# Supplementary material for: A novel protein encoded by circular SMO RNA is essential for Hedgehog signaling activation and glioblastoma tumorigenicity
Source: Genome Biol. 2021 Jan 14;22:33. doi: 10.1186/s13059-020-02250-6 (PMC7807754; doi:10.1186/s13059-020-02250-6)
Supplement: Supplementary file 2 — Additional file 2: Table S1. Differential expressed circRNAs in GBM compared with that in NB by CIRIquant analysis. [file 13059_2020_2250_MOESM2_ESM.xlsx]

## Sheet: all circRNAs
Sheet1. Expression level of all dectected circRNAs in 12 GBM and paired peripheral NB tissues
id	J0024PR_rpm	J0024TR_rpm	J0074PR_rpm	J0074TR_rpm	J0082PR_rpm	J0082TR_rpm	J0083PR_rpm	J0083TR_rpm	J0086PR_rpm	J0086TR_rpm	J0088PR_rpm	J0088TR_rpm	J0024PR_count	J0024TR_count	J0074PR_count	J0074TR_count	J0082PR_count	J0082TR_count	J0083PR_count	J0083TR_count	J0086PR_count	J0086TR_count	J0088PR_count	J0088TR_count	source_gene	symbol	chr	strand	genomic_start	genomic_end	spliced_length	annot_type	circRNA
novel_circ_000001	0	0	0	0	0	0	27.0324	0	7.19867	0	0	0	0	0	0	0	0	0	3	0	2	0	0	0	NA	#N/A	1	-	631071	631314	244	intergenic	novel
novel_circ_000002	83.3148	65.9507	83.3148	103.347	56.5306	121.205	225.27	370.064	32.394	37.8369	89.9365	109.341	24	19	24	21	13	16	25	64	9	8	21	9	NA	#N/A	1	+	632346	632462	117	intergenic	novel
novel_circ_000003	3.47145	0	3.47145	0	0	0	18.0216	0	0	0	0	24.2981	1	0	1	0	0	0	2	0	0	0	0	2	NA	#N/A	1	-	634096	634358	263	intergenic	novel
novel_circ_000004	0	10.4133	0	0	0	0	0	0	0	0	0	0	0	3	0	0	0	0	0	0	0	0	0	0	NA	#N/A	1	-	900180	901411	1232	intergenic	novel
novel_circ_000005	0	0	0	0	4.34851	0	0	0	0	0	0	0	0	0	0	0	1	0	0	0	0	0	0	0	NA	#N/A	1	-	922441	923190	750	intergenic	novel
novel_circ_000006	0	0	0	0	0	0	0	0	0	0	8.56538	0	0	0	0	0	0	0	0	0	0	0	2	0	ENSG00000188157	AGRN	1	+	1052823	1053040	218	intronic	novel
novel_circ_000007	3.47145	0	3.47145	4.92128	0	0	0	0	0	0	0	0	1	0	1	1	0	0	0	0	0	0	0	0	ENSG00000078808	SDF4	1	-	1218458	1228946	1143	annot_exons	novel
novel_circ_000008	59.0147	41.6531	59.0147	59.0554	30.4395	83.3283	36.0432	52.0403	68.3874	61.4849	38.5442	48.5962	17	12	17	12	7	11	4	9	19	13	9	4	ENSG00000078808	SDF4	1	-	1223244	1223968	251	annot_exons	hsa_circ_000531
novel_circ_000009	0	0	0	0	4.34851	0	0	5.78225	7.19867	4.72961	4.28269	0	0	0	0	0	1	0	0	1	2	1	1	0	ENSG00000078808	SDF4	1	-	1223244	1228946	730	annot_exons	hsa_circ_0009244
novel_circ_000010	3.47145	3.47109	3.47145	14.7639	4.34851	0	0	17.3468	3.59934	0	0	0	1	1	1	3	1	0	0	3	1	0	0	0	ENSG00000160087	UBE2J2	1	-	1256045	1267992	672	annot_exons	hsa_circ_0009246
novel_circ_000011	10.4144	24.2976	10.4144	44.2916	17.394	15.1506	0	17.3468	28.7947	9.45922	12.8481	12.149	3	7	3	9	4	2	0	3	8	2	3	1	ENSG00000160087	UBE2J2	1	-	1256992	1257310	242	annot_exons	hsa_circ_0008063
novel_circ_000012	0	3.47109	0	9.84257	8.69701	0	9.01079	0	3.59934	0	0	0	0	1	0	2	2	0	1	0	1	0	0	0	ENSG00000160087	UBE2J2	1	-	1256992	1267992	591	annot_exons	hsa_circ_0009250
novel_circ_000013	0	0	0	4.92128	0	0	0	0	0	0	0	0	0	0	0	1	0	0	0	0	0	0	0	0	ENSG00000160087	UBE2J2	1	-	1257208	1267992	452	annot_exons	novel
novel_circ_000014	0	0	0	0	4.34851	0	0	0	0	0	0	0	0	0	0	0	1	0	0	0	0	0	0	0	ENSG00000160087	UBE2J2	1	-	1262269	1267992	1426	exon_intron	novel
novel_circ_000015	0	0	0	0	0	0	0	0	0	0	0	12.149	0	0	0	0	0	0	0	0	0	0	0	1	ENSG00000160087	UBE2J2	1	-	1269774	1271714	1941	exon_intron	novel
novel_circ_000016	10.4144	0	10.4144	9.84257	0	0	0	0	3.59934	9.45922	12.8481	0	3	0	3	2	0	0	0	0	1	2	3	0	ENSG00000162572	SCNN1D	1	+	1279068	1280666	1599	exon_intron	novel
novel_circ_000017	3.47145	3.47109	3.47145	4.92128	0	0	0	5.78225	0	0	0	0	1	1	1	1	0	0	0	1	0	0	0	0	ENSG00000127054	INTS11	1	-	1319296	1321093	401	annot_exons	novel
novel_circ_000018	0	0	0	0	17.394	0	0	5.78225	0	0	0	0	0	0	0	0	4	0	0	1	0	0	0	0	ENSG00000221978	CCNL2	1	-	1387235	1388065	553	annot_exons	novel
novel_circ_000019	0	13.8844	0	0	13.0455	37.8765	9.01079	5.78225	0	0	0	0	0	4	0	0	3	5	1	1	0	0	0	0	ENSG00000221978	CCNL2	1	-	1387235	1390865	1052	annot_exons	hsa_circ_0003926
novel_circ_000020	0	0	0	0	17.394	0	0	0	0	0	0	0	0	0	0	0	4	0	0	0	0	0	0	0	NA	#N/A	1	-	1427882	1428528	647	intergenic	novel
novel_circ_000021	0	0	0	0	0	0	0	0	0	0	0	24.2981	0	0	0	0	0	0	0	0	0	0	0	2	ENSG00000160072	ATAD3B	1	+	1460448	1489955	13455	exon_intron	novel
novel_circ_000022	13.8858	0	13.8858	4.92128	26.091	0	0	5.78225	0	0	12.8481	12.149	4	0	4	1	6	0	0	1	0	0	3	1	ENSG00000197785	ATAD3A	1	+	1489204	1529331	25062	exon_intron	novel
novel_circ_000023	0	3.47109	0	0	0	0	0	0	0	0	0	0	0	1	0	0	0	0	0	0	0	0	0	0	ENSG00000160075	SSU72	1	-	1543869	1564916	4328	annot_exons	novel
novel_circ_000024	31.2431	20.8265	31.2431	34.449	65.2276	106.054	36.0432	46.258	39.5927	37.8369	59.9577	12.149	9	6	9	7	15	14	4	8	11	8	14	1	ENSG00000160075	SSU72	1	-	1561332	1564916	3585	one_exon	novel
novel_circ_000025	3.47145	3.47109	3.47145	4.92128	13.0455	30.3012	0	5.78225	7.19867	0	8.56538	0	1	1	1	1	3	4	0	1	2	0	2	0	ENSG00000160075	SSU72	1	-	1564605	1564916	312	one_exon	novel
novel_circ_000026	72.9005	62.4796	72.9005	63.9767	60.8791	53.0271	9.01079	92.516	14.3973	0	42.8269	0	21	18	21	13	14	7	1	16	4	0	10	0	ENSG00000189339	SLC35E2B	1	-	1668327	1739704	48801	exon_intron	novel
novel_circ_000027	0	0	0	0	0	0	0	0	0	0	4.28269	12.149	0	0	0	0	0	0	0	0	0	0	1	1	ENSG00000189339	SLC35E2B	1	-	1669664	1670151	127	annot_exons	hsa_circ_0006454
novel_circ_000029	0	0	0	0	0	0	0	0	0	0	0	12.149	0	0	0	0	0	0	0	0	0	0	0	1	ENSG00000008130	NADK	1	-	1754051	1754208	158	one_exon	hsa_circ_0009322
novel_circ_000030	0	3.47109	0	0	13.0455	15.1506	0	0	0	0	0	0	0	1	0	0	3	2	0	0	0	0	0	0	ENSG00000008130	NADK	1	-	1755374	1756343	189	annot_exons	hsa_circ_0009323
novel_circ_000031	3.47145	0	3.47145	0	0	0	0	0	0	0	4.28269	0	1	0	1	0	0	0	0	0	0	0	1	0	ENSG00000008130	NADK	1	-	1755374	1762035	1259	annot_exons	novel
novel_circ_000032	0	6.94218	0	0	4.34851	22.7259	0	11.5645	0	0	0	0	0	2	0	0	1	3	0	2	0	0	0	0	ENSG00000008130	NADK	1	-	1761577	1762035	459	exon_intron	novel
novel_circ_000033	0	0	0	0	13.0455	0	0	0	0	0	0	0	0	0	0	0	3	0	0	0	0	0	0	0	ENSG00000078369	GNB1	1	+	1785569	1785774	206	antisense	novel
novel_circ_000034	0	6.94218	0	9.84257	0	0	0	5.78225	0	0	0	0	0	2	0	2	0	0	0	1	0	0	0	0	ENSG00000078369	GNB1	1	-	1789053	1815862	820	annot_exons	novel
novel_circ_000035	3.47145	17.3554	3.47145	4.92128	4.34851	15.1506	0	5.78225	3.59934	0	0	12.149	1	5	1	1	1	2	0	1	1	0	0	1	ENSG00000078369	GNB1	1	-	1789053	1817875	859	annot_exons	hsa_circ_0009341
novel_circ_000036	6.9429	0	6.9429	9.84257	4.34851	7.5753	0	0	0	9.45922	4.28269	0	2	0	2	2	1	1	0	0	0	2	1	0	ENSG00000078369	GNB1	1	-	1790395	1790596	202	one_exon	hsa_circ_0009343
novel_circ_000037	6.9429	0	6.9429	4.92128	4.34851	22.7259	0	0	7.19867	4.72961	0	36.4471	2	0	2	1	1	3	0	0	2	1	0	3	ENSG00000078369	GNB1	1	-	1790395	1815862	603	annot_exons	novel
novel_circ_000038	0	13.8844	0	4.92128	17.394	0	0	17.3468	0	0	0	24.2981	0	4	0	1	4	0	0	3	0	0	0	2	ENSG00000078369	GNB1	1	-	1793245	1815862	401	annot_exons	novel
novel_circ_000039	45.1289	62.4796	45.1289	44.2916	56.5306	83.3283	36.0432	57.8225	35.9934	75.6737	38.5442	157.938	13	18	13	9	13	11	4	10	10	16	9	13	ENSG00000078369	GNB1	1	-	1804419	1806538	227	annot_exons	hsa_circ_001873
novel_circ_000040	3.47145	6.94218	3.47145	14.7639	4.34851	37.8765	9.01079	17.3468	7.19867	0	8.56538	24.2981	1	2	1	3	1	5	1	3	2	0	2	2	ENSG00000078369	GNB1	1	-	1804419	1815862	334	annot_exons	hsa_circ_0009352
novel_circ_000041	361.031	544.961	361.031	329.726	817.519	522.696	225.27	474.145	316.742	269.588	368.312	376.62	104	157	104	67	188	69	25	82	88	57	86	31	ENSG00000078369	GNB1	1	-	1804419	1817875	373	annot_exons	hsa_circ_0009353
novel_circ_000042	17.3573	13.8844	17.3573	24.6064	30.4395	30.3012	9.01079	17.3468	21.596	23.648	8.56538	48.5962	5	4	5	5	7	4	1	3	6	5	2	4	ENSG00000078369	GNB1	1	-	1804419	1825499	476	annot_exons	hsa_circ_0006869
novel_circ_000043	48.6003	62.4796	48.6003	34.449	52.1821	60.6024	18.0216	63.6048	32.394	23.648	42.8269	48.5962	14	18	14	7	12	8	2	11	9	5	10	4	ENSG00000078369	GNB1	1	-	1804419	1839238	579	annot_exons	hsa_circ_0005907
novel_circ_000044	0	0	0	0	4.34851	0	0	0	3.59934	4.72961	0	0	0	0	0	0	1	0	0	0	1	1	0	0	ENSG00000078369	GNB1	1	-	1804419	1879902	40853	exon_intron	novel
novel_circ_000045	6.9429	0	6.9429	4.92128	21.7425	0	0	0	0	0	0	0	2	0	2	1	5	0	0	0	0	0	0	0	ENSG00000078369	GNB1	1	-	1806475	1853297	14085	exon_intron	novel
novel_circ_000046	0	0	0	0	0	7.5753	0	0	0	0	0	0	0	0	0	0	0	1	0	0	0	0	0	0	ENSG00000078369	GNB1	1	-	1806475	1879902	40690	exon_intron	novel
novel_circ_000047	10.4144	10.4133	10.4144	59.0554	34.7881	37.8765	9.01079	11.5645	39.5927	23.648	38.5442	60.7452	3	3	3	12	8	5	1	2	11	5	9	5	ENSG00000078369	GNB1	1	-	1815756	1825499	249	annot_exons	hsa_circ_001557
novel_circ_000048	72.9005	69.4218	72.9005	172.245	143.501	113.629	108.13	69.387	86.3841	61.4849	72.8058	60.7452	21	20	21	35	33	15	12	12	24	13	17	5	ENSG00000078369	GNB1	1	-	1815756	1839238	352	annot_exons	hsa_circ_0008702
novel_circ_000049	3.47145	6.94218	3.47145	0	4.34851	0	9.01079	0	0	0	0	0	1	2	1	0	1	0	1	0	0	0	0	0	ENSG00000078369	GNB1	1	-	1815756	1853297	14021	exon_intron	novel
novel_circ_000050	0	0	0	4.92128	8.69701	7.5753	0	0	0	0	0	0	0	0	0	1	2	1	0	0	0	0	0	0	ENSG00000078369	GNB1	1	-	1815756	1879902	40626	exon_intron	novel
novel_circ_000051	10.4144	10.4133	10.4144	19.6851	0	15.1506	45.054	0	3.59934	14.1888	4.28269	12.149	3	3	3	4	0	2	5	0	1	3	1	1	ENSG00000078369	GNB1	1	-	1825397	1839238	206	annot_exons	hsa_circ_0009362
novel_circ_000052	3.47145	0	3.47145	4.92128	8.69701	7.5753	0	0	0	0	4.28269	0	1	0	1	1	2	1	0	0	0	0	1	0	ENSG00000078369	GNB1	1	-	1825397	1853297	13875	exon_intron	novel
novel_circ_000053	0	0	0	0	26.091	15.1506	0	5.78225	0	0	0	0	0	0	0	0	6	2	0	1	0	0	0	0	ENSG00000078369	GNB1	1	-	1839190	1853297	13718	exon_intron	novel
novel_circ_000054	6.9429	3.47109	6.9429	0	0	15.1506	0	0	3.59934	4.72961	12.8481	0	2	1	2	0	0	2	0	0	1	1	3	0	ENSG00000067606	PRKCZ	1	+	2135262	2150978	716	annot_exons	hsa_circ_0009365
novel_circ_000055	24.3002	0	24.3002	24.6064	4.34851	7.5753	9.01079	0	21.596	9.45922	8.56538	12.149	7	0	7	5	1	1	1	0	6	2	2	1	ENSG00000067606	PRKCZ	1	+	2135262	2156092	815	annot_exons	hsa_circ_0009366
novel_circ_000056	0	0	0	0	0	0	0	0	0	0	4.28269	0	0	0	0	0	0	0	0	0	0	0	1	0	ENSG00000067606	PRKCZ	1	+	2144210	2150978	630	annot_exons	novel
novel_circ_000057	3.47145	0	3.47145	4.92128	0	0	0	0	7.19867	0	0	0	1	0	1	1	0	0	0	0	2	0	0	0	ENSG00000067606	PRKCZ	1	+	2144210	2156092	729	annot_exons	novel
novel_circ_000058	6.9429	0	6.9429	0	0	0	9.01079	5.78225	10.798	9.45922	8.56538	24.2981	2	0	2	0	0	0	1	1	3	2	2	2	ENSG00000067606	PRKCZ	1	+	2146027	2150978	324	annot_exons	novel
novel_circ_000059	10.4144	0	10.4144	0	0	0	0	0	14.3973	0	0	0	3	0	3	0	0	0	0	0	4	0	0	0	ENSG00000067606	PRKCZ	1	+	2150790	2156092	288	annot_exons	novel
novel_circ_000060	6.9429	0	6.9429	4.92128	4.34851	0	0	11.5645	0	0	0	12.149	2	0	2	1	1	0	0	2	0	0	0	1	ENSG00000067606	PRKCZ	1	+	2169518	2175313	601	annot_exons	novel
novel_circ_000061	0	0	0	0	0	0	0	0	7.19867	0	0	0	0	0	0	0	0	0	0	0	2	0	0	0	ENSG00000067606	PRKCZ	1	+	2184695	2187165	2248	exon_intron	novel
novel_circ_000062	0	3.47109	0	0	0	0	0	0	0	0	0	0	0	1	0	0	0	0	0	0	0	0	0	0	ENSG00000162585	FAAP20	1	-	2187898	2189800	1903	exon_intron	novel
novel_circ_000063	3.47145	0	3.47145	4.92128	0	0	0	5.78225	0	0	0	0	1	0	1	1	0	0	0	1	0	0	0	0	NA	#N/A	1	-	2209333	2210219	887	intergenic	novel
novel_circ_000064	0	0	0	0	0	0	0	0	7.19867	0	0	0	0	0	0	0	0	0	0	0	2	0	0	0	ENSG00000157933	SKI	1	-	2272795	2273837	1043	antisense	novel
novel_circ_000065	3.47145	3.47109	3.47145	4.92128	13.0455	0	9.01079	0	0	0	0	0	1	1	1	1	3	0	1	0	0	0	0	0	ENSG00000157933	SKI	1	+	2302978	2304585	798	annot_exons	hsa_circ_0007120
novel_circ_000068	0	0	0	0	0	0	0	0	7.19867	0	0	0	0	0	0	0	0	0	0	0	2	0	0	0	ENSG00000157916	RER1	1	-	2393375	2394961	1587	antisense	novel
novel_circ_000069	0	0	0	4.92128	0	0	0	0	0	14.1888	0	0	0	0	0	1	0	0	0	0	0	3	0	0	ENSG00000157916	RER1	1	+	2397116	2400935	284	annot_exons	novel
novel_circ_000070	10.4144	6.94218	10.4144	0	0	7.5753	0	5.78225	0	0	0	0	3	2	3	0	0	1	0	1	0	0	0	0	ENSG00000157916	RER1	1	+	2403326	2403589	264	one_exon	novel
novel_circ_000071	0	0	0	0	0	0	0	0	0	0	0	24.2981	0	0	0	0	0	0	0	0	0	0	0	2	ENSG00000157916	RER1	1	-	2403344	2403592	249	antisense	novel
novel_circ_000072	10.4144	0	10.4144	0	0	0	0	0	0	0	0	0	3	0	3	0	0	0	0	0	0	0	0	0	ENSG00000157911	PEX10	1	-	2405040	2405222	183	one_exon	novel
novel_circ_000073	0	0	0	0	0	0	0	11.5645	0	0	0	12.149	0	0	0	0	0	0	0	2	0	0	0	1	ENSG00000142611	PRDM16	1	+	3186125	3244137	401	annot_exons	novel
novel_circ_000074	0	0	0	9.84257	0	0	0	0	0	0	0	0	0	0	0	2	0	0	0	0	0	0	0	0	ENSG00000142611	PRDM16	1	-	3188896	3189447	552	antisense	novel
novel_circ_000075	0	0	0	0	4.34851	0	0	0	0	0	0	0	0	0	0	0	1	0	0	0	0	0	0	0	ENSG00000142611	PRDM16	1	-	3231228	3233028	1801	antisense	novel
novel_circ_000076	0	0	0	0	0	7.5753	9.01079	0	0	0	0	0	0	0	0	0	0	1	1	0	0	0	0	0	ENSG00000078900	TP73	1	+	3722021	3723469	303	annot_exons	novel
novel_circ_000077	3.47145	3.47109	3.47145	0	0	7.5753	0	0	0	0	0	0	1	1	1	0	0	1	0	0	0	0	0	0	ENSG00000078900	TP73	1	-	3735324	3746186	10863	antisense	novel
novel_circ_000078	6.9429	0	6.9429	0	0	0	0	0	0	0	0	0	2	0	2	0	0	0	0	0	0	0	0	0	NA	#N/A	1	-	3736926	3746181	9256	intergenic	novel
novel_circ_000079	6.9429	3.47109	6.9429	0	0	0	0	0	0	0	0	0	2	1	2	0	0	0	0	0	0	0	0	0	NA	#N/A	1	-	3736926	3746186	9261	intergenic	novel
novel_circ_000080	0	3.47109	0	0	0	15.1506	0	0	0	0	0	0	0	1	0	0	0	2	0	0	0	0	0	0	NA	#N/A	1	-	3738223	3746186	7964	intergenic	novel
novel_circ_000081	6.9429	0	6.9429	0	8.69701	0	0	5.78225	0	0	0	0	2	0	2	0	2	0	0	1	0	0	0	0	NA	#N/A	1	-	3739491	3739990	500	intergenic	novel
novel_circ_000082	0	3.47109	0	0	4.34851	0	0	0	0	4.72961	0	0	0	1	0	0	1	0	0	0	0	1	0	0	NA	#N/A	1	-	3739696	3739835	140	intergenic	novel
novel_circ_000083	6.9429	6.94218	6.9429	0	4.34851	7.5753	0	0	0	0	0	0	2	2	2	0	1	1	0	0	0	0	0	0	NA	#N/A	1	-	3740233	3746181	5949	intergenic	novel
novel_circ_000084	13.8858	20.8265	13.8858	0	0	68.1777	9.01079	11.5645	0	0	0	0	4	6	4	0	0	9	1	2	0	0	0	0	NA	#N/A	1	-	3740233	3746186	5954	intergenic	novel
novel_circ_000085	0	0	0	0	8.69701	30.3012	0	5.78225	0	0	0	0	0	0	0	0	2	4	0	1	0	0	0	0	ENSG00000130764	LRRC47	1	-	3780638	3785203	1125	annot_exons	novel
novel_circ_000086	0	0	0	4.92128	0	0	0	0	0	0	0	0	0	0	0	1	0	0	0	0	0	0	0	0	ENSG00000130764	LRRC47	1	-	3781151	3781601	276	annot_exons	hsa_circ_0003224
novel_circ_000087	0	3.47109	0	0	0	0	9.01079	0	0	0	0	0	0	1	0	0	0	0	1	0	0	0	0	0	ENSG00000130764	LRRC47	1	-	3781151	3785203	612	annot_exons	novel
novel_circ_000088	3.47145	6.94218	3.47145	9.84257	0	0	0	5.78225	0	9.45922	0	0	1	2	1	2	0	0	0	1	0	2	0	0	ENSG00000130764	LRRC47	1	-	3781512	3787310	888	annot_exons	novel
novel_circ_000089	6.9429	0	6.9429	0	0	0	0	0	0	0	0	0	2	0	2	0	0	0	0	0	0	0	0	0	ENSG00000116198	CEP104	1	+	3813799	3815001	1203	antisense	novel
novel_circ_000090	3.47145	0	3.47145	0	4.34851	0	0	0	0	0	12.8481	0	1	0	1	0	1	0	0	0	0	0	3	0	ENSG00000116198	CEP104	1	-	3831046	3835092	519	annot_exons	novel
novel_circ_000091	6.9429	3.47109	6.9429	19.6851	4.34851	7.5753	0	11.5645	0	4.72961	4.28269	0	2	1	2	4	1	1	0	2	0	1	1	0	ENSG00000116198	CEP104	1	-	3831046	3837519	945	annot_exons	hsa_circ_0009428
novel_circ_000092	0	0	0	0	0	0	0	0	0	4.72961	4.28269	0	0	0	0	0	0	0	0	0	0	1	1	0	ENSG00000116198	CEP104	1	-	3833862	3835092	342	annot_exons	hsa_circ_0009429
novel_circ_000093	0	6.94218	0	0	0	0	0	0	0	0	0	0	0	2	0	0	0	0	0	0	0	0	0	0	ENSG00000116198	CEP104	1	-	3836495	3837519	426	annot_exons	novel
novel_circ_000094	0	0	0	0	4.34851	0	0	0	0	0	0	0	0	0	0	0	1	0	0	0	0	0	0	0	ENSG00000116198	CEP104	1	-	3839608	3844983	461	annot_exons	novel
novel_circ_000095	10.4144	10.4133	10.4144	29.5277	4.34851	0	0	23.129	3.59934	9.45922	0	12.149	3	3	3	6	1	0	0	4	1	2	0	1	ENSG00000116198	CEP104	1	-	3844907	3845351	140	annot_exons	hsa_circ_0009434
novel_circ_000096	10.4144	0	10.4144	0	13.0455	0	0	5.78225	0	9.45922	0	12.149	3	0	3	0	3	0	0	1	0	2	0	1	ENSG00000116198	CEP104	1	-	3844907	3847613	279	annot_exons	hsa_circ_0009435
novel_circ_000097	0	0	0	0	0	0	0	0	0	4.72961	0	0	0	0	0	0	0	0	0	0	0	1	0	0	ENSG00000116198	CEP104	1	-	3844907	3856024	4183	exon_intron	novel
novel_circ_000098	0	0	0	4.92128	4.34851	0	0	0	0	0	0	0	0	0	0	1	1	0	0	0	0	0	0	0	ENSG00000116198	CEP104	1	-	3848608	3852421	301	annot_exons	novel
novel_circ_000099	0	0	0	0	0	7.5753	0	0	0	0	0	0	0	0	0	0	0	1	0	0	0	0	0	0	ENSG00000169598	DFFB	1	+	3883507	3883800	294	one_exon	novel
novel_circ_000100	31.2431	17.3554	31.2431	0	39.1366	22.7259	18.0216	0	32.394	9.45922	77.0885	0	9	5	9	0	9	3	2	0	9	2	18	0	ENSG00000196581	AJAP1	1	+	4711900	4712699	800	one_exon	hsa_circ_0009438
novel_circ_000101	0	0	0	0	4.34851	0	0	0	0	0	12.8481	0	0	0	0	0	1	0	0	0	0	0	3	0	ENSG00000196581	AJAP1	1	+	4769853	4774558	466	annot_exons	novel
novel_circ_000102	3.47145	0	3.47145	0	0	0	0	0	0	0	4.28269	0	1	0	1	0	0	0	0	0	0	0	1	0	ENSG00000131697	NPHP4	1	-	5887286	5986327	2523	annot_exons	hsa_circ_0009447
novel_circ_000103	3.47145	0	3.47145	0	0	0	0	0	3.59934	0	0	0	1	0	1	0	0	0	0	0	1	0	0	0	ENSG00000131697	NPHP4	1	-	5904617	5905780	529	annot_exons	novel
novel_circ_000104	0	6.94218	0	0	4.34851	0	0	0	7.19867	0	0	0	0	2	0	0	1	0	0	0	2	0	0	0	ENSG00000131697	NPHP4	1	-	5904617	5905783	532	annot_exons	hsa_circ_0009448
novel_circ_000105	0	0	0	0	0	0	0	0	0	0	4.28269	0	0	0	0	0	0	0	0	0	0	0	1	0	ENSG00000131697	NPHP4	1	-	5904617	5986232	2086	annot_exons	novel
novel_circ_000106	10.4144	6.94218	10.4144	14.7639	21.7425	15.1506	0	5.78225	7.19867	9.45922	8.56538	12.149	3	2	3	3	5	2	0	1	2	2	2	1	ENSG00000131697	NPHP4	1	-	5904617	5986327	2181	annot_exons	hsa_circ_0005661
novel_circ_000107	0	0	0	0	0	0	0	0	3.59934	0	0	0	0	0	0	0	0	0	0	0	1	0	0	0	ENSG00000131697	NPHP4	1	-	5909152	5961949	986	annot_exons	novel
novel_circ_000108	0	0	0	0	0	0	0	0	0	9.45922	0	12.149	0	0	0	0	0	0	0	0	0	2	0	1	ENSG00000131697	NPHP4	1	-	5922060	5927787	5728	exon_intron	novel
novel_circ_000109	6.9429	6.94218	6.9429	0	13.0455	7.5753	0	0	3.59934	9.45922	21.4135	0	2	2	2	0	3	1	0	0	1	2	5	0	ENSG00000131697	NPHP4	1	-	5927649	5933329	322	annot_exons	hsa_circ_0007804
novel_circ_000110	0	0	0	0	0	0	0	0	7.19867	0	0	0	0	0	0	0	0	0	0	0	2	0	0	0	ENSG00000131697	NPHP4	1	-	5927649	5961949	924	annot_exons	hsa_circ_0009456
novel_circ_000111	10.4144	3.47109	10.4144	9.84257	4.34851	7.5753	0	0	3.59934	0	0	0	3	1	3	2	1	1	0	0	1	0	0	0	ENSG00000131697	NPHP4	1	-	5927649	5986327	1479	annot_exons	hsa_circ_0009457
novel_circ_000112	6.9429	31.2398	6.9429	14.7639	13.0455	22.7259	18.0216	0	10.798	9.45922	21.4135	0	2	9	2	3	3	3	2	0	3	2	5	0	ENSG00000131697	NPHP4	1	-	5947104	5961949	602	annot_exons	hsa_circ_0009461
novel_circ_000114	0	6.94218	0	0	0	0	0	0	7.19867	0	4.28269	0	0	2	0	0	0	0	0	0	2	0	1	0	ENSG00000131697	NPHP4	1	-	5947104	5986327	1157	annot_exons	hsa_circ_0009463
novel_circ_000115	0	3.47109	0	0	0	0	0	0	10.798	0	4.28269	12.149	0	1	0	0	0	0	0	0	3	0	1	1	ENSG00000131697	NPHP4	1	-	5952700	5969259	531	annot_exons	novel
novel_circ_000116	3.47145	3.47109	3.47145	0	0	15.1506	0	0	7.19867	0	12.8481	0	1	1	1	0	0	2	0	0	2	0	3	0	ENSG00000131697	NPHP4	1	-	5952700	5986327	848	annot_exons	hsa_circ_0009467
novel_circ_000117	13.8858	10.4133	13.8858	9.84257	8.69701	7.5753	9.01079	5.78225	14.3973	14.1888	8.56538	0	4	3	4	2	2	1	1	1	4	3	2	0	ENSG00000131697	NPHP4	1	-	5961794	5969259	394	annot_exons	hsa_circ_0009135
novel_circ_000118	6.9429	0	6.9429	0	4.34851	0	0	0	17.9967	9.45922	21.4135	12.149	2	0	2	0	1	0	0	0	5	2	5	1	ENSG00000131697	NPHP4	1	-	5961794	5986232	616	annot_exons	novel
novel_circ_000119	0	0	0	0	0	0	0	0	3.59934	9.45922	0	0	0	0	0	0	0	0	0	0	1	2	0	0	ENSG00000131697	NPHP4	1	-	5961794	5986327	711	annot_exons	hsa_circ_0005719
novel_circ_000121	0	0	0	0	0	0	0	0	3.59934	0	0	0	0	0	0	0	0	0	0	0	1	0	0	0	ENSG00000131697	NPHP4	1	-	5967299	5986327	555	annot_exons	novel
novel_circ_000122	0	0	0	0	0	0	0	0	3.59934	0	0	0	0	0	0	0	0	0	0	0	1	0	0	0	ENSG00000131697	NPHP4	1	-	5978270	5986327	317	annot_exons	hsa_circ_0009472
novel_circ_000123	6.9429	0	6.9429	0	0	0	0	0	0	0	0	0	2	0	2	0	0	0	0	0	0	0	0	0	ENSG00000116254	CHD5	1	-	6104438	6121145	2030	annot_exons	novel
novel_circ_000124	0	0	0	0	0	0	0	0	0	4.72961	0	0	0	0	0	0	0	0	0	0	0	1	0	0	ENSG00000116254	CHD5	1	-	6136517	6136865	260	annot_exons	novel
novel_circ_000125	0	0	0	4.92128	0	0	0	0	17.9967	9.45922	4.28269	0	0	0	0	1	0	0	0	0	5	2	1	0	ENSG00000116254	CHD5	1	-	6142128	6142605	393	annot_exons	novel
novel_circ_000126	3.47145	0	3.47145	0	0	0	0	0	7.19867	4.72961	0	0	1	0	1	0	0	0	0	0	2	1	0	0	ENSG00000116237	ICMT	1	-	6231902	6232119	218	one_exon	hsa_circ_0009490
novel_circ_000127	10.4144	13.8844	10.4144	34.449	0	7.5753	0	11.5645	28.7947	18.9184	21.4135	0	3	4	3	7	0	1	0	2	8	4	5	0	ENSG00000116237	ICMT	1	-	6231902	6233643	388	annot_exons	hsa_circ_0007427
novel_circ_000128	0	0	0	0	0	7.5753	0	5.78225	0	0	0	0	0	0	0	0	0	1	0	1	0	0	0	0	ENSG00000097021	ACOT7	1	-	6294864	6333568	411	annot_exons	novel
novel_circ_000129	3.47145	0	3.47145	0	0	0	0	11.5645	0	0	0	12.149	1	0	1	0	0	0	0	2	0	0	0	1	ENSG00000097021	ACOT7	1	-	6294864	6349866	686	annot_exons	hsa_circ_0009507
novel_circ_000130	3.47145	3.47109	3.47145	0	4.34851	15.1506	0	0	0	4.72961	0	0	1	1	1	0	1	2	0	0	0	1	0	0	ENSG00000097021	ACOT7	1	-	6318492	6349866	569	annot_exons	hsa_circ_0009509
novel_circ_000131	0	0	0	4.92128	0	0	0	0	0	0	0	0	0	0	0	1	0	0	0	0	0	0	0	0	ENSG00000162408	NOL9	1	-	6525757	6532760	969	annot_exons	novel
novel_circ_000132	0	6.94218	0	0	17.394	0	0	0	10.798	0	17.1308	0	0	2	0	0	4	0	0	0	3	0	4	0	ENSG00000162408	NOL9	1	-	6528994	6541927	848	annot_exons	hsa_circ_0009525
novel_circ_000133	0	6.94218	0	9.84257	4.34851	0	0	0	3.59934	0	4.28269	0	0	2	0	2	1	0	0	0	1	0	1	0	ENSG00000162408	NOL9	1	-	6528994	6549698	1209	annot_exons	novel
novel_circ_000134	0	3.47109	0	0	0	0	0	5.78225	3.59934	9.45922	0	12.149	0	1	0	0	0	0	0	1	1	2	0	1	ENSG00000162408	NOL9	1	-	6531968	6532760	410	annot_exons	novel
novel_circ_000135	0	0	0	4.92128	4.34851	0	45.054	0	7.19867	0	0	12.149	0	0	0	1	1	0	5	0	2	0	0	1	ENSG00000162408	NOL9	1	-	6531968	6533441	572	annot_exons	hsa_circ_0009527
novel_circ_000137	0	0	0	0	0	15.1506	0	0	0	0	0	0	0	0	0	0	0	2	0	0	0	0	0	0	ENSG00000162408	NOL9	1	-	6532463	6545180	791	annot_exons	novel
novel_circ_000138	0	0	0	0	0	0	27.0324	0	0	0	0	0	0	0	0	0	0	0	3	0	0	0	0	0	ENSG00000162408	NOL9	1	-	6532534	6545180	720	annot_exons	novel
novel_circ_000139	0	0	0	0	0	15.1506	0	0	0	0	8.56538	0	0	0	0	0	0	2	0	0	0	0	2	0	ENSG00000162408	NOL9	1	-	6533280	6541927	260	annot_exons	hsa_circ_0009530
novel_circ_000140	17.3573	17.3554	17.3573	4.92128	13.0455	22.7259	9.01079	0	17.9967	14.1888	8.56538	24.2981	5	5	5	1	3	3	1	0	5	3	2	2	ENSG00000162408	NOL9	1	-	6533280	6549698	621	annot_exons	novel
novel_circ_000141	6.9429	3.47109	6.9429	0	0	0	0	0	0	4.72961	0	0	2	1	2	0	0	0	0	0	0	1	0	0	ENSG00000162408	NOL9	1	-	6533280	6550615	841	annot_exons	novel
novel_circ_000142	0	6.94218	0	0	0	0	0	5.78225	3.59934	0	0	0	0	2	0	0	0	0	0	1	1	0	0	0	ENSG00000162408	NOL9	1	-	6541830	6550615	679	annot_exons	novel
novel_circ_000143	0	6.94218	0	0	0	0	0	0	0	0	4.28269	0	0	2	0	0	0	0	0	0	0	0	1	0	ENSG00000162408	NOL9	1	-	6544826	6550615	581	annot_exons	novel
novel_circ_000144	6.9429	3.47109	6.9429	4.92128	8.69701	0	0	5.78225	0	0	12.8481	12.149	2	1	2	1	2	0	0	1	0	0	3	1	ENSG00000162408	NOL9	1	-	6549571	6550615	348	annot_exons	hsa_circ_0003114
novel_circ_000145	6.9429	6.94218	6.9429	0	4.34851	22.7259	0	0	0	4.72961	12.8481	0	2	2	2	0	1	3	0	0	0	1	3	0	ENSG00000173662	TAS1R1	1	+	6576415	6577070	334	annot_exons	novel
novel_circ_000146	0	0	0	0	4.34851	0	0	0	0	0	0	0	0	0	0	0	1	0	0	0	0	0	0	0	ENSG00000162413	KLHL21	1	+	6591996	6593326	1331	antisense	novel
novel_circ_000147	0	6.94218	0	0	0	0	0	0	0	0	0	0	0	2	0	0	0	0	0	0	0	0	0	0	ENSG00000162413	KLHL21	1	-	6593659	6595484	1826	one_exon	novel
novel_circ_000148	3.47145	10.4133	3.47145	0	43.4851	0	9.01079	5.78225	7.19867	9.45922	12.8481	0	1	3	1	0	10	0	1	1	2	2	3	0	ENSG00000162413	KLHL21	1	-	6599047	6599452	406	one_exon	hsa_circ_0004885
novel_circ_000149	3.47145	10.4133	3.47145	0	0	7.5753	0	0	0	0	12.8481	0	1	3	1	0	0	1	0	0	0	0	3	0	ENSG00000116273	PHF13	1	+	6616757	6620337	637	annot_exons	hsa_circ_001076
novel_circ_000150	3.47145	3.47109	3.47145	4.92128	4.34851	7.5753	0	5.78225	0	0	0	0	1	1	1	1	1	1	0	1	0	0	0	0	ENSG00000116273	PHF13	1	+	6619803	6620337	535	one_exon	hsa_circ_0009535
novel_circ_000151	0	3.47109	0	4.92128	0	0	0	0	0	0	0	0	0	1	0	1	0	0	0	0	0	0	0	0	ENSG00000041988	THAP3	1	+	6628499	6632495	385	annot_exons	novel
novel_circ_000153	3.47145	6.94218	3.47145	14.7639	0	0	0	0	0	14.1888	0	0	1	2	1	3	0	0	0	0	0	3	0	0	ENSG00000007923	DNAJC11	1	-	6644558	6645978	393	annot_exons	novel
novel_circ_000155	27.7716	24.2976	27.7716	24.6064	21.7425	22.7259	9.01079	0	35.9934	23.648	21.4135	12.149	8	7	8	5	5	3	1	0	10	5	5	1	ENSG00000007923	DNAJC11	1	-	6667709	6681037	306	annot_exons	hsa_circ_0008389
novel_circ_000156	0	10.4133	0	0	0	0	0	0	0	0	0	0	0	3	0	0	0	0	0	0	0	0	0	0	ENSG00000171735	CAMTA1	1	+	6799970	6825210	7308	exon_intron	novel
novel_circ_000157	145.801	295.043	145.801	88.5831	21.7425	60.6024	45.054	23.129	32.394	37.8369	55.675	36.4471	42	85	42	18	5	8	5	4	9	8	13	3	ENSG00000171735	CAMTA1	1	+	6806983	6825210	295	annot_exons	hsa_circ_0008737
novel_circ_000158	3.47145	3.47109	3.47145	4.92128	0	0	0	0	0	0	0	0	1	1	1	1	0	0	0	0	0	0	0	0	ENSG00000171735	CAMTA1	1	+	6806983	6853189	28274	exon_intron	novel
novel_circ_000160	0	10.4133	0	4.92128	13.0455	0	0	5.78225	14.3973	9.45922	4.28269	12.149	0	3	0	1	3	0	0	1	4	2	1	1	ENSG00000171735	CAMTA1	1	+	6806983	6888899	1823	exon_intron	hsa_circ_0002203
novel_circ_000161	0	3.47109	0	0	0	0	0	0	0	0	0	0	0	1	0	0	0	0	0	0	0	0	0	0	ENSG00000171735	CAMTA1	1	+	6808502	6825210	11868	exon_intron	novel
novel_circ_000162	0	0	0	0	0	0	0	5.78225	0	0	0	0	0	0	0	0	0	0	0	1	0	0	0	0	ENSG00000171735	CAMTA1	1	+	6819320	6820250	931	exon_intron	novel
novel_circ_000163	6.9429	6.94218	6.9429	9.84257	17.394	7.5753	0	0	0	0	4.28269	0	2	2	2	2	4	1	0	0	0	0	1	0	ENSG00000171735	CAMTA1	1	+	6820181	6888899	1717	exon_intron	hsa_circ_0002975
novel_circ_000165	0	6.94218	0	0	0	0	0	0	0	0	0	0	0	2	0	0	0	0	0	0	0	0	0	0	ENSG00000171735	CAMTA1	1	+	6837429	6838554	1126	intronic	novel
novel_circ_000166	0	10.4133	0	4.92128	0	0	0	0	0	4.72961	0	0	0	3	0	1	0	0	0	0	0	1	0	0	ENSG00000171735	CAMTA1	1	+	6871757	6899019	11648	exon_intron	novel
novel_circ_000167	6.9429	3.47109	6.9429	0	0	0	0	0	0	0	0	0	2	1	2	0	0	0	0	0	0	0	0	0	ENSG00000171735	CAMTA1	1	+	7661726	7677733	2250	annot_exons	novel
novel_circ_000168	0	0	0	4.92128	0	0	0	0	0	0	0	0	0	0	0	1	0	0	0	0	0	0	0	0	ENSG00000171735	CAMTA1	1	+	7732448	7738482	1268	annot_exons	novel
novel_circ_000169	13.8858	6.94218	13.8858	4.92128	0	0	0	0	7.19867	0	4.28269	0	4	2	4	1	0	0	0	0	2	0	1	0	ENSG00000171735	CAMTA1	1	+	7732448	7752533	2065	annot_exons	novel
novel_circ_000170	0	0	0	0	0	0	0	0	0	0	4.28269	0	0	0	0	0	0	0	0	0	0	0	1	0	ENSG00000171735	CAMTA1	1	+	7744835	7746091	435	annot_exons	novel
novel_circ_000171	0	0	0	0	4.34851	0	0	0	0	0	0	0	0	0	0	0	1	0	0	0	0	0	0	0	ENSG00000171735	CAMTA1	1	+	7766651	7766984	334	one_exon	novel
novel_circ_000172	0	0	0	0	0	7.5753	0	11.5645	0	0	4.28269	0	0	0	0	0	0	1	0	2	0	0	1	0	ENSG00000049245	VAMP3	1	+	7777160	7778169	211	annot_exons	hsa_circ_0006354
novel_circ_000173	6.9429	0	6.9429	0	0	7.5753	9.01079	0	10.798	0	0	0	2	0	2	0	0	1	1	0	3	0	0	0	ENSG00000049245	VAMP3	1	+	7777163	7778172	211	exon_intron	novel
novel_circ_000175	0	0	0	0	4.34851	0	0	0	0	0	0	0	0	0	0	0	1	0	0	0	0	0	0	0	ENSG00000049246	PER3	1	+	7785441	7798673	665	annot_exons	novel
novel_circ_000177	0	0	0	0	4.34851	0	0	0	0	0	0	0	0	0	0	0	1	0	0	0	0	0	0	0	ENSG00000049246	PER3	1	+	7786721	7803848	862	annot_exons	novel
novel_circ_000178	0	0	0	0	0	0	0	0	7.19867	0	0	0	0	0	0	0	0	0	0	0	2	0	0	0	ENSG00000049246	PER3	1	+	7788045	7810588	1242	annot_exons	novel
novel_circ_000179	6.9429	3.47109	6.9429	14.7639	4.34851	15.1506	0	0	3.59934	0	4.28269	0	2	1	2	3	1	2	0	0	1	0	1	0	ENSG00000049246	PER3	1	+	7798525	7803848	492	annot_exons	novel
novel_circ_000180	0	3.47109	0	0	0	0	0	0	0	0	0	0	0	1	0	0	0	0	0	0	0	0	0	0	ENSG00000049246	PER3	1	+	7798525	7810021	837	annot_exons	novel
novel_circ_000181	0	0	0	0	0	0	0	0	0	9.45922	0	0	0	0	0	0	0	0	0	0	0	2	0	0	ENSG00000049246	PER3	1	+	7801113	7803848	343	annot_exons	novel
novel_circ_000182	0	0	0	0	0	0	0	0	3.59934	0	0	0	0	0	0	0	0	0	0	0	1	0	0	0	ENSG00000049246	PER3	1	+	7803047	7803848	264	annot_exons	novel
novel_circ_000183	0	6.94218	0	0	0	7.5753	18.0216	0	3.59934	0	8.56538	0	0	2	0	0	0	1	2	0	1	0	2	0	ENSG00000049246	PER3	1	+	7819285	7820640	435	annot_exons	novel
novel_circ_000184	0	0	0	0	4.34851	0	0	0	0	4.72961	0	0	0	0	0	0	1	0	0	0	0	1	0	0	ENSG00000049246	PER3	1	+	7826480	7827815	929	annot_exons	novel
novel_circ_000185	0	0	0	0	0	7.5753	0	0	0	0	0	0	0	0	0	0	0	1	0	0	0	0	0	0	ENSG00000049246	PER3	1	+	7827118	7827815	698	one_exon	novel
novel_circ_000186	34.7145	34.7109	34.7145	9.84257	17.394	53.0271	63.0756	0	89.9834	61.4849	68.5231	24.2981	10	10	10	2	4	7	7	0	25	13	16	2	ENSG00000049246	PER3	1	+	7835762	7837149	335	annot_exons	novel
novel_circ_000187	10.4144	10.4133	10.4144	0	21.7425	30.3012	9.01079	0	3.59934	4.72961	25.6962	48.5962	3	3	3	0	5	4	1	0	1	1	6	4	ENSG00000116288	PARK7	1	+	7977652	7985135	359	annot_exons	hsa_circ_0002239
novel_circ_000188	0	0	0	0	8.69701	0	0	0	0	0	0	0	0	0	0	0	2	0	0	0	0	0	0	0	ENSG00000116288	PARK7	1	+	7977664	7985223	435	annot_exons	novel
novel_circ_000189	0	0	0	14.7639	0	0	0	0	0	0	0	0	0	0	0	3	0	0	0	0	0	0	0	0	NA	#N/A	1	+	7988839	7989693	855	intergenic	novel
novel_circ_000190	3.47145	0	3.47145	0	0	0	0	0	0	0	0	0	1	0	1	0	0	0	0	0	0	0	0	0	ENSG00000142599	RERE	1	-	8358551	8358916	366	one_exon	novel
novel_circ_000191	0	0	0	9.84257	0	0	0	0	0	0	0	0	0	0	0	2	0	0	0	0	0	0	0	0	ENSG00000142599	RERE	1	-	8361763	8364255	476	annot_exons	novel
novel_circ_000192	0	0	0	4.92128	0	7.5753	0	0	0	0	4.28269	0	0	0	0	1	0	1	0	0	0	0	1	0	ENSG00000142599	RERE	1	-	8364056	8365974	456	annot_exons	novel
novel_circ_000193	0	0	0	0	0	0	0	0	3.59934	4.72961	0	0	0	0	0	0	0	0	0	0	1	1	0	0	ENSG00000142599	RERE	1	-	8422727	8497529	936	annot_exons	novel
novel_circ_000194	0	0	0	0	0	0	0	0	3.59934	0	0	0	0	0	0	0	0	0	0	0	1	0	0	0	ENSG00000142599	RERE	1	-	8441941	8442124	184	intronic	novel
novel_circ_000195	0	0	0	0	0	7.5753	0	0	0	0	0	0	0	0	0	0	0	1	0	0	0	0	0	0	ENSG00000142599	RERE	1	-	8465925	8497529	324	annot_exons	novel
novel_circ_000196	20.8287	6.94218	20.8287	19.6851	8.69701	0	27.0324	0	7.19867	14.1888	12.8481	0	6	2	6	4	2	0	3	0	2	3	3	0	ENSG00000142599	RERE	1	-	8465925	8508675	373	annot_exons	hsa_circ_0009574
novel_circ_000197	17.3573	13.8844	17.3573	19.6851	13.0455	0	18.0216	0	61.1887	14.1888	51.3923	0	5	4	5	4	3	0	2	0	17	3	12	0	ENSG00000142599	RERE	1	-	8465925	8541318	830	annot_exons	hsa_circ_0009575
novel_circ_000198	20.8287	6.94218	20.8287	29.5277	17.394	7.5753	0	0	39.5927	9.45922	25.6962	0	6	2	6	6	4	1	0	0	11	2	6	0	ENSG00000142599	RERE	1	-	8465925	8557523	1033	annot_exons	hsa_circ_0009576
novel_circ_000199	3.47145	3.47109	3.47145	9.84257	4.34851	15.1506	0	0	7.19867	9.45922	38.5442	0	1	1	1	2	1	2	0	0	2	2	9	0	ENSG00000142599	RERE	1	-	8495063	8497529	225	annot_exons	hsa_circ_0009579
novel_circ_000200	97.2006	20.8265	97.2006	19.6851	47.8336	37.8765	9.01079	5.78225	100.781	28.3776	81.3711	97.1924	28	6	28	4	11	5	1	1	28	6	19	8	ENSG00000142599	RERE	1	-	8495063	8508675	274	annot_exons	hsa_circ_0009580
novel_circ_000201	48.6003	27.7687	48.6003	78.7405	30.4395	75.753	18.0216	0	82.7847	89.8626	72.8058	72.8943	14	8	14	16	7	10	2	0	23	19	17	6	ENSG00000142599	RERE	1	-	8495063	8541318	731	annot_exons	hsa_circ_0009581
novel_circ_000202	0	0	0	0	0	0	0	0	3.59934	0	4.28269	0	0	0	0	0	0	0	0	0	1	0	1	0	ENSG00000142599	RERE	1	-	8495063	8551356	10769	exon_intron	novel
novel_circ_000203	142.329	48.5953	142.329	63.9767	95.6671	45.4518	9.01079	0	129.576	47.2961	149.894	97.1924	41	14	41	13	22	6	1	0	36	10	35	8	ENSG00000142599	RERE	1	-	8495063	8557523	934	annot_exons	hsa_circ_0006837
novel_circ_000205	31.2431	13.8844	31.2431	0	21.7425	0	9.01079	0	17.9967	33.1073	34.2615	24.2981	9	4	9	0	5	0	1	0	5	7	8	2	ENSG00000142599	RERE	1	-	8508627	8557523	709	annot_exons	hsa_circ_0005829
novel_circ_000206	0	0	0	0	13.0455	0	0	0	0	0	8.56538	0	0	0	0	0	3	0	0	0	0	0	2	0	ENSG00000142599	RERE	1	-	8523095	8614686	3367	exon_intron	novel
novel_circ_000207	1492.72	1017.03	1492.72	1048.23	1013.2	734.804	1721.06	23.129	2209.99	1371.59	2381.18	2247.57	430	293	430	213	233	97	191	4	614	290	556	185	ENSG00000142599	RERE	1	-	8541214	8557523	308	annot_exons	hsa_circ_0002158
novel_circ_000208	31.2431	10.4133	31.2431	0	8.69701	15.1506	18.0216	0	25.1954	47.2961	21.4135	48.5962	9	3	9	0	2	2	2	0	7	10	5	4	ENSG00000142599	RERE	1	-	8541214	8557537	322	exon_intron	novel
novel_circ_000209	774.134	649.094	774.134	615.161	756.64	575.723	738.885	34.6935	737.864	974.299	728.058	1263.5	223	187	223	125	174	76	82	6	205	206	170	104	ENSG00000142599	RERE	1	-	8541214	8614686	434	annot_exons	hsa_circ_0008501
novel_circ_000210	13.8858	3.47109	13.8858	9.84257	4.34851	15.1506	18.0216	0	3.59934	4.72961	17.1308	0	4	1	4	2	1	2	2	0	1	1	4	0	ENSG00000142599	RERE	1	-	8541214	8624380	505	annot_exons	novel
novel_circ_000211	17.3573	13.8844	17.3573	9.84257	8.69701	22.7259	9.01079	0	0	14.1888	0	24.2981	5	4	5	2	2	3	1	0	0	3	0	2	ENSG00000142599	RERE	1	-	8556475	8614686	329	annot_exons	hsa_circ_0009590
novel_circ_000212	69.429	41.6531	69.429	24.6064	21.7425	45.4518	18.0216	0	14.3973	42.5665	17.1308	97.1924	20	12	20	5	5	6	2	0	4	9	4	8	ENSG00000142599	RERE	1	-	8614561	8624380	197	annot_exons	hsa_circ_0009594
novel_circ_000213	76.3719	55.5374	76.3719	59.0554	52.1821	22.7259	45.054	0	100.781	42.5665	34.2615	12.149	22	16	22	12	12	3	5	0	28	9	8	1	ENSG00000142599	RERE	1	-	8614561	8656441	666	annot_exons	hsa_circ_0005039
novel_circ_000214	20.8287	55.5374	20.8287	83.6618	43.4851	45.4518	72.0864	0	39.5927	66.2145	42.8269	97.1924	6	16	6	17	10	6	8	0	11	14	10	8	ENSG00000142599	RERE	1	-	8655973	8656441	469	one_exon	novel
novel_circ_000215	0	0	0	0	0	0	0	0	0	9.45922	0	0	0	0	0	0	0	0	0	0	0	2	0	0	ENSG00000142599	RERE	1	+	8763948	8764378	431	antisense	novel
novel_circ_000216	0	0	0	0	0	0	0	0	0	0	4.28269	0	0	0	0	0	0	0	0	0	0	0	1	0	ENSG00000142599	RERE	1	-	8790088	8792588	2501	exon_intron	novel
novel_circ_000217	0	0	0	0	8.69701	0	0	0	3.59934	0	0	0	0	0	0	0	2	0	0	0	1	0	0	0	ENSG00000142599	RERE	1	-	8790097	8792588	2492	exon_intron	novel
novel_circ_000218	0	0	0	0	0	0	0	5.78225	0	0	0	0	0	0	0	0	0	0	0	1	0	0	0	0	ENSG00000142599	RERE	1	-	8791634	8806824	15191	exon_intron	novel
novel_circ_000220	0	0	0	0	0	0	18.0216	0	0	0	0	0	0	0	0	0	0	0	2	0	0	0	0	0	ENSG00000142599	RERE	1	+	8802972	8804435	1464	antisense	novel
novel_circ_000224	0	3.47109	0	0	0	0	0	0	0	0	0	12.149	0	1	0	0	0	0	0	0	0	0	0	1	ENSG00000074800	ENO1	1	-	8861002	8861346	345	one_exon	novel
novel_circ_000225	0	13.8844	0	14.7639	13.0455	7.5753	0	0	7.19867	28.3776	0	24.2981	0	4	0	3	3	1	0	0	2	6	0	2	ENSG00000074800	ENO1	1	-	8861002	8861361	360	one_exon	novel
novel_circ_000226	0	3.47109	0	4.92128	0	0	0	0	0	0	0	12.149	0	1	0	1	0	0	0	0	0	0	0	1	ENSG00000074800	ENO1	1	-	8861003	8861333	331	one_exon	novel
novel_circ_000228	3.47145	0	3.47145	4.92128	0	0	0	0	0	4.72961	0	12.149	1	0	1	1	0	0	0	0	0	1	0	1	ENSG00000074800	ENO1	1	+	8861003	8861337	335	antisense	novel
novel_circ_000230	0	0	0	14.7639	0	0	0	0	0	0	0	0	0	0	0	3	0	0	0	0	0	0	0	0	ENSG00000074800	ENO1	1	+	8861003	8861338	336	antisense	novel
novel_circ_000232	0	0	0	0	13.0455	7.5753	0	0	0	4.72961	0	0	0	0	0	0	3	1	0	0	0	1	0	0	ENSG00000074800	ENO1	1	+	8861004	8861337	334	antisense	novel
novel_circ_000233	0	0	0	0	0	0	0	0	7.19867	0	8.56538	0	0	0	0	0	0	0	0	0	2	0	2	0	ENSG00000074800	ENO1	1	+	8861004	8861359	356	antisense	novel
novel_circ_000235	3.47145	0	3.47145	0	0	0	0	0	0	0	0	24.2981	1	0	1	0	0	0	0	0	0	0	0	2	ENSG00000074800	ENO1	1	+	8861005	8861338	334	antisense	novel
novel_circ_000236	0	0	0	9.84257	4.34851	0	18.0216	0	7.19867	9.45922	0	24.2981	0	0	0	2	1	0	2	0	2	2	0	2	ENSG00000074800	ENO1	1	-	8861005	8861361	357	one_exon	novel
novel_circ_000237	0	3.47109	0	4.92128	0	0	0	0	0	0	0	24.2981	0	1	0	1	0	0	0	0	0	0	0	2	ENSG00000074800	ENO1	1	-	8861006	8861337	332	one_exon	novel
novel_circ_000239	6.9429	3.47109	6.9429	9.84257	4.34851	15.1506	0	0	0	9.45922	0	12.149	2	1	2	2	1	2	0	0	0	2	0	1	ENSG00000074800	ENO1	1	-	8866279	8867250	357	annot_exons	hsa_circ_0009624
novel_circ_000240	17.3573	10.4133	17.3573	4.92128	4.34851	7.5753	0	0	0	4.72961	4.28269	12.149	5	3	5	1	1	1	0	0	0	1	1	1	ENSG00000074800	ENO1	1	-	8866279	8868057	427	annot_exons	novel
novel_circ_000241	0	0	0	0	0	0	0	0	0	9.45922	0	0	0	0	0	0	0	0	0	0	0	2	0	0	ENSG00000142583	SLC2A5	1	-	9057448	9057608	161	one_exon	novel
novel_circ_000242	0	0	0	9.84257	17.394	7.5753	0	0	3.59934	4.72961	0	12.149	0	0	0	2	4	1	0	0	1	1	0	1	ENSG00000142583	SLC2A5	1	-	9057448	9058250	260	annot_exons	hsa_circ_0009638
novel_circ_000243	0	0	0	9.84257	0	0	0	0	0	0	0	0	0	0	0	2	0	0	0	0	0	0	0	0	ENSG00000049239	H6PD	1	+	9237131	9247083	3643	exon_intron	novel
novel_circ_000244	10.4144	13.8844	10.4144	0	13.0455	15.1506	0	5.78225	3.59934	0	0	24.2981	3	4	3	0	3	2	0	1	1	0	0	2	ENSG00000171621	SPSB1	1	+	9355743	9356585	843	one_exon	hsa_circ_0009106
novel_circ_000245	0	0	0	0	0	0	0	0	0	0	4.28269	0	0	0	0	0	0	0	0	0	0	0	1	0	ENSG00000188807	TMEM201	1	+	9595890	9602272	1047	annot_exons	novel
novel_circ_000246	0	0	0	0	0	0	0	0	0	14.1888	0	0	0	0	0	0	0	0	0	0	0	3	0	0	ENSG00000171608	PIK3CD	1	-	9680712	9681135	424	antisense	novel
novel_circ_000247	0	0	0	9.84257	4.34851	7.5753	0	0	3.59934	0	0	0	0	0	0	2	1	1	0	0	1	0	0	0	ENSG00000171608	PIK3CD	1	+	9710105	9710596	349	exon_intron	hsa_circ_0009654
novel_circ_000248	0	6.94218	0	4.92128	8.69701	0	0	5.78225	0	0	0	0	0	2	0	1	2	0	0	1	0	0	0	0	ENSG00000171608	PIK3CD	1	+	9726909	9727772	864	one_exon	hsa_circ_0002983
novel_circ_000250	3.47145	38.182	3.47145	9.84257	43.4851	7.5753	0	0	17.9967	14.1888	29.9788	12.149	1	11	1	2	10	1	0	0	5	3	7	1	ENSG00000171603	CLSTN1	1	-	9740658	9741256	599	exon_intron	hsa_circ_0009040
novel_circ_000252	3.47145	0	3.47145	24.6064	0	0	0	0	0	4.72961	12.8481	0	1	0	1	5	0	0	0	0	0	1	3	0	ENSG00000171603	CLSTN1	1	-	9743884	9744643	371	annot_exons	hsa_circ_0009668
novel_circ_000253	0	0	0	0	0	0	0	0	3.59934	4.72961	0	0	0	0	0	0	0	0	0	0	1	1	0	0	ENSG00000171603	CLSTN1	1	-	9749461	9751681	545	annot_exons	novel
novel_circ_000254	3.47145	3.47109	3.47145	0	4.34851	0	0	0	0	4.72961	8.56538	0	1	1	1	0	1	0	0	0	0	1	2	0	ENSG00000171603	CLSTN1	1	-	9749461	9755309	741	annot_exons	novel
novel_circ_000255	183.987	111.075	183.987	78.7405	134.804	68.1777	45.054	0	165.569	70.9441	162.742	24.2981	53	32	53	16	31	9	5	0	46	15	38	2	ENSG00000178585	CTNNBIP1	1	-	9871187	9877989	296	annot_exons	hsa_circ_0009674
novel_circ_000256	0	3.47109	0	4.92128	8.69701	7.5753	27.0324	0	0	0	8.56538	12.149	0	1	0	1	2	1	3	0	0	0	2	1	ENSG00000162441	LZIC	1	-	9922186	9934860	1969	annot_exons	novel
novel_circ_000257	0	3.47109	0	4.92128	0	0	9.01079	0	0	4.72961	0	0	0	1	0	1	0	0	1	0	0	1	0	0	ENSG00000162441	LZIC	1	-	9922186	9935627	2105	annot_exons	novel
novel_circ_000258	0	3.47109	0	0	4.34851	7.5753	0	0	0	0	0	0	0	1	0	0	1	1	0	0	0	0	0	0	ENSG00000162441	LZIC	1	-	9922186	9936627	2214	annot_exons	novel
novel_circ_000259	246.473	315.869	246.473	310.041	317.441	492.394	180.216	5.78225	449.917	368.909	548.185	935.476	71	91	71	63	73	65	20	1	125	78	128	77	ENSG00000162441	LZIC	1	-	9931891	9934860	277	annot_exons	hsa_circ_001693
novel_circ_000260	48.6003	97.1905	48.6003	137.796	73.9246	90.9036	54.0648	0	154.771	61.4849	51.3923	97.1924	14	28	14	28	17	12	6	0	43	13	12	8	ENSG00000162441	LZIC	1	-	9931891	9935627	413	annot_exons	hsa_circ_0007803
novel_circ_000261	0	13.8844	0	4.92128	0	0	0	0	0	0	0	0	0	4	0	1	0	0	0	0	0	0	0	0	ENSG00000162441	LZIC	1	-	9931891	9936627	522	annot_exons	novel
novel_circ_000262	6.9429	0	6.9429	0	0	7.5753	0	5.78225	0	0	0	0	2	0	2	0	0	1	0	1	0	0	0	0	ENSG00000162441	LZIC	1	-	9931891	9942782	681	annot_exons	novel
novel_circ_000263	6.9429	0	6.9429	9.84257	0	22.7259	0	0	0	4.72961	4.28269	24.2981	2	0	2	2	0	3	0	0	0	1	1	2	ENSG00000162441	LZIC	1	-	9935492	9936627	245	annot_exons	novel
novel_circ_000264	0	6.94218	0	4.92128	13.0455	0	9.01079	0	7.19867	0	0	0	0	2	0	1	3	0	1	0	2	0	0	0	ENSG00000173614	NMNAT1	1	+	9972018	9975775	355	annot_exons	novel
novel_circ_000265	86.7863	69.4218	86.7863	113.19	130.455	136.355	45.054	5.78225	89.9834	80.4033	68.5231	121.49	25	20	25	23	30	18	5	1	25	17	16	10	ENSG00000173614	NMNAT1	1	+	9972018	9981170	495	annot_exons	novel
novel_circ_000266	0	0	0	0	8.69701	0	0	0	0	0	0	0	0	0	0	0	2	0	0	0	0	0	0	0	ENSG00000173614	NMNAT1	1	+	9972018	9982578	1284	annot_exons	novel
novel_circ_000267	0	0	0	0	4.34851	0	9.01079	0	0	0	0	12.149	0	0	0	0	1	0	1	0	0	0	0	1	ENSG00000173614	NMNAT1	1	+	9975592	9981170	324	annot_exons	novel
novel_circ_000269	0	0	0	0	0	0	0	0	0	0	8.56538	0	0	0	0	0	0	0	0	0	0	0	2	0	ENSG00000162444	RBP7	1	-	10007574	10008278	705	antisense	novel
novel_circ_000270	3.47145	10.4133	3.47145	4.92128	0	0	27.0324	17.3468	0	0	0	24.2981	1	3	1	1	0	0	3	3	0	0	0	2	ENSG00000130939	UBE4B	1	+	10072028	10095596	988	annot_exons	novel
novel_circ_000271	0	6.94218	0	0	0	0	0	0	3.59934	0	0	0	0	2	0	0	0	0	0	0	1	0	0	0	ENSG00000130939	UBE4B	1	+	10072028	10105744	1450	annot_exons	hsa_circ_0009685
novel_circ_000272	0	0	0	0	0	0	0	0	0	0	4.28269	0	0	0	0	0	0	0	0	0	0	0	1	0	ENSG00000130939	UBE4B	1	-	10095454	10105737	10284	antisense	novel
novel_circ_000273	0	3.47109	0	0	0	0	0	0	0	0	0	0	0	1	0	0	0	0	0	0	0	0	0	0	ENSG00000130939	UBE4B	1	-	10095458	10105741	10284	antisense	novel
novel_circ_000275	0	0	0	0	0	15.1506	0	0	0	0	0	0	0	0	0	0	0	2	0	0	0	0	0	0	ENSG00000130939	UBE4B	1	+	10095461	10106583	985	annot_exons	novel
novel_circ_000276	20.8287	10.4133	20.8287	4.92128	17.394	15.1506	0	17.3468	17.9967	9.45922	29.9788	12.149	6	3	6	1	4	2	0	3	5	2	7	1	ENSG00000130939	UBE4B	1	+	10095461	10119613	1228	annot_exons	novel
novel_circ_000277	6.9429	3.47109	6.9429	0	0	0	0	0	3.59934	0	8.56538	0	2	1	2	0	0	0	0	0	1	0	2	0	ENSG00000130939	UBE4B	1	+	10095461	10122076	1343	annot_exons	novel
novel_circ_000278	3.47145	3.47109	3.47145	0	4.34851	0	0	0	3.59934	0	4.28269	0	1	1	1	0	1	0	0	0	1	0	1	0	ENSG00000130939	UBE4B	1	+	10095461	10130813	1700	annot_exons	novel
novel_circ_000279	3.47145	0	3.47145	0	4.34851	0	0	0	0	0	0	0	1	0	1	0	1	0	0	0	0	0	0	0	ENSG00000130939	UBE4B	1	+	10095461	10135186	2013	annot_exons	novel
novel_circ_000281	3.47145	0	3.47145	0	0	0	0	0	0	0	0	0	1	0	1	0	0	0	0	0	0	0	0	0	ENSG00000130939	UBE4B	1	+	10095461	10147090	2380	annot_exons	novel
novel_circ_000282	0	0	0	4.92128	0	0	0	0	0	0	4.28269	0	0	0	0	1	0	0	0	0	0	0	1	0	ENSG00000130939	UBE4B	1	+	10095461	10151561	2715	annot_exons	novel
novel_circ_000283	3.47145	10.4133	3.47145	0	8.69701	7.5753	0	0	7.19867	9.45922	0	0	1	3	1	0	2	1	0	0	2	2	0	0	ENSG00000130939	UBE4B	1	+	10101108	10119613	1092	annot_exons	novel
novel_circ_000284	0	0	0	0	0	0	0	17.3468	0	0	0	0	0	0	0	0	0	0	0	3	0	0	0	0	ENSG00000130939	UBE4B	1	+	10101108	10122076	1207	annot_exons	novel
novel_circ_000285	6.9429	0	6.9429	4.92128	0	0	0	0	3.59934	0	0	0	2	0	2	1	0	0	0	0	1	0	0	0	ENSG00000130939	UBE4B	1	+	10101108	10130813	1564	annot_exons	novel
novel_circ_000286	3.47145	0	3.47145	0	0	7.5753	0	0	0	0	12.8481	0	1	0	1	0	0	1	0	0	0	0	3	0	ENSG00000130939	UBE4B	1	+	10117459	10119613	243	annot_exons	hsa_circ_0009689
novel_circ_000287	3.47145	0	3.47145	0	4.34851	0	9.01079	0	0	0	0	0	1	0	1	0	1	0	1	0	0	0	0	0	ENSG00000130939	UBE4B	1	+	10117459	10130813	715	annot_exons	novel
novel_circ_000288	3.47145	0	3.47145	19.6851	4.34851	0	18.0216	0	0	0	4.28269	12.149	1	0	1	4	1	0	2	0	0	0	1	1	ENSG00000130939	UBE4B	1	+	10117459	10135186	1028	annot_exons	hsa_circ_0007962
novel_circ_000289	6.9429	0	6.9429	0	8.69701	0	0	0	28.7947	9.45922	0	0	2	0	2	0	2	0	0	0	8	2	0	0	ENSG00000130939	UBE4B	1	+	10117459	10137205	1167	annot_exons	novel
novel_circ_000290	3.47145	3.47109	3.47145	0	4.34851	0	0	0	3.59934	0	0	24.2981	1	1	1	0	1	0	0	0	1	0	0	2	ENSG00000130939	UBE4B	1	+	10117459	10145039	1267	annot_exons	novel
novel_circ_000291	0	0	0	0	0	0	0	0	7.19867	0	4.28269	0	0	0	0	0	0	0	0	0	2	0	1	0	ENSG00000130939	UBE4B	1	+	10117459	10149282	1494	annot_exons	novel
novel_circ_000292	10.4144	0	10.4144	0	0	0	9.01079	0	0	0	0	24.2981	3	0	3	0	0	0	1	0	0	0	0	2	ENSG00000130939	UBE4B	1	+	10117459	10151561	1730	annot_exons	hsa_circ_0009690
novel_circ_000293	3.47145	0	3.47145	0	0	0	0	0	7.19867	0	0	24.2981	1	0	1	0	0	0	0	0	2	0	0	2	ENSG00000130939	UBE4B	1	+	10117459	10171329	2329	annot_exons	novel
novel_circ_000294	0	0	0	0	0	0	0	0	7.19867	0	0	0	0	0	0	0	0	0	0	0	2	0	0	0	ENSG00000130939	UBE4B	1	+	10119513	10122076	216	annot_exons	hsa_circ_0009691
novel_circ_000295	3.47145	0	3.47145	0	13.0455	0	0	5.78225	3.59934	4.72961	12.8481	36.4471	1	0	1	0	3	0	0	1	1	1	3	3	ENSG00000130939	UBE4B	1	+	10119513	10130813	573	annot_exons	novel
novel_circ_000296	0	0	0	0	0	0	0	0	3.59934	0	8.56538	0	0	0	0	0	0	0	0	0	1	0	2	0	ENSG00000130939	UBE4B	1	+	10119513	10135186	886	annot_exons	hsa_circ_0009692
novel_circ_000297	6.9429	0	6.9429	0	0	0	0	0	0	0	8.56538	0	2	0	2	0	0	0	0	0	0	0	2	0	ENSG00000130939	UBE4B	1	+	10119513	10145039	1125	annot_exons	novel
novel_circ_000298	3.47145	0	3.47145	4.92128	0	0	0	0	0	0	0	0	1	0	1	1	0	0	0	0	0	0	0	0	ENSG00000130939	UBE4B	1	+	10119513	10151561	1588	annot_exons	novel
novel_circ_000299	6.9429	0	6.9429	9.84257	0	0	0	0	0	4.72961	0	0	2	0	2	2	0	0	0	0	0	1	0	0	ENSG00000130939	UBE4B	1	+	10121962	10130813	472	annot_exons	novel
novel_circ_000300	0	0	0	0	4.34851	7.5753	0	0	14.3973	4.72961	0	0	0	0	0	0	1	1	0	0	4	1	0	0	ENSG00000130939	UBE4B	1	+	10126794	10130813	357	annot_exons	novel
novel_circ_000301	0	0	0	0	0	0	0	0	3.59934	0	4.28269	0	0	0	0	0	0	0	0	0	1	0	1	0	ENSG00000130939	UBE4B	1	+	10126794	10132482	471	annot_exons	novel
novel_circ_000302	6.9429	3.47109	6.9429	9.84257	4.34851	7.5753	0	0	0	14.1888	17.1308	0	2	1	2	2	1	1	0	0	0	3	4	0	ENSG00000130939	UBE4B	1	+	10126794	10135186	670	annot_exons	novel
novel_circ_000303	0	3.47109	0	0	0	0	27.0324	0	3.59934	0	4.28269	0	0	1	0	0	0	0	3	0	1	0	1	0	ENSG00000130939	UBE4B	1	+	10126794	10137205	809	annot_exons	hsa_circ_0009695
novel_circ_000304	6.9429	0	6.9429	0	4.34851	0	0	0	0	9.45922	4.28269	0	2	0	2	0	1	0	0	0	0	2	1	0	ENSG00000130939	UBE4B	1	+	10130500	10135186	529	annot_exons	novel
novel_circ_000305	3.47145	0	3.47145	19.6851	13.0455	0	0	5.78225	10.798	14.1888	12.8481	12.149	1	0	1	4	3	0	0	1	3	3	3	1	ENSG00000130939	UBE4B	1	+	10132369	10137205	452	annot_exons	novel
novel_circ_000306	6.9429	0	6.9429	4.92128	0	0	9.01079	0	3.59934	0	4.28269	12.149	2	0	2	1	0	0	1	0	1	0	1	1	ENSG00000130939	UBE4B	1	+	10132369	10149282	779	annot_exons	hsa_circ_0009698
novel_circ_000307	0	0	0	0	0	0	18.0216	0	0	0	0	0	0	0	0	0	0	0	2	0	0	0	0	0	ENSG00000130939	UBE4B	1	+	10134988	10135186	199	one_exon	novel
novel_circ_000308	111.086	69.4218	111.086	59.0554	121.758	30.3012	18.0216	0	100.781	56.7553	94.2192	36.4471	32	20	32	12	28	4	2	0	28	12	22	3	ENSG00000130939	UBE4B	1	+	10134988	10137205	338	annot_exons	hsa_circ_0006955
novel_circ_000309	3.47145	0	3.47145	0	0	0	0	0	0	0	0	0	1	0	1	0	0	0	0	0	0	0	0	0	ENSG00000130939	UBE4B	1	+	10134988	10149282	665	annot_exons	novel
novel_circ_000310	6.9429	6.94218	6.9429	0	0	15.1506	0	0	0	9.45922	4.28269	0	2	2	2	0	0	2	0	0	0	2	1	0	ENSG00000130939	UBE4B	1	+	10134988	10151561	901	annot_exons	novel
novel_circ_000311	0	0	0	0	0	0	0	0	0	0	4.28269	0	0	0	0	0	0	0	0	0	0	0	1	0	ENSG00000130939	UBE4B	1	+	10134988	10161286	1173	annot_exons	novel
novel_circ_000312	0	0	0	4.92128	4.34851	7.5753	9.01079	0	25.1954	0	12.8481	36.4471	0	0	0	1	1	1	1	0	7	0	3	3	ENSG00000130939	UBE4B	1	+	10144940	10161286	835	annot_exons	novel
novel_circ_000313	3.47145	0	3.47145	0	4.34851	0	9.01079	0	0	18.9184	4.28269	12.149	1	0	1	0	1	0	1	0	0	4	1	1	ENSG00000130939	UBE4B	1	+	10146963	10161286	735	annot_exons	novel
novel_circ_000314	3.47145	0	3.47145	0	0	0	0	0	0	0	4.28269	0	1	0	1	0	0	0	0	0	0	0	1	0	ENSG00000130939	UBE4B	1	-	10149183	10161285	12103	antisense	novel
novel_circ_000315	6.9429	13.8844	6.9429	9.84257	4.34851	7.5753	0	0	14.3973	9.45922	8.56538	36.4471	2	4	2	2	1	1	0	0	4	2	2	3	ENSG00000130939	UBE4B	1	+	10149184	10151561	335	annot_exons	hsa_circ_0009700
novel_circ_000317	0	0	0	4.92128	0	0	9.01079	0	0	0	4.28269	0	0	0	0	1	0	0	1	0	0	0	1	0	ENSG00000130939	UBE4B	1	+	10151326	10161286	508	annot_exons	novel
novel_circ_000318	3.47145	0	3.47145	4.92128	4.34851	0	0	0	0	0	0	0	1	0	1	1	1	0	0	0	0	0	0	0	ENSG00000130939	UBE4B	1	+	10161142	10171329	472	annot_exons	hsa_circ_0009702
novel_circ_000319	0	0	0	0	0	0	0	0	7.19867	0	0	0	0	0	0	0	0	0	0	0	2	0	0	0	ENSG00000130939	UBE4B	1	+	10178644	10180142	570	annot_exons	novel
novel_circ_000320	0	3.47109	0	0	0	7.5753	0	0	0	4.72961	4.28269	0	0	1	0	0	0	1	0	0	0	1	1	0	ENSG00000054523	KIF1B	1	+	10232250	10258672	442	annot_exons	novel
novel_circ_000321	0	3.47109	0	4.92128	4.34851	7.5753	0	11.5645	0	0	8.56538	48.5962	0	1	0	1	1	1	0	2	0	0	2	4	ENSG00000054523	KIF1B	1	+	10232250	10261970	508	annot_exons	novel
novel_circ_000322	0	0	0	0	4.34851	7.5753	9.01079	0	0	0	0	0	0	0	0	0	1	1	1	0	0	0	0	0	ENSG00000054523	KIF1B	1	+	10232250	10268263	799	annot_exons	novel
novel_circ_000323	0	3.47109	0	0	0	0	0	0	0	0	0	0	0	1	0	0	0	0	0	0	0	0	0	0	ENSG00000054523	KIF1B	1	+	10232250	10272306	943	annot_exons	novel
novel_circ_000324	59.0147	135.372	59.0147	54.1341	17.394	7.5753	45.054	52.0403	32.394	9.45922	42.8269	60.7452	17	39	17	11	4	1	5	9	9	2	10	5	ENSG00000054523	KIF1B	1	+	10232250	10278128	1259	annot_exons	novel
novel_circ_000326	0	3.47109	0	0	0	0	0	0	0	0	0	0	0	1	0	0	0	0	0	0	0	0	0	0	ENSG00000054523	KIF1B	1	-	10232299	10268248	35950	antisense	novel
novel_circ_000327	0	6.94218	0	0	0	0	0	0	0	0	0	0	0	2	0	0	0	0	0	0	0	0	0	0	ENSG00000054523	KIF1B	1	+	10233036	10234238	1203	intronic	novel
novel_circ_000328	3.47145	0	3.47145	0	4.34851	0	27.0324	11.5645	0	4.72961	0	12.149	1	0	1	0	1	0	3	2	0	1	0	1	ENSG00000054523	KIF1B	1	+	10256247	10258672	257	annot_exons	novel
novel_circ_000329	0	17.3554	0	24.6064	8.69701	37.8765	9.01079	23.129	3.59934	9.45922	29.9788	0	0	5	0	5	2	5	1	4	1	2	7	0	ENSG00000054523	KIF1B	1	+	10256247	10268263	614	annot_exons	novel
novel_circ_000330	0	3.47109	0	0	4.34851	0	0	0	0	0	0	0	0	1	0	0	1	0	0	0	0	0	0	0	ENSG00000054523	KIF1B	1	+	10256247	10271579	692	annot_exons	novel
novel_circ_000331	17.3573	27.7687	17.3573	4.92128	4.34851	0	0	0	0	4.72961	4.28269	0	5	8	5	1	1	0	0	0	0	1	1	0	ENSG00000054523	KIF1B	1	+	10258493	10260230	1738	exon_intron	novel
novel_circ_000332	0	0	0	4.92128	0	15.1506	0	0	14.3973	4.72961	4.28269	12.149	0	0	0	1	0	2	0	0	4	1	1	1	ENSG00000054523	KIF1B	1	+	10258493	10261970	246	annot_exons	novel
novel_circ_000333	3.47145	3.47109	3.47145	9.84257	0	0	0	5.78225	0	18.9184	4.28269	12.149	1	1	1	2	0	0	0	1	0	4	1	1	ENSG00000054523	KIF1B	1	+	10258493	10268263	537	annot_exons	hsa_circ_0009703
novel_circ_000334	3.47145	34.7109	3.47145	0	4.34851	0	0	0	3.59934	4.72961	0	0	1	10	1	0	1	0	0	0	1	1	0	0	ENSG00000054523	KIF1B	1	+	10258493	10272306	681	annot_exons	novel
novel_circ_000335	6.9429	3.47109	6.9429	0	0	0	0	17.3468	0	0	0	0	2	1	2	0	0	0	0	3	0	0	0	0	ENSG00000054523	KIF1B	1	+	10258493	10276399	854	annot_exons	novel
novel_circ_000336	20.8287	34.7109	20.8287	0	8.69701	7.5753	9.01079	0	14.3973	0	17.1308	12.149	6	10	6	0	2	1	1	0	4	0	4	1	ENSG00000054523	KIF1B	1	+	10258493	10278128	997	annot_exons	novel
novel_circ_000337	0	3.47109	0	9.84257	0	0	9.01079	0	3.59934	0	4.28269	0	0	1	0	2	0	0	1	0	1	0	1	0	ENSG00000054523	KIF1B	1	+	10258493	10282533	1251	annot_exons	novel
novel_circ_000338	0	13.8844	0	4.92128	0	7.5753	0	5.78225	0	0	0	36.4471	0	4	0	1	0	1	0	1	0	0	0	3	ENSG00000054523	KIF1B	1	+	10261905	10268263	357	annot_exons	novel
novel_circ_000339	3.47145	3.47109	3.47145	0	0	7.5753	0	0	3.59934	4.72961	4.28269	0	1	1	1	0	0	1	0	0	1	1	1	0	ENSG00000054523	KIF1B	1	+	10261905	10282533	1071	annot_exons	novel
novel_circ_000340	0	10.4133	0	4.92128	0	0	0	0	0	0	0	0	0	3	0	1	0	0	0	0	0	0	0	0	ENSG00000054523	KIF1B	1	+	10261905	10291161	1151	annot_exons	novel
novel_circ_000341	41.6574	31.2398	41.6574	29.5277	26.091	68.1777	54.0648	46.258	32.394	47.2961	55.675	97.1924	12	9	12	6	6	9	6	8	9	10	13	8	ENSG00000054523	KIF1B	1	+	10267380	10268263	291	annot_exons	hsa_circ_0002002
novel_circ_000342	45.1289	17.3554	45.1289	14.7639	30.4395	15.1506	18.0216	52.0403	21.596	14.1888	12.8481	12.149	13	5	13	3	7	2	2	9	6	3	3	1	ENSG00000054523	KIF1B	1	+	10267380	10272306	435	annot_exons	novel
novel_circ_000343	3.47145	0	3.47145	0	0	0	0	0	0	0	0	0	1	0	1	0	0	0	0	0	0	0	0	0	ENSG00000054523	KIF1B	1	+	10267380	10275503	529	annot_exons	novel
novel_circ_000344	20.8287	31.2398	20.8287	14.7639	21.7425	22.7259	0	17.3468	7.19867	4.72961	34.2615	24.2981	6	9	6	3	5	3	0	3	2	1	8	2	ENSG00000054523	KIF1B	1	+	10267380	10282533	1005	annot_exons	novel
novel_circ_000345	0	0	0	0	0	0	0	0	0	4.72961	0	0	0	0	0	0	0	0	0	0	0	1	0	0	ENSG00000054523	KIF1B	1	+	10268152	10278128	572	annot_exons	novel
novel_circ_000346	17.3573	27.7687	17.3573	9.84257	13.0455	7.5753	0	11.5645	3.59934	0	0	0	5	8	5	2	3	1	0	2	1	0	0	0	ENSG00000054523	KIF1B	1	+	10271502	10278128	460	annot_exons	novel
novel_circ_000347	6.9429	13.8844	6.9429	0	4.34851	15.1506	18.0216	5.78225	25.1954	9.45922	4.28269	0	2	4	2	0	1	2	2	1	7	2	1	0	ENSG00000054523	KIF1B	1	+	10271502	10282533	714	annot_exons	hsa_circ_0009706
novel_circ_000348	17.3573	27.7687	17.3573	9.84257	17.394	15.1506	0	17.3468	14.3973	28.3776	47.1096	12.149	5	8	5	2	4	2	0	3	4	6	11	1	ENSG00000054523	KIF1B	1	+	10275428	10282533	552	annot_exons	novel
novel_circ_000349	3.47145	0	3.47145	0	0	0	0	0	7.19867	0	0	0	1	0	1	0	0	0	0	0	2	0	0	0	ENSG00000054523	KIF1B	1	+	10275428	10292122	708	annot_exons	novel
novel_circ_000350	0	3.47109	0	0	8.69701	0	0	0	0	0	0	0	0	1	0	0	2	0	0	0	0	0	0	0	ENSG00000054523	KIF1B	1	+	10282322	10297246	893	annot_exons	novel
novel_circ_000351	0	3.47109	0	0	0	0	0	0	0	0	0	0	0	1	0	0	0	0	0	0	0	0	0	0	ENSG00000054523	KIF1B	1	+	10282322	10321857	6571	annot_exons	novel
novel_circ_000354	10.4144	10.4133	10.4144	9.84257	0	0	45.054	17.3468	0	9.45922	17.1308	72.8943	3	3	3	2	0	0	5	3	0	2	4	6	ENSG00000054523	KIF1B	1	+	10291082	10297246	681	annot_exons	novel
novel_circ_000355	0	3.47109	0	4.92128	0	0	0	5.78225	7.19867	4.72961	4.28269	12.149	0	1	0	1	0	0	0	1	2	1	1	1	ENSG00000054523	KIF1B	1	+	10291082	10321857	6359	annot_exons	novel
novel_circ_000356	3.47145	0	3.47145	14.7639	8.69701	7.5753	0	0	0	0	0	0	1	0	1	3	2	1	0	0	0	0	0	0	ENSG00000054523	KIF1B	1	+	10291082	10324895	6676	annot_exons	novel
novel_circ_000357	0	0	0	4.92128	0	0	0	0	0	0	0	0	0	0	0	1	0	0	0	0	0	0	0	0	ENSG00000054523	KIF1B	1	+	10291082	10326359	6925	annot_exons	novel
novel_circ_000358	3.47145	0	3.47145	0	8.69701	0	0	0	0	4.72961	4.28269	12.149	1	0	1	0	2	0	0	0	0	1	1	1	ENSG00000054523	KIF1B	1	+	10292047	10321857	6279	annot_exons	novel
novel_circ_000359	0	3.47109	0	0	0	0	0	0	0	0	0	0	0	1	0	0	0	0	0	0	0	0	0	0	ENSG00000054523	KIF1B	1	+	10292047	10334638	6964	annot_exons	novel
novel_circ_000360	0	0	0	9.84257	0	0	0	0	0	0	0	0	0	0	0	2	0	0	0	0	0	0	0	0	ENSG00000054523	KIF1B	1	-	10305104	10305580	477	antisense	novel
novel_circ_000361	0	0	0	0	8.69701	0	0	0	0	0	0	0	0	0	0	0	2	0	0	0	0	0	0	0	ENSG00000054523	KIF1B	1	+	10309063	10381641	19397	exon_intron	novel
novel_circ_000362	0	0	0	0	0	0	18.0216	0	3.59934	4.72961	0	0	0	0	0	0	0	0	2	0	1	1	0	0	ENSG00000054523	KIF1B	1	+	10320043	10321857	243	annot_exons	novel
novel_circ_000363	156.215	34.7109	156.215	19.6851	43.4851	60.6024	63.0756	46.258	133.175	122.97	132.763	97.1924	45	10	45	4	10	8	7	8	37	26	31	8	ENSG00000054523	KIF1B	1	+	10320043	10324895	560	annot_exons	novel
novel_circ_000364	0	3.47109	0	0	8.69701	0	0	0	0	0	0	0	0	1	0	0	2	0	0	0	0	0	0	0	ENSG00000054523	KIF1B	1	+	10320043	10334638	928	annot_exons	novel
novel_circ_000365	3.47145	0	3.47145	0	0	0	0	0	0	0	0	0	1	0	1	0	0	0	0	0	0	0	0	0	ENSG00000054523	KIF1B	1	+	10320043	10336742	1014	annot_exons	novel
novel_circ_000366	0	3.47109	0	0	0	0	0	0	0	0	0	12.149	0	1	0	0	0	0	0	0	0	0	0	1	ENSG00000054523	KIF1B	1	+	10320043	10337203	1144	annot_exons	novel
novel_circ_000367	0	0	0	0	0	0	18.0216	0	0	0	0	0	0	0	0	0	0	0	2	0	0	0	0	0	ENSG00000054523	KIF1B	1	+	10320043	10337533	1307	annot_exons	novel
novel_circ_000368	27.7716	24.2976	27.7716	4.92128	4.34851	0	9.01079	5.78225	10.798	14.1888	21.4135	12.149	8	7	8	1	1	0	1	1	3	3	5	1	ENSG00000054523	KIF1B	1	+	10320043	10343287	1573	annot_exons	hsa_circ_0009709
novel_circ_000369	0	3.47109	0	0	0	0	0	0	0	0	0	0	0	1	0	0	0	0	0	0	0	0	0	0	ENSG00000054523	KIF1B	1	+	10320043	10352736	1940	annot_exons	novel
novel_circ_000370	0	3.47109	0	0	0	0	0	0	0	0	0	0	0	1	0	0	0	0	0	0	0	0	0	0	ENSG00000054523	KIF1B	1	+	10320043	10375373	3320	annot_exons	novel
novel_circ_000371	93.7292	253.39	93.7292	9.84257	4.34851	0	0	11.5645	10.798	9.45922	8.56538	12.149	27	73	27	2	1	0	0	2	3	2	2	1	ENSG00000054523	KIF1B	1	+	10320043	10376676	3452	annot_exons	novel
novel_circ_000372	0	0	0	0	0	0	0	0	0	4.72961	4.28269	0	0	0	0	0	0	0	0	0	0	1	1	0	ENSG00000054523	KIF1B	1	+	10321709	10342168	1423	annot_exons	novel
novel_circ_000373	0	0	0	4.92128	0	0	0	0	0	0	0	0	0	0	0	1	0	0	0	0	0	0	0	0	ENSG00000054523	KIF1B	1	+	10323884	10324895	317	annot_exons	novel
novel_circ_000374	0	0	0	0	0	7.5753	0	0	0	0	0	0	0	0	0	0	0	1	0	0	0	0	0	0	ENSG00000054523	KIF1B	1	+	10323884	10334638	685	annot_exons	novel
novel_circ_000375	3.47145	0	3.47145	0	0	0	0	0	0	0	0	0	1	0	1	0	0	0	0	0	0	0	0	0	ENSG00000054523	KIF1B	1	+	10323884	10337533	1064	annot_exons	novel
novel_circ_000376	6.9429	0	6.9429	0	0	0	0	5.78225	10.798	0	17.1308	0	2	0	2	0	0	0	0	1	3	0	4	0	ENSG00000054523	KIF1B	1	+	10323884	10343287	1330	annot_exons	novel
novel_circ_000377	3.47145	10.4133	3.47145	9.84257	0	7.5753	18.0216	0	0	4.72961	0	0	1	3	1	2	0	1	2	0	0	1	0	0	ENSG00000054523	KIF1B	1	+	10323884	10345953	1439	annot_exons	novel
novel_circ_000378	0	6.94218	0	4.92128	0	0	0	5.78225	0	0	0	0	0	2	0	1	0	0	0	1	0	0	0	0	ENSG00000054523	KIF1B	1	+	10323884	10348733	1591	annot_exons	novel
novel_circ_000379	0	0	0	0	0	0	0	0	0	0	4.28269	0	0	0	0	0	0	0	0	0	0	0	1	0	ENSG00000054523	KIF1B	1	+	10323884	10376676	3209	annot_exons	novel
novel_circ_000381	0	6.94218	0	0	0	0	0	11.5645	0	0	0	0	0	2	0	0	0	0	0	2	0	0	0	0	ENSG00000054523	KIF1B	1	+	10334520	10339859	589	annot_exons	novel
novel_circ_000382	10.4144	17.3554	10.4144	4.92128	0	0	0	11.5645	17.9967	4.72961	12.8481	0	3	5	3	1	0	0	0	2	5	1	3	0	ENSG00000054523	KIF1B	1	+	10334520	10345953	873	annot_exons	novel
novel_circ_000384	3.47145	6.94218	3.47145	4.92128	0	7.5753	0	0	0	0	0	0	1	2	1	1	0	1	0	0	0	0	0	0	ENSG00000054523	KIF1B	1	+	10334520	10348733	1025	annot_exons	novel
novel_circ_000385	0	6.94218	0	9.84257	0	0	0	5.78225	0	4.72961	0	12.149	0	2	0	2	0	0	0	1	0	1	0	1	ENSG00000054523	KIF1B	1	+	10334520	10352736	1131	annot_exons	novel
novel_circ_000386	0	10.4133	0	0	0	0	0	0	0	0	0	0	0	3	0	0	0	0	0	0	0	0	0	0	ENSG00000054523	KIF1B	1	+	10334520	10375373	2511	annot_exons	novel
novel_circ_000387	0	3.47109	0	0	0	0	0	0	3.59934	0	4.28269	0	0	1	0	0	0	0	0	0	1	0	1	0	ENSG00000054523	KIF1B	1	+	10336657	10361825	1288	annot_exons	novel
novel_circ_000388	10.4144	0	10.4144	4.92128	0	30.3012	9.01079	5.78225	3.59934	14.1888	4.28269	36.4471	3	0	3	1	0	4	1	1	1	3	1	3	ENSG00000054523	KIF1B	1	+	10342050	10345953	284	annot_exons	novel
novel_circ_000389	17.3573	17.3554	17.3573	19.6851	4.34851	15.1506	0	5.78225	7.19867	14.1888	4.28269	0	5	5	5	4	1	2	0	1	2	3	1	0	ENSG00000054523	KIF1B	1	+	10342050	10348733	436	annot_exons	novel
novel_circ_000390	48.6003	13.8844	48.6003	4.92128	4.34851	15.1506	0	0	25.1954	18.9184	38.5442	12.149	14	4	14	1	1	2	0	0	7	4	9	1	ENSG00000054523	KIF1B	1	+	10345845	10348733	261	annot_exons	novel
novel_circ_000391	0	0	0	4.92128	0	15.1506	0	0	7.19867	0	0	12.149	0	0	0	1	0	2	0	0	2	0	0	1	ENSG00000054523	KIF1B	1	+	10347761	10348729	148	annot_exons	novel
novel_circ_000392	357.559	319.34	357.559	236.222	373.972	363.614	261.313	138.774	100.781	331.073	308.354	680.346	103	92	103	48	86	48	29	24	28	70	72	56	ENSG00000054523	KIF1B	1	+	10347761	10348733	152	annot_exons	hsa_circ_0009711
novel_circ_000393	3.47145	3.47109	3.47145	0	0	7.5753	0	0	0	0	12.8481	0	1	1	1	0	0	1	0	0	0	0	3	0	ENSG00000054523	KIF1B	1	+	10347761	10352736	258	annot_exons	novel
novel_circ_000394	0	3.47109	0	4.92128	0	0	0	0	3.59934	4.72961	0	0	0	1	0	1	0	0	0	0	1	1	0	0	ENSG00000054523	KIF1B	1	+	10347761	10365648	982	annot_exons	novel
novel_circ_000395	0	0	0	0	0	7.5753	0	0	0	0	8.56538	0	0	0	0	0	0	1	0	0	0	0	2	0	ENSG00000054523	KIF1B	1	+	10352631	10365648	830	annot_exons	novel
novel_circ_000396	0	3.47109	0	0	0	0	0	0	0	4.72961	0	0	0	1	0	0	0	0	0	0	0	1	0	0	ENSG00000054523	KIF1B	1	+	10352631	10375373	1486	annot_exons	hsa_circ_0009712
novel_circ_000397	3.47145	0	3.47145	4.92128	8.69701	7.5753	0	5.78225	0	9.45922	8.56538	0	1	0	1	1	2	1	0	1	0	2	2	0	ENSG00000054523	KIF1B	1	+	10360929	10365648	697	annot_exons	hsa_circ_0009713
novel_circ_000398	0	13.8844	0	0	4.34851	0	0	0	0	0	4.28269	0	0	4	0	0	1	0	0	0	0	0	1	0	ENSG00000054523	KIF1B	1	+	10360929	10371262	891	annot_exons	hsa_circ_0009714
novel_circ_000399	17.3573	10.4133	17.3573	4.92128	4.34851	7.5753	9.01079	5.78225	0	0	8.56538	0	5	3	5	1	1	1	1	1	0	0	2	0	ENSG00000054523	KIF1B	1	+	10360929	10375373	1353	annot_exons	hsa_circ_0009715
novel_circ_000400	159.687	72.8929	159.687	54.1341	117.41	181.807	72.0864	11.5645	25.1954	75.6737	42.8269	218.683	46	21	46	11	27	24	8	2	7	16	10	18	ENSG00000054523	KIF1B	1	+	10363283	10365648	448	annot_exons	hsa_circ_0009716
novel_circ_000401	0	6.94218	0	0	0	22.7259	0	0	21.596	9.45922	8.56538	0	0	2	0	0	0	3	0	0	6	2	2	0	ENSG00000054523	KIF1B	1	+	10363283	10371262	642	annot_exons	novel
novel_circ_000402	6.9429	3.47109	6.9429	0	0	7.5753	0	0	3.59934	14.1888	4.28269	0	2	1	2	0	0	1	0	0	1	3	1	0	ENSG00000054523	KIF1B	1	+	10363283	10375373	1104	annot_exons	novel
novel_circ_000403	31.2431	38.182	31.2431	9.84257	8.69701	22.7259	54.0648	11.5645	21.596	23.648	17.1308	60.7452	9	11	9	2	2	3	6	2	6	5	4	5	ENSG00000054523	KIF1B	1	+	10365100	10365648	386	annot_exons	hsa_circ_0009718
novel_circ_000404	0	3.47109	0	0	0	0	0	0	0	0	0	0	0	1	0	0	0	0	0	0	0	0	0	0	ENSG00000054523	KIF1B	1	+	10365409	10374547	666	exon_intron	novel
novel_circ_000405	6.9429	0	6.9429	0	0	0	0	0	0	0	0	0	2	0	2	0	0	0	0	0	0	0	0	0	ENSG00000054523	KIF1B	1	+	10365495	10375373	810	annot_exons	novel
novel_circ_000406	13.8858	0	13.8858	0	4.34851	0	9.01079	0	3.59934	0	4.28269	0	4	0	4	0	1	0	1	0	1	0	1	0	ENSG00000054523	KIF1B	1	+	10368467	10371262	194	annot_exons	hsa_circ_0009719
novel_circ_000407	41.6574	59.0085	41.6574	19.6851	21.7425	15.1506	0	11.5645	10.798	9.45922	17.1308	0	12	17	12	4	5	2	0	2	3	2	4	0	ENSG00000054523	KIF1B	1	+	10371141	10375373	584	annot_exons	hsa_circ_0009721
novel_circ_000408	0	0	0	0	0	0	0	0	0	0	8.56538	0	0	0	0	0	0	0	0	0	0	0	2	0	ENSG00000054523	KIF1B	1	-	10379553	10380104	552	antisense	novel
novel_circ_000409	41.6574	41.6531	41.6574	24.6064	8.69701	68.1777	45.054	17.3468	7.19867	23.648	0	97.1924	12	12	12	5	2	9	5	3	2	5	0	8	ENSG00000142657	PGD	1	+	10403071	10404279	185	annot_exons	novel
novel_circ_000410	3.47145	10.4133	3.47145	9.84257	4.34851	22.7259	9.01079	5.78225	10.798	18.9184	4.28269	36.4471	1	3	1	2	1	3	1	1	3	4	1	3	ENSG00000142657	PGD	1	+	10403071	10413251	580	annot_exons	hsa_circ_0009726
novel_circ_000411	0	3.47109	0	0	0	7.5753	0	11.5645	7.19867	0	0	0	0	1	0	0	0	1	0	2	2	0	0	0	ENSG00000142657	PGD	1	+	10404161	10413251	514	annot_exons	hsa_circ_0009729
novel_circ_000412	6.9429	10.4133	6.9429	24.6064	30.4395	15.1506	0	5.78225	7.19867	9.45922	0	24.2981	2	3	2	5	7	2	0	1	2	2	0	2	ENSG00000142657	PGD	1	+	10411418	10413251	325	annot_exons	hsa_circ_0009732
novel_circ_000413	6.9429	3.47109	6.9429	14.7639	0	7.5753	27.0324	0	21.596	23.648	17.1308	0	2	1	2	3	0	1	3	0	6	5	4	0	ENSG00000175279	CENPS	1	+	10433842	10442441	402	annot_exons	hsa_circ_001949
novel_circ_000416	0	0	0	0	4.34851	0	0	0	0	0	0	0	0	0	0	0	1	0	0	0	0	0	0	0	ENSG00000175279	CENPS	1	+	10440347	10442441	244	annot_exons	hsa_circ_0006905
novel_circ_000417	24.3002	31.2398	24.3002	29.5277	21.7425	22.7259	27.0324	5.78225	10.798	9.45922	21.4135	60.7452	7	9	7	6	5	3	3	1	3	2	5	5	ENSG00000160049	DFFA	1	-	10467190	10469338	305	annot_exons	hsa_circ_0008936
novel_circ_000418	0	0	0	0	0	0	0	0	0	4.72961	4.28269	0	0	0	0	0	0	0	0	0	0	1	1	0	ENSG00000142655	PEX14	1	+	10519803	10528359	8557	intronic	novel
novel_circ_000419	0	0	0	0	4.34851	0	0	0	0	0	0	0	0	0	0	0	1	0	0	0	0	0	0	0	ENSG00000120948	TARDBP	1	+	11016844	11018873	305	annot_exons	hsa_circ_0008660
novel_circ_000420	13.8858	6.94218	13.8858	0	13.0455	7.5753	0	0	3.59934	0	4.28269	0	4	2	4	0	3	1	0	0	1	0	1	0	ENSG00000120948	TARDBP	1	+	11016844	11020599	476	annot_exons	novel
novel_circ_000421	20.8287	10.4133	20.8287	0	26.091	15.1506	0	11.5645	14.3973	9.45922	4.28269	0	6	3	6	0	6	2	0	2	4	2	1	0	ENSG00000120948	TARDBP	1	+	11018733	11020599	312	annot_exons	novel
novel_circ_000422	0	10.4133	0	0	0	0	0	0	0	0	0	0	0	3	0	0	0	0	0	0	0	0	0	0	ENSG00000171824	EXOSC10	1	-	11068008	11076948	748	annot_exons	novel
novel_circ_000423	10.4144	6.94218	10.4144	4.92128	8.69701	7.5753	18.0216	0	39.5927	28.3776	0	36.4471	3	2	3	1	2	1	2	0	11	6	0	3	ENSG00000171824	EXOSC10	1	-	11070900	11076948	437	annot_exons	hsa_circ_0009759
novel_circ_000424	24.3002	10.4133	24.3002	39.3703	47.8336	37.8765	9.01079	40.4758	28.7947	18.9184	47.1096	97.1924	7	3	7	8	11	5	1	7	8	4	11	8	ENSG00000171824	EXOSC10	1	-	11073934	11074326	171	annot_exons	hsa_circ_0003467
novel_circ_000425	20.8287	24.2976	20.8287	39.3703	30.4395	75.753	18.0216	28.9113	17.9967	28.3776	77.0885	121.49	6	7	6	8	7	10	2	5	5	6	18	10	ENSG00000171824	EXOSC10	1	-	11073934	11076948	278	annot_exons	hsa_circ_0002448
novel_circ_000426	0	0	0	0	4.34851	0	0	0	0	0	0	0	0	0	0	0	1	0	0	0	0	0	0	0	ENSG00000171824	EXOSC10	1	-	11073934	11090668	1514	annot_exons	novel
novel_circ_000427	3.47145	3.47109	3.47145	14.7639	0	0	9.01079	0	3.59934	0	8.56538	0	1	1	1	3	0	0	1	0	1	0	2	0	ENSG00000171824	EXOSC10	1	-	11076842	11077651	237	annot_exons	novel
novel_circ_000428	6.9429	0	6.9429	0	0	7.5753	0	0	7.19867	0	0	0	2	0	2	0	0	1	0	0	2	0	0	0	ENSG00000171824	EXOSC10	1	-	11076842	11082878	897	annot_exons	novel
novel_circ_000429	13.8858	24.2976	13.8858	4.92128	0	7.5753	18.0216	0	0	14.1888	12.8481	12.149	4	7	4	1	0	1	2	0	0	3	3	1	ENSG00000171824	EXOSC10	1	-	11077330	11077651	165	exon_intron	hsa_circ_0008976
novel_circ_000431	3.47145	3.47109	3.47145	0	8.69701	22.7259	0	0	3.59934	0	8.56538	0	1	1	1	0	2	3	0	0	1	0	2	0	ENSG00000171824	EXOSC10	1	-	11080764	11081238	306	annot_exons	novel
novel_circ_000432	3.47145	3.47109	3.47145	0	0	0	0	5.78225	0	0	0	0	1	1	1	0	0	0	0	1	0	0	0	0	ENSG00000171824	EXOSC10	1	-	11080764	11088198	828	annot_exons	novel
novel_circ_000433	55.5432	52.0663	55.5432	9.84257	47.8336	45.4518	27.0324	34.6935	17.9967	18.9184	4.28269	85.0433	16	15	16	2	11	6	3	6	5	4	1	7	ENSG00000171824	EXOSC10	1	-	11090554	11091597	386	annot_exons	hsa_circ_001352
novel_circ_000434	0	10.4133	0	4.92128	4.34851	0	9.01079	0	0	0	0	0	0	3	0	1	1	0	1	0	0	0	0	0	ENSG00000198793	MTOR	1	-	11117004	11133197	2551	annot_exons	novel
novel_circ_000435	3.47145	10.4133	3.47145	4.92128	21.7425	15.1506	0	5.78225	0	0	0	12.149	1	3	1	1	5	2	0	1	0	0	0	1	ENSG00000198793	MTOR	1	-	11121095	11122126	422	exon_intron	novel
novel_circ_000436	10.4144	27.7687	10.4144	9.84257	30.4395	15.1506	18.0216	17.3468	21.596	18.9184	12.8481	24.2981	3	8	3	2	7	2	2	3	6	4	3	2	ENSG00000198793	MTOR	1	-	11121246	11122126	271	annot_exons	hsa_circ_0009792
novel_circ_000437	0	6.94218	0	0	4.34851	0	0	17.3468	0	0	0	0	0	2	0	0	1	0	0	3	0	0	0	0	ENSG00000198793	MTOR	1	-	11121246	11133197	2468	annot_exons	hsa_circ_0009795
novel_circ_000438	0	6.94218	0	0	0	0	0	0	0	0	0	0	0	2	0	0	0	0	0	0	0	0	0	0	ENSG00000198793	MTOR	1	-	11121979	11127806	777	annot_exons	hsa_circ_0009798
novel_circ_000439	17.3573	41.6531	17.3573	0	8.69701	60.6024	9.01079	23.129	43.192	47.2961	8.56538	12.149	5	12	5	0	2	8	1	4	12	10	2	1	ENSG00000198793	MTOR	1	-	11124498	11133197	2197	annot_exons	hsa_circ_0006576
novel_circ_000440	0	0	0	0	8.69701	0	0	0	0	0	0	0	0	0	0	0	2	0	0	0	0	0	0	0	ENSG00000198793	MTOR	1	-	11126622	11130777	1162	annot_exons	novel
novel_circ_000442	13.8858	3.47109	13.8858	0	8.69701	15.1506	0	0	7.19867	0	4.28269	0	4	1	4	0	2	2	0	0	2	0	1	0	ENSG00000198793	MTOR	1	-	11144648	11146791	302	annot_exons	novel
novel_circ_000443	3.47145	3.47109	3.47145	0	8.69701	7.5753	9.01079	0	10.798	9.45922	12.8481	0	1	1	1	0	2	1	1	0	3	2	3	0	ENSG00000198793	MTOR	1	-	11199258	11199703	309	annot_exons	novel
novel_circ_000444	0	0	0	0	4.34851	0	0	0	0	0	0	24.2981	0	0	0	0	1	0	0	0	0	0	0	2	ENSG00000198793	MTOR	1	-	11199258	11209458	599	annot_exons	novel
novel_circ_000445	0	0	0	0	4.34851	0	9.01079	0	3.59934	0	4.28269	0	0	0	0	0	1	0	1	0	1	0	1	0	ENSG00000198793	MTOR	1	-	11199258	11210906	692	annot_exons	novel
novel_circ_000446	0	3.47109	0	0	0	0	0	0	7.19867	4.72961	0	0	0	1	0	0	0	0	0	0	2	1	0	0	ENSG00000198793	MTOR	1	-	11199258	11216234	1223	annot_exons	novel
novel_circ_000447	13.8858	3.47109	13.8858	14.7639	0	7.5753	9.01079	11.5645	7.19867	9.45922	0	12.149	4	1	4	3	0	1	1	2	2	2	0	1	ENSG00000198793	MTOR	1	-	11204561	11209458	290	annot_exons	novel
novel_circ_000448	3.47145	17.3554	3.47145	0	17.394	7.5753	0	0	10.798	14.1888	25.6962	0	1	5	1	0	4	1	0	0	3	3	6	0	ENSG00000198793	MTOR	1	-	11212312	11216234	531	annot_exons	novel
novel_circ_000449	0	0	0	4.92128	0	7.5753	0	0	0	4.72961	0	0	0	0	0	1	0	1	0	0	0	1	0	0	ENSG00000198793	MTOR	1	-	11228668	11228918	251	one_exon	novel
novel_circ_000451	0	0	0	0	4.34851	0	0	0	0	9.45922	0	0	0	0	0	0	1	0	0	0	0	2	0	0	ENSG00000198793	MTOR	1	-	11228668	11232528	609	annot_exons	novel
novel_circ_000452	0	0	0	0	0	0	9.01079	0	0	9.45922	0	0	0	0	0	0	0	0	1	0	0	2	0	0	ENSG00000198793	MTOR	1	-	11233398	11234265	213	annot_exons	novel
novel_circ_000453	0	10.4133	0	0	4.34851	0	0	0	0	0	0	12.149	0	3	0	0	1	0	0	0	0	0	0	1	ENSG00000198793	MTOR	1	-	11243114	11248094	572	annot_exons	hsa_circ_0009842
novel_circ_000454	0	0	0	0	26.091	7.5753	0	5.78225	21.596	0	4.28269	48.5962	0	0	0	0	6	1	0	1	6	0	1	4	ENSG00000198793	MTOR	1	-	11247625	11248094	385	annot_exons	novel
novel_circ_000455	0	0	0	0	4.34851	0	0	0	0	0	0	0	0	0	0	0	1	0	0	0	0	0	0	0	ENSG00000120942	UBIAD1	1	+	11293467	11295678	2212	exon_intron	novel
novel_circ_000456	0	6.94218	0	0	8.69701	0	9.01079	0	3.59934	0	0	12.149	0	2	0	0	2	0	1	0	1	0	0	1	ENSG00000120942	UBIAD1	1	+	11294873	11295678	806	one_exon	novel
novel_circ_000457	3.47145	20.8265	3.47145	9.84257	4.34851	0	0	11.5645	14.3973	14.1888	17.1308	36.4471	1	6	1	2	1	0	0	2	4	3	4	3	ENSG00000204624	DISP3	1	+	11500990	11502897	1319	annot_exons	novel
novel_circ_000458	3.47145	0	3.47145	4.92128	4.34851	7.5753	0	0	3.59934	0	0	0	1	0	1	1	1	1	0	0	1	0	0	0	ENSG00000132879	FBXO44	1	+	11658267	11658871	359	annot_exons	novel
novel_circ_000459	0	0	0	0	0	0	9.01079	0	0	0	0	0	0	0	0	0	0	0	1	0	0	0	0	0	ENSG00000132879	FBXO44	1	-	11661315	11662255	941	antisense	novel
novel_circ_000460	0	3.47109	0	4.92128	0	0	0	0	0	0	0	0	0	1	0	1	0	0	0	0	0	0	0	0	ENSG00000162490	DRAXIN	1	+	11706249	11715208	947	annot_exons	novel
novel_circ_000461	0	3.47109	0	0	0	15.1506	0	0	0	0	0	0	0	1	0	0	0	2	0	0	0	0	0	0	ENSG00000162490	DRAXIN	1	+	11709275	11715208	486	annot_exons	novel
novel_circ_000462	10.4144	45.1242	10.4144	14.7639	4.34851	15.1506	0	17.3468	3.59934	0	0	0	3	13	3	3	1	2	0	3	1	0	0	0	ENSG00000162490	DRAXIN	1	+	11711851	11715208	295	annot_exons	novel
novel_circ_000463	0	0	0	0	4.34851	0	0	0	0	0	0	0	0	0	0	0	1	0	0	0	0	0	0	0	NA	#N/A	1	-	11751294	11751535	242	intergenic	novel
novel_circ_000464	0	3.47109	0	0	8.69701	0	0	0	3.59934	0	12.8481	0	0	1	0	0	2	0	0	0	1	0	3	0	ENSG00000177000	MTHFR	1	-	11796206	11801399	690	annot_exons	hsa_circ_0009860
novel_circ_000465	3.47145	0	3.47145	0	4.34851	0	0	5.78225	7.19867	0	0	0	1	0	1	0	1	0	0	1	2	0	0	0	ENSG00000177000	MTHFR	1	-	11800212	11801399	350	annot_exons	hsa_circ_0009861
novel_circ_000467	0	0	0	0	4.34851	0	0	0	3.59934	4.72961	4.28269	0	0	0	0	0	1	0	0	0	1	1	1	0	ENSG00000011021	CLCN6	1	+	11815846	11816680	132	annot_exons	novel
novel_circ_000468	20.8287	20.8265	20.8287	9.84257	4.34851	22.7259	27.0324	0	3.59934	4.72961	17.1308	24.2981	6	6	6	2	1	3	3	0	1	1	4	2	ENSG00000011021	CLCN6	1	+	11823707	11827221	387	annot_exons	hsa_circ_0009865
novel_circ_000469	0	0	0	0	4.34851	7.5753	0	0	0	0	0	0	0	0	0	0	1	1	0	0	0	0	0	0	ENSG00000011021	CLCN6	1	+	11833515	11836153	732	annot_exons	novel
novel_circ_000470	0	0	0	0	0	0	0	5.78225	0	0	0	0	0	0	0	0	0	0	0	1	0	0	0	0	ENSG00000011021	CLCN6	1	+	11833515	11837499	1047	annot_exons	novel
novel_circ_000471	10.4144	10.4133	10.4144	4.92128	4.34851	0	0	5.78225	0	0	4.28269	0	3	3	3	1	1	0	0	1	0	0	1	0	ENSG00000083444	PLOD1	1	+	11947976	11950520	390	annot_exons	hsa_circ_0009879
novel_circ_000472	0	0	0	0	0	15.1506	0	0	0	0	0	0	0	0	0	0	0	2	0	0	0	0	0	0	ENSG00000083444	PLOD1	1	+	11964644	11970816	574	annot_exons	novel
novel_circ_000473	0	3.47109	0	0	4.34851	7.5753	0	0	7.19867	0	4.28269	0	0	1	0	0	1	1	0	0	2	0	1	0	ENSG00000083444	PLOD1	1	+	11970670	11972997	273	annot_exons	hsa_circ_0009902
novel_circ_000474	0	0	0	0	0	0	0	0	0	4.72961	0	0	0	0	0	0	0	0	0	0	0	1	0	0	ENSG00000083444	PLOD1	1	+	11972872	11972997	126	one_exon	hsa_circ_0009904
novel_circ_000475	0	0	0	0	0	0	0	11.5645	0	0	0	0	0	0	0	0	0	0	0	2	0	0	0	0	ENSG00000116688	MFN2	1	+	11981970	11982590	213	annot_exons	novel
novel_circ_000476	0	0	0	0	0	0	0	0	7.19867	0	0	12.149	0	0	0	0	0	0	0	0	2	0	0	1	ENSG00000116688	MFN2	1	+	11981970	11997421	816	annot_exons	novel
novel_circ_000477	0	0	0	0	0	0	0	0	10.798	0	8.56538	0	0	0	0	0	0	0	0	0	3	0	2	0	ENSG00000116688	MFN2	1	+	11989165	11992690	315	annot_exons	hsa_circ_0009910
novel_circ_000478	0	0	0	0	4.34851	0	0	0	3.59934	0	4.28269	0	0	0	0	0	1	0	0	0	1	0	1	0	ENSG00000116688	MFN2	1	+	11989165	11997421	603	annot_exons	hsa_circ_0009912
novel_circ_000479	0	0	0	0	0	0	0	0	3.59934	0	0	0	0	0	0	0	0	0	0	0	1	0	0	0	ENSG00000116688	MFN2	1	+	11989165	11999008	733	annot_exons	novel
novel_circ_000480	0	6.94218	0	0	0	15.1506	0	17.3468	0	0	0	0	0	2	0	0	0	2	0	3	0	0	0	0	ENSG00000116688	MFN2	1	+	11996156	11997421	288	annot_exons	novel
novel_circ_000481	0	3.47109	0	0	0	0	0	0	0	0	0	0	0	1	0	0	0	0	0	0	0	0	0	0	ENSG00000116688	MFN2	1	+	11998770	11999095	217	annot_exons	hsa_circ_0009919
novel_circ_000482	72.9005	59.0085	72.9005	44.2916	43.4851	68.1777	27.0324	5.78225	35.9934	47.2961	89.9365	0	21	17	21	9	10	9	3	1	10	10	21	0	ENSG00000116688	MFN2	1	+	12001401	12002103	344	annot_exons	hsa_circ_0006470
novel_circ_000483	0	13.8844	0	0	0	0	0	0	0	4.72961	12.8481	0	0	4	0	0	0	0	0	0	0	1	3	0	ENSG00000116688	MFN2	1	+	12001401	12009726	1388	annot_exons	hsa_circ_0009923
novel_circ_000485	0	3.47109	0	0	0	0	0	0	0	0	0	0	0	1	0	0	0	0	0	0	0	0	0	0	ENSG00000116688	MFN2	1	+	12006538	12007249	353	annot_exons	novel
novel_circ_000486	0	0	0	0	0	15.1506	0	0	0	0	0	0	0	0	0	0	0	2	0	0	0	0	0	0	ENSG00000116688	MFN2	1	+	12011692	12013094	1403	one_exon	novel
novel_circ_000487	0	0	0	4.92128	0	0	0	0	0	0	0	0	0	0	0	1	0	0	0	0	0	0	0	0	ENSG00000028137	TNFRSF1B	1	+	12192863	12194032	314	annot_exons	novel
novel_circ_000489	0	0	0	4.92128	0	0	0	0	0	0	0	0	0	0	0	1	0	0	0	0	0	0	0	0	ENSG00000048707	VPS13D	1	+	12249223	12258103	663	annot_exons	novel
novel_circ_000490	0	6.94218	0	4.92128	0	0	9.01079	0	7.19867	23.648	4.28269	12.149	0	2	0	1	0	0	1	0	2	5	1	1	ENSG00000048707	VPS13D	1	+	12253722	12258103	546	annot_exons	hsa_circ_0009955
novel_circ_000491	0	0	0	4.92128	0	0	0	0	0	0	0	0	0	0	0	1	0	0	0	0	0	0	0	0	ENSG00000048707	VPS13D	1	+	12256333	12278038	3781	annot_exons	novel
novel_circ_000492	3.47145	3.47109	3.47145	0	4.34851	7.5753	0	0	0	0	4.28269	12.149	1	1	1	0	1	1	0	0	0	0	1	1	ENSG00000048707	VPS13D	1	+	12268706	12271124	302	annot_exons	novel
novel_circ_000493	0	0	0	0	0	15.1506	0	0	0	0	0	0	0	0	0	0	0	2	0	0	0	0	0	0	ENSG00000048707	VPS13D	1	+	12270994	12273135	264	annot_exons	novel
novel_circ_000494	6.9429	0	6.9429	4.92128	0	0	0	0	0	4.72961	0	0	2	0	2	1	0	0	0	0	0	1	0	0	ENSG00000048707	VPS13D	1	+	12270994	12278038	2478	annot_exons	novel
novel_circ_000495	201.344	253.39	201.344	191.93	247.865	295.437	126.151	52.0403	125.977	160.807	145.612	109.341	58	73	58	39	57	39	14	9	35	34	34	9	ENSG00000048707	VPS13D	1	+	12275825	12278038	2214	one_exon	hsa_circ_0009964
novel_circ_000496	0	10.4133	0	0	4.34851	7.5753	0	0	0	0	0	0	0	3	0	0	1	1	0	0	0	0	0	0	ENSG00000048707	VPS13D	1	+	12275825	12279650	2366	annot_exons	novel
novel_circ_000497	0	0	0	14.7639	0	0	0	0	0	0	8.56538	0	0	0	0	3	0	0	0	0	0	0	2	0	ENSG00000048707	VPS13D	1	+	12282705	12288313	1123	annot_exons	novel
novel_circ_000498	0	0	0	0	0	0	0	0	3.59934	0	0	0	0	0	0	0	0	0	0	0	1	0	0	0	ENSG00000048707	VPS13D	1	+	12288223	12291124	218	annot_exons	novel
novel_circ_000499	0	0	0	0	0	7.5753	0	0	7.19867	0	0	0	0	0	0	0	0	1	0	0	2	0	0	0	ENSG00000048707	VPS13D	1	+	12288223	12308641	1016	annot_exons	novel
novel_circ_000500	3.47145	0	3.47145	4.92128	4.34851	0	0	0	3.59934	0	0	0	1	0	1	1	1	0	0	0	1	0	0	0	ENSG00000048707	VPS13D	1	+	12290998	12299384	491	annot_exons	novel
novel_circ_000501	0	0	0	0	0	0	0	0	0	4.72961	0	0	0	0	0	0	0	0	0	0	0	1	0	0	ENSG00000048707	VPS13D	1	+	12290998	12304728	714	annot_exons	novel
novel_circ_000502	6.9429	10.4133	6.9429	19.6851	0	7.5753	0	0	3.59934	4.72961	8.56538	0	2	3	2	4	0	1	0	0	1	1	2	0	ENSG00000048707	VPS13D	1	+	12299202	12304728	406	annot_exons	hsa_circ_0007677
novel_circ_000503	45.1289	27.7687	45.1289	44.2916	34.7881	30.3012	27.0324	17.3468	46.7914	28.3776	34.2615	24.2981	13	8	13	9	8	4	3	3	13	6	8	2	ENSG00000048707	VPS13D	1	+	12299202	12308641	617	annot_exons	hsa_circ_0008275
novel_circ_000504	3.47145	0	3.47145	4.92128	0	0	0	0	0	0	0	0	1	0	1	1	0	0	0	0	0	0	0	0	ENSG00000048707	VPS13D	1	+	12299202	12318337	1381	annot_exons	hsa_circ_0009971
novel_circ_000505	0	0	0	0	0	0	9.01079	0	0	0	0	0	0	0	0	0	0	0	1	0	0	0	0	0	ENSG00000048707	VPS13D	1	+	12299202	12322746	1882	annot_exons	hsa_circ_0009973
novel_circ_000506	0	0	0	0	8.69701	0	0	0	0	0	0	0	0	0	0	0	2	0	0	0	0	0	0	0	ENSG00000048707	VPS13D	1	+	12299202	12333366	2395	annot_exons	novel
novel_circ_000507	0	6.94218	0	0	0	0	0	0	0	4.72961	0	0	0	2	0	0	0	0	0	0	0	1	0	0	ENSG00000048707	VPS13D	1	+	12311454	12323780	1340	annot_exons	hsa_circ_0009981
novel_circ_000508	0	0	0	4.92128	0	0	0	0	0	0	0	0	0	0	0	1	0	0	0	0	0	0	0	0	ENSG00000048707	VPS13D	1	+	12311454	12329918	1637	annot_exons	novel
novel_circ_000509	10.4144	13.8844	10.4144	14.7639	0	15.1506	0	0	17.9967	14.1888	0	0	3	4	3	3	0	2	0	0	5	3	0	0	ENSG00000048707	VPS13D	1	+	12318072	12321964	556	annot_exons	hsa_circ_0009985
novel_circ_000510	17.3573	10.4133	17.3573	14.7639	21.7425	0	18.0216	0	25.1954	18.9184	21.4135	0	5	3	5	3	5	0	2	0	7	4	5	0	ENSG00000048707	VPS13D	1	+	12318072	12322746	767	annot_exons	hsa_circ_0009986
novel_circ_000511	6.9429	0	6.9429	0	13.0455	7.5753	0	0	7.19867	0	4.28269	0	2	0	2	0	3	1	0	0	2	0	1	0	ENSG00000048707	VPS13D	1	+	12318072	12323780	842	annot_exons	hsa_circ_0009987
novel_circ_000512	0	0	0	0	0	0	0	0	3.59934	0	4.28269	0	0	0	0	0	0	0	0	0	1	0	1	0	ENSG00000048707	VPS13D	1	+	12318072	12327854	1049	annot_exons	novel
novel_circ_000513	6.9429	0	6.9429	4.92128	4.34851	0	0	0	7.19867	0	4.28269	0	2	0	2	1	1	0	0	0	2	0	1	0	ENSG00000048707	VPS13D	1	+	12318072	12333366	1280	annot_exons	hsa_circ_0009988
novel_circ_000514	0	0	0	0	4.34851	0	0	0	3.59934	0	0	0	0	0	0	0	1	0	0	0	1	0	0	0	ENSG00000048707	VPS13D	1	+	12318072	12343051	1737	annot_exons	novel
novel_circ_000515	10.4144	6.94218	10.4144	4.92128	4.34851	7.5753	0	5.78225	3.59934	0	8.56538	0	3	2	3	1	1	1	0	1	1	0	2	0	ENSG00000048707	VPS13D	1	+	12322536	12323780	286	annot_exons	hsa_circ_0009995
novel_circ_000516	0	6.94218	0	0	0	0	0	0	3.59934	0	0	0	0	2	0	0	0	0	0	0	1	0	0	0	ENSG00000048707	VPS13D	1	+	12322536	12327854	493	annot_exons	novel
novel_circ_000517	3.47145	10.4133	3.47145	14.7639	52.1821	0	0	11.5645	17.9967	28.3776	64.2404	0	1	3	1	3	12	0	0	2	5	6	15	0	ENSG00000048707	VPS13D	1	+	12322536	12329918	583	annot_exons	hsa_circ_0007588
novel_circ_000518	0	0	0	0	4.34851	0	0	5.78225	7.19867	0	0	0	0	0	0	0	1	0	0	1	2	0	0	0	ENSG00000048707	VPS13D	1	+	12322536	12333366	724	annot_exons	novel
novel_circ_000519	0	3.47109	0	0	0	0	0	0	0	0	0	0	0	1	0	0	0	0	0	0	0	0	0	0	ENSG00000048707	VPS13D	1	+	12322536	12345509	1317	annot_exons	novel
novel_circ_000520	3.47145	0	3.47145	0	0	0	0	0	0	0	0	0	1	0	1	0	0	0	0	0	0	0	0	0	ENSG00000048707	VPS13D	1	+	12341783	12358601	1512	annot_exons	novel
novel_circ_000521	0	10.4133	0	0	0	0	0	0	0	0	4.28269	0	0	3	0	0	0	0	0	0	0	0	1	0	ENSG00000048707	VPS13D	1	+	12341783	12416827	3704	annot_exons	novel
novel_circ_000522	3.47145	0	3.47145	0	0	0	0	0	0	0	0	0	1	0	1	0	0	0	0	0	0	0	0	0	ENSG00000048707	VPS13D	1	+	12353974	12379596	1759	annot_exons	novel
novel_circ_000523	6.9429	0	6.9429	4.92128	4.34851	7.5753	0	0	3.59934	14.1888	8.56538	0	2	0	2	1	1	1	0	0	1	3	2	0	ENSG00000048707	VPS13D	1	+	12355899	12363247	769	annot_exons	hsa_circ_0010003
novel_circ_000524	10.4144	0	10.4144	9.84257	0	0	0	0	0	0	0	0	3	0	3	2	0	0	0	0	0	0	0	0	ENSG00000048707	VPS13D	1	+	12358459	12379596	1192	annot_exons	novel
novel_circ_000526	0	0	0	9.84257	0	0	9.01079	0	3.59934	4.72961	0	0	0	0	0	2	0	0	1	0	1	1	0	0	ENSG00000048707	VPS13D	1	+	12362720	12363247	307	annot_exons	novel
novel_circ_000527	0	6.94218	0	0	0	0	0	0	10.798	0	0	0	0	2	0	0	0	0	0	0	3	0	0	0	ENSG00000048707	VPS13D	1	+	12362720	12373858	776	annot_exons	novel
novel_circ_000528	0	0	0	0	4.34851	0	0	0	0	0	0	0	0	0	0	0	1	0	0	0	0	0	0	0	ENSG00000048707	VPS13D	1	+	12362720	12403973	1889	annot_exons	hsa_circ_0010008
novel_circ_000529	6.9429	10.4133	6.9429	9.84257	4.34851	0	0	11.5645	14.3973	0	12.8481	24.2981	2	3	2	2	1	0	0	2	4	0	3	2	ENSG00000048707	VPS13D	1	+	12362720	12416827	2192	annot_exons	novel
novel_circ_000530	0	0	0	0	0	0	0	0	14.3973	0	4.28269	0	0	0	0	0	0	0	0	0	4	0	1	0	ENSG00000048707	VPS13D	1	+	12362720	12460396	2521	annot_exons	novel
novel_circ_000531	0	0	0	0	0	0	0	0	0	0	0	12.149	0	0	0	0	0	0	0	0	0	0	0	1	ENSG00000048707	VPS13D	1	+	12368468	12416827	1885	annot_exons	novel
novel_circ_000532	10.4144	3.47109	10.4144	14.7639	4.34851	7.5753	9.01079	0	7.19867	0	0	0	3	1	3	3	1	1	1	0	2	0	0	0	ENSG00000048707	VPS13D	1	+	12400181	12403973	396	annot_exons	novel
novel_circ_000533	79.8434	24.2976	79.8434	68.898	60.8791	37.8765	9.01079	52.0403	100.781	37.8369	107.067	12.149	23	7	23	14	14	5	1	9	28	8	25	1	ENSG00000048707	VPS13D	1	+	12400181	12416827	699	annot_exons	hsa_circ_0004222
novel_circ_000534	0	0	0	0	4.34851	0	0	0	3.59934	0	0	0	0	0	0	0	1	0	0	0	1	0	0	0	ENSG00000048707	VPS13D	1	+	12400181	12460396	1028	annot_exons	novel
novel_circ_000535	0	0	0	0	0	0	0	0	3.59934	0	0	0	0	0	0	0	0	0	0	0	1	0	0	0	ENSG00000048707	VPS13D	1	+	12415087	12460396	632	annot_exons	novel
novel_circ_000536	3.47145	3.47109	3.47145	0	4.34851	0	0	0	0	0	0	24.2981	1	1	1	0	1	0	0	0	0	0	0	2	ENSG00000048707	VPS13D	1	+	12455998	12460396	329	annot_exons	novel
novel_circ_000537	0	0	0	0	8.69701	7.5753	0	0	0	0	0	12.149	0	0	0	0	2	1	0	0	0	0	0	1	ENSG00000162496	DHRS3	1	-	12572728	12579412	485	annot_exons	hsa_circ_0010020
novel_circ_000538	13.8858	0	13.8858	9.84257	52.1821	7.5753	9.01079	5.78225	3.59934	0	0	0	4	0	4	2	12	1	1	1	1	0	0	0	ENSG00000162496	DHRS3	1	-	12578718	12579412	359	annot_exons	hsa_circ_0010023
novel_circ_000539	3.47145	0	3.47145	14.7639	39.1366	15.1506	0	5.78225	10.798	0	4.28269	12.149	1	0	1	3	9	2	0	1	3	0	1	1	ENSG00000162496	DHRS3	1	-	12578718	12580666	503	annot_exons	hsa_circ_0010024
novel_circ_000541	3.47145	17.3554	3.47145	0	0	7.5753	0	0	0	0	0	0	1	5	1	0	0	1	0	0	0	0	0	0	ENSG00000162493	PDPN	1	+	13595827	13607306	292	annot_exons	novel
novel_circ_000542	6.9429	13.8844	6.9429	0	0	7.5753	0	0	0	0	0	0	2	4	2	0	0	1	0	0	0	0	0	0	ENSG00000162493	PDPN	1	+	13607173	13610516	264	annot_exons	hsa_circ_0010027
novel_circ_000543	3.47145	0	3.47145	0	8.69701	7.5753	0	0	0	0	0	0	1	0	1	0	2	1	0	0	0	0	0	0	ENSG00000162493	PDPN	1	+	13607173	13614405	409	annot_exons	novel
novel_circ_000544	6.9429	0	6.9429	0	8.69701	0	0	0	0	0	0	0	2	0	2	0	2	0	0	0	0	0	0	0	ENSG00000162493	PDPN	1	+	13607173	13614411	415	annot_exons	novel
novel_circ_000545	0	3.47109	0	0	0	7.5753	0	0	0	0	0	0	0	1	0	0	0	1	0	0	0	0	0	0	ENSG00000162493	PDPN	1	+	13610387	13614405	275	annot_exons	novel
novel_circ_000546	0	0	0	0	0	22.7259	9.01079	17.3468	3.59934	18.9184	0	0	0	0	0	0	0	3	1	3	1	4	0	0	ENSG00000162493	PDPN	1	+	13610387	13614411	281	annot_exons	novel
novel_circ_000547	100.672	65.9507	100.672	137.796	86.9701	60.6024	72.0864	75.1693	50.3907	127.699	111.35	97.1924	29	19	29	28	20	8	8	13	14	27	26	8	ENSG00000116731	PRDM2	1	+	13715541	13742157	449	annot_exons	hsa_circ_0010028
novel_circ_000548	124.972	90.2483	124.972	68.898	104.364	30.3012	90.1079	34.6935	104.381	70.9441	132.763	60.7452	36	26	36	14	24	4	10	6	29	15	31	5	ENSG00000116731	PRDM2	1	+	13715541	13749487	576	annot_exons	novel
novel_circ_000549	83.3148	83.3061	83.3148	68.898	39.1366	22.7259	45.054	34.6935	25.1954	56.7553	47.1096	97.1924	24	24	24	14	9	3	5	6	7	12	11	8	ENSG00000116731	PRDM2	1	+	13731000	13742157	375	annot_exons	hsa_circ_0005986
novel_circ_000550	97.2006	90.2483	97.2006	24.6064	47.8336	37.8765	9.01079	40.4758	75.5861	18.9184	55.675	48.5962	28	26	28	5	11	5	1	7	21	4	13	4	ENSG00000116731	PRDM2	1	+	13731000	13749487	502	annot_exons	hsa_circ_0004861
novel_circ_000551	6.9429	0	6.9429	0	4.34851	7.5753	0	0	3.59934	4.72961	4.28269	24.2981	2	0	2	0	1	1	0	0	1	1	1	2	ENSG00000116731	PRDM2	1	+	13731000	13773188	1237	annot_exons	novel
novel_circ_000552	0	0	0	0	0	0	0	5.78225	3.59934	0	4.28269	12.149	0	0	0	0	0	0	0	1	1	0	1	1	ENSG00000116731	PRDM2	1	+	13742005	13749487	280	annot_exons	novel
novel_circ_000553	0	0	0	0	0	15.1506	0	0	0	0	0	0	0	0	0	0	0	2	0	0	0	0	0	0	ENSG00000116731	PRDM2	1	+	13742005	13754365	5158	exon_intron	novel
novel_circ_000554	3.47145	0	3.47145	0	4.34851	0	0	0	0	0	0	12.149	1	0	1	0	1	0	0	0	0	0	0	1	ENSG00000116731	PRDM2	1	+	13742005	13769173	415	annot_exons	novel
novel_circ_000555	0	0	0	0	0	0	0	0	0	0	4.28269	0	0	0	0	0	0	0	0	0	0	0	1	0	ENSG00000116731	PRDM2	1	+	13749361	13769173	262	annot_exons	novel
novel_circ_000556	6.9429	0	6.9429	0	0	0	0	0	0	0	0	0	2	0	2	0	0	0	0	0	0	0	0	0	ENSG00000116731	PRDM2	1	-	13756865	13757766	902	antisense	novel
novel_circ_000557	17.3573	6.94218	17.3573	4.92128	4.34851	7.5753	54.0648	0	21.596	23.648	8.56538	0	5	2	5	1	1	1	6	0	6	5	2	0	ENSG00000116731	PRDM2	1	+	13769039	13773188	735	annot_exons	novel
novel_circ_000558	6.9429	20.8265	6.9429	14.7639	0	0	0	0	10.798	4.72961	17.1308	0	2	6	2	3	0	0	0	0	3	1	4	0	ENSG00000116731	PRDM2	1	+	13769039	13782831	5149	annot_exons	novel
novel_circ_000559	6.9429	6.94218	6.9429	4.92128	4.34851	0	0	0	7.19867	9.45922	4.28269	0	2	2	2	1	1	0	0	0	2	2	1	0	ENSG00000116731	PRDM2	1	+	13769118	13773188	656	annot_exons	hsa_circ_0005888
novel_circ_000560	13.8858	0	13.8858	0	13.0455	0	9.01079	0	0	0	4.28269	12.149	4	0	4	0	3	0	1	0	0	0	1	1	ENSG00000116731	PRDM2	1	+	13769118	13782831	5070	annot_exons	novel
novel_circ_000561	3.47145	0	3.47145	0	0	0	0	0	0	0	0	0	1	0	1	0	0	0	0	0	0	0	0	0	ENSG00000116731	PRDM2	1	+	13773073	13782826	4525	exon_intron	novel
novel_circ_000563	10.4144	13.8844	10.4144	49.2128	4.34851	37.8765	0	23.129	3.59934	9.45922	12.8481	0	3	4	3	10	1	5	0	4	1	2	3	0	ENSG00000116731	PRDM2	1	+	13778418	13782831	4414	one_exon	hsa_circ_0010029
novel_circ_000565	0	6.94218	0	0	0	0	0	0	0	0	0	0	0	2	0	0	0	0	0	0	0	0	0	0	ENSG00000116731	PRDM2	1	-	13778856	13779197	342	antisense	novel
novel_circ_000566	3.47145	0	3.47145	0	0	0	0	0	0	0	0	0	1	0	1	0	0	0	0	0	0	0	0	0	ENSG00000189337	KAZN	1	-	13928333	13933098	4766	antisense	novel
novel_circ_000568	3.47145	6.94218	3.47145	0	0	0	0	0	0	0	0	0	1	2	1	0	0	0	0	0	0	0	0	0	ENSG00000189337	KAZN	1	+	14216381	14221260	4880	intronic	novel
novel_circ_000569	0	10.4133	0	0	0	0	0	0	0	0	0	0	0	3	0	0	0	0	0	0	0	0	0	0	ENSG00000189337	KAZN	1	+	14216381	14255761	39381	intronic	novel
novel_circ_000570	0	3.47109	0	0	0	0	0	0	0	0	0	0	0	1	0	0	0	0	0	0	0	0	0	0	ENSG00000189337	KAZN	1	+	14216381	14304663	88283	exon_intron	novel
novel_circ_000571	0	0	0	0	0	0	0	0	0	9.45922	0	0	0	0	0	0	0	0	0	0	0	2	0	0	ENSG00000189337	KAZN	1	-	14231652	14232745	1094	antisense	novel
novel_circ_000572	13.8858	6.94218	13.8858	0	0	0	0	0	21.596	23.648	25.6962	0	4	2	4	0	0	0	0	0	6	5	6	0	ENSG00000189337	KAZN	1	+	14282171	14284781	2611	intronic	novel
novel_circ_000573	0	0	0	0	0	0	0	0	3.59934	0	0	0	0	0	0	0	0	0	0	0	1	0	0	0	ENSG00000189337	KAZN	1	-	14338944	14351025	12082	antisense	novel
novel_circ_000574	0	0	0	0	0	0	0	0	3.59934	0	4.28269	0	0	0	0	0	0	0	0	0	1	0	1	0	ENSG00000189337	KAZN	1	-	14349182	14361949	12768	antisense	novel
novel_circ_000575	6.9429	0	6.9429	0	0	0	0	0	0	0	0	0	2	0	2	0	0	0	0	0	0	0	0	0	ENSG00000189337	KAZN	1	-	14496006	14497911	1906	antisense	novel
novel_circ_000576	38.186	24.2976	38.186	0	13.0455	0	0	0	3.59934	0	0	0	11	7	11	0	3	0	0	0	1	0	0	0	ENSG00000189337	KAZN	1	+	14589110	14599223	10114	exon_intron	novel
novel_circ_000577	6.9429	6.94218	6.9429	0	0	0	0	0	0	0	0	0	2	2	2	0	0	0	0	0	0	0	0	0	ENSG00000189337	KAZN	1	+	14589110	14607630	18521	exon_intron	novel
novel_circ_000578	0	0	0	0	0	0	0	0	0	0	0	24.2981	0	0	0	0	0	0	0	0	0	0	0	2	ENSG00000189337	KAZN	1	+	14616984	14617828	845	intronic	novel
novel_circ_000579	0	3.47109	0	0	4.34851	0	0	0	3.59934	0	4.28269	0	0	1	0	0	1	0	0	0	1	0	1	0	ENSG00000189337	KAZN	1	+	14625955	14626987	1033	intronic	novel
novel_circ_000580	6.9429	3.47109	6.9429	0	0	0	0	0	0	9.45922	0	0	2	1	2	0	0	0	0	0	0	2	0	0	ENSG00000189337	KAZN	1	+	14755479	14758046	2568	intronic	novel
novel_circ_000581	3.47145	0	3.47145	0	0	0	0	0	0	0	0	0	1	0	1	0	0	0	0	0	0	0	0	0	ENSG00000189337	KAZN	1	+	14759555	14762125	2571	intronic	novel
novel_circ_000582	10.4144	0	10.4144	9.84257	0	0	0	5.78225	0	0	4.28269	0	3	0	3	2	0	0	0	1	0	0	1	0	ENSG00000189337	KAZN	1	+	14944357	14946173	1817	exon_intron	novel
novel_circ_000583	0	0	0	0	0	15.1506	0	0	0	0	0	0	0	0	0	0	0	2	0	0	0	0	0	0	ENSG00000189337	KAZN	1	+	14960684	15044159	500	annot_exons	novel
novel_circ_000584	3.47145	0	3.47145	0	0	0	0	0	0	0	0	0	1	0	1	0	0	0	0	0	0	0	0	0	ENSG00000189337	KAZN	1	+	15031394	15034885	3492	exon_intron	novel
novel_circ_000585	38.186	31.2398	38.186	29.5277	56.5306	7.5753	18.0216	23.129	32.394	0	51.3923	24.2981	11	9	11	6	13	1	2	4	9	0	12	2	ENSG00000189337	KAZN	1	+	15034749	15044159	308	annot_exons	hsa_circ_0010030
novel_circ_000586	45.1289	59.0085	45.1289	24.6064	0	37.8765	36.0432	28.9113	32.394	28.3776	25.6962	24.2981	13	17	13	5	0	5	4	5	9	6	6	2	ENSG00000189337	KAZN	1	+	15043989	15044159	171	one_exon	hsa_circ_0010031
novel_circ_000587	3.47145	3.47109	3.47145	4.92128	0	0	0	5.78225	0	0	0	0	1	1	1	1	0	0	0	1	0	0	0	0	ENSG00000189337	KAZN	1	+	15056091	15060302	321	annot_exons	hsa_circ_0010032
novel_circ_000588	3.47145	0	3.47145	0	0	0	0	0	10.798	0	0	0	1	0	1	0	0	0	0	0	3	0	0	0	ENSG00000189337	KAZN	1	+	15056091	15065753	496	annot_exons	novel
novel_circ_000589	0	0	0	0	0	7.5753	0	0	0	0	0	0	0	0	0	0	0	1	0	0	0	0	0	0	ENSG00000189337	KAZN	1	+	15060172	15065753	306	annot_exons	novel
novel_circ_000591	0	0	0	0	0	0	0	0	7.19867	0	0	0	0	0	0	0	0	0	0	0	2	0	0	0	ENSG00000189337	KAZN	1	-	15066272	15066766	495	antisense	novel
novel_circ_000592	3.47145	0	3.47145	0	4.34851	0	0	0	0	0	4.28269	0	1	0	1	0	1	0	0	0	0	0	1	0	ENSG00000189337	KAZN	1	+	15094180	15104189	826	annot_exons	novel
novel_circ_000593	10.4144	0	10.4144	0	0	0	0	0	0	0	0	0	3	0	3	0	0	0	0	0	0	0	0	0	ENSG00000189337	KAZN	1	-	15095894	15096167	274	antisense	novel
novel_circ_000594	0	3.47109	0	0	0	0	0	0	0	0	0	12.149	0	1	0	0	0	0	0	0	0	0	0	1	ENSG00000189337	KAZN	1	+	15099598	15099755	158	intronic	novel
novel_circ_000595	0	3.47109	0	0	0	0	0	0	0	0	0	0	0	1	0	0	0	0	0	0	0	0	0	0	NA	#N/A	1	-	15127131	15127631	501	intergenic	novel
novel_circ_000596	0	0	0	0	0	0	0	5.78225	0	0	0	0	0	0	0	0	0	0	0	1	0	0	0	0	ENSG00000142621	FHAD1	1	+	15289399	15308736	797	annot_exons	novel
novel_circ_000597	0	0	0	0	4.34851	0	0	0	0	0	0	0	0	0	0	0	1	0	0	0	0	0	0	0	ENSG00000142621	FHAD1	1	+	15365827	15369502	400	annot_exons	novel
novel_circ_000598	0	3.47109	0	0	0	0	0	0	0	0	0	0	0	1	0	0	0	0	0	0	0	0	0	0	ENSG00000142621	FHAD1	1	+	15365827	15375730	658	annot_exons	novel
novel_circ_000599	0	0	0	0	4.34851	0	0	0	3.59934	0	0	36.4471	0	0	0	0	1	0	0	0	1	0	0	3	ENSG00000142621	FHAD1	1	+	15380701	15397449	2093	annot_exons	novel
novel_circ_000601	0	0	0	0	8.69701	0	0	0	0	0	0	0	0	0	0	0	2	0	0	0	0	0	0	0	ENSG00000142634	EFHD2	1	-	15427219	15430166	2948	antisense	novel
novel_circ_000602	0	10.4133	0	0	0	0	0	5.78225	0	9.45922	0	12.149	0	3	0	0	0	0	0	1	0	2	0	1	ENSG00000132906	CASP9	1	-	15484502	15495452	9680	exon_intron	novel
novel_circ_000603	3.47145	0	3.47145	0	4.34851	0	9.01079	0	14.3973	9.45922	0	0	1	0	1	0	1	0	1	0	4	2	0	0	ENSG00000132906	CASP9	1	-	15484625	15495452	9557	exon_intron	novel
novel_circ_000604	0	0	0	0	0	0	9.01079	0	0	0	0	0	0	0	0	0	0	0	1	0	0	0	0	0	ENSG00000132906	CASP9	1	-	15493050	15493776	727	one_exon	novel
novel_circ_000605	13.8858	3.47109	13.8858	0	0	0	0	0	3.59934	0	0	24.2981	4	1	4	0	0	0	0	0	1	0	0	2	ENSG00000132906	CASP9	1	-	15493892	15495452	290	annot_exons	novel
novel_circ_000606	3.47145	0	3.47145	0	8.69701	0	0	0	0	0	0	12.149	1	0	1	0	2	0	0	0	0	0	0	1	ENSG00000132906	CASP9	1	-	15504611	15506079	238	annot_exons	novel
novel_circ_000607	6.9429	10.4133	6.9429	4.92128	17.394	7.5753	0	11.5645	7.19867	0	12.8481	12.149	2	3	2	1	4	1	0	2	2	0	3	1	ENSG00000132906	CASP9	1	-	15518110	15518395	286	one_exon	hsa_circ_0010039
novel_circ_000608	3.47145	3.47109	3.47145	4.92128	13.0455	7.5753	9.01079	0	0	9.45922	4.28269	0	1	1	1	1	3	1	1	0	0	2	1	0	ENSG00000116138	DNAJC16	1	+	15529088	15536814	592	annot_exons	novel
novel_circ_000609	0	3.47109	0	0	0	0	0	0	0	0	0	0	0	1	0	0	0	0	0	0	0	0	0	0	ENSG00000116138	DNAJC16	1	+	15529088	15546871	882	annot_exons	hsa_circ_0010040
novel_circ_000610	3.47145	0	3.47145	0	0	0	18.0216	0	0	0	4.28269	0	1	0	1	0	0	0	2	0	0	0	1	0	ENSG00000116138	DNAJC16	1	+	15529088	15548428	1041	annot_exons	hsa_circ_0010041
novel_circ_000611	0	0	0	0	13.0455	0	0	0	0	0	4.28269	0	0	0	0	0	3	0	0	0	0	0	1	0	ENSG00000116138	DNAJC16	1	+	15529088	15562325	1356	annot_exons	novel
novel_circ_000612	45.1289	34.7109	45.1289	49.2128	60.8791	30.3012	45.054	34.6935	28.7947	56.7553	51.3923	72.8943	13	10	13	10	14	4	5	6	8	12	12	6	ENSG00000116138	DNAJC16	1	+	15534237	15536814	407	annot_exons	hsa_circ_000541
novel_circ_000613	0	0	0	4.92128	0	0	0	0	0	0	0	0	0	0	0	1	0	0	0	0	0	0	0	0	ENSG00000116138	DNAJC16	1	+	15534237	15544583	592	annot_exons	novel
novel_circ_000614	3.47145	0	3.47145	0	0	0	0	5.78225	0	0	0	0	1	0	1	0	0	0	0	1	0	0	0	0	ENSG00000116138	DNAJC16	1	+	15534237	15548428	856	annot_exons	hsa_circ_0009118
novel_circ_000615	6.9429	6.94218	6.9429	9.84257	4.34851	15.1506	0	0	7.19867	9.45922	0	0	2	2	2	2	1	2	0	0	2	2	0	0	ENSG00000116138	DNAJC16	1	+	15534237	15562325	1171	annot_exons	hsa_circ_0010042
novel_circ_000616	24.3002	0	24.3002	0	17.394	22.7259	9.01079	5.78225	32.394	28.3776	25.6962	36.4471	7	0	7	0	4	3	1	1	9	6	6	3	ENSG00000116138	DNAJC16	1	+	15536475	15536814	340	one_exon	hsa_circ_0002898
novel_circ_000617	0	0	0	0	8.69701	0	9.01079	0	3.59934	0	4.28269	36.4471	0	0	0	0	2	0	1	0	1	0	1	3	ENSG00000116138	DNAJC16	1	+	15536475	15546871	630	annot_exons	novel
novel_circ_000618	0	0	0	0	8.69701	7.5753	0	0	14.3973	14.1888	12.8481	0	0	0	0	0	2	1	0	0	4	3	3	0	ENSG00000116138	DNAJC16	1	+	15536475	15548428	789	annot_exons	novel
novel_circ_000619	0	6.94218	0	0	0	7.5753	0	0	0	0	0	0	0	2	0	0	0	1	0	0	0	0	0	0	ENSG00000116138	DNAJC16	1	+	15544399	15548428	449	annot_exons	novel
novel_circ_000621	3.47145	0	3.47145	0	8.69701	0	0	0	0	14.1888	0	12.149	1	0	1	0	2	0	0	0	0	3	0	1	ENSG00000116138	DNAJC16	1	+	15559526	15564359	575	annot_exons	novel
novel_circ_000622	0	0	0	0	0	0	0	0	3.59934	0	4.28269	0	0	0	0	0	0	0	0	0	1	0	1	0	ENSG00000116138	DNAJC16	1	+	15562142	15564359	444	annot_exons	hsa_circ_0010046
novel_circ_000623	0	0	0	0	0	15.1506	0	0	0	0	0	0	0	0	0	0	0	2	0	0	0	0	0	0	ENSG00000116138	DNAJC16	1	+	15563929	15564359	260	annot_exons	hsa_circ_0010047
novel_circ_000624	3.47145	0	3.47145	0	0	0	18.0216	0	0	4.72961	0	0	1	0	1	0	0	0	2	0	0	1	0	0	ENSG00000116138	DNAJC16	1	+	15567099	15568235	629	annot_exons	novel
novel_circ_000626	6.9429	0	6.9429	0	0	0	9.01079	0	14.3973	0	4.28269	0	2	0	2	0	0	0	1	0	4	0	1	0	ENSG00000116771	AGMAT	1	-	15577685	15580142	425	annot_exons	novel
novel_circ_000627	3.47145	0	3.47145	0	0	0	0	0	0	0	0	0	1	0	1	0	0	0	0	0	0	0	0	0	ENSG00000197312	DDI2	1	+	15626669	15633565	494	annot_exons	novel
novel_circ_000628	0	0	0	0	0	7.5753	0	0	0	0	0	0	0	0	0	0	0	1	0	0	0	0	0	0	ENSG00000197312	DDI2	1	+	15626669	15638434	622	annot_exons	novel
novel_circ_000629	10.4144	27.7687	10.4144	24.6064	47.8336	30.3012	27.0324	34.6935	25.1954	33.1073	12.8481	48.5962	3	8	3	5	11	4	3	6	7	7	3	4	ENSG00000197312	DDI2	1	+	15626669	15643650	751	annot_exons	hsa_circ_0010048
novel_circ_000630	3.47145	0	3.47145	0	0	0	0	0	3.59934	0	8.56538	36.4471	1	0	1	0	0	0	0	0	1	0	2	3	ENSG00000197312	DDI2	1	+	15630325	15638434	492	annot_exons	novel
novel_circ_000631	3.47145	3.47109	3.47145	0	17.394	0	9.01079	0	3.59934	9.45922	0	0	1	1	1	0	4	0	1	0	1	2	0	0	ENSG00000197312	DDI2	1	+	15630325	15643650	621	annot_exons	hsa_circ_0010051
novel_circ_000632	0	0	0	4.92128	4.34851	7.5753	0	0	3.59934	4.72961	4.28269	24.2981	0	0	0	1	1	1	0	0	1	1	1	2	ENSG00000197312	DDI2	1	+	15630325	15649823	725	annot_exons	novel
novel_circ_000633	55.5432	83.3061	55.5432	19.6851	34.7881	45.4518	18.0216	17.3468	46.7914	18.9184	85.6538	24.2981	16	24	16	4	8	6	2	3	13	4	20	2	ENSG00000197312	DDI2	1	+	15630325	15651895	915	annot_exons	hsa_circ_0010052
novel_circ_000636	45.1289	0	45.1289	29.5277	60.8791	113.629	90.1079	17.3468	61.1887	66.2145	51.3923	12.149	13	0	13	6	14	15	10	3	17	14	12	1	ENSG00000197312	DDI2	1	+	15638307	15643650	257	annot_exons	hsa_circ_001462
novel_circ_000637	6.9429	0	6.9429	9.84257	8.69701	7.5753	0	0	7.19867	0	4.28269	0	2	0	2	2	2	1	0	0	2	0	1	0	ENSG00000197312	DDI2	1	+	15638307	15646984	3591	exon_intron	novel
novel_circ_000639	0	0	0	0	0	0	0	5.78225	0	0	0	0	0	0	0	0	0	0	0	1	0	0	0	0	ENSG00000197312	DDI2	1	+	15643522	15646984	3463	exon_intron	novel
novel_circ_000640	0	0	0	4.92128	4.34851	0	0	0	3.59934	0	0	0	0	0	0	1	1	0	0	0	1	0	0	0	ENSG00000197312	DDI2	1	+	15643522	15649823	233	annot_exons	hsa_circ_0010058
novel_circ_000641	0	3.47109	0	4.92128	13.0455	0	0	0	10.798	9.45922	0	0	0	1	0	1	3	0	0	0	3	2	0	0	ENSG00000197312	DDI2	1	+	15643522	15651895	423	annot_exons	hsa_circ_0010059
novel_circ_000642	17.3573	17.3554	17.3573	4.92128	43.4851	0	27.0324	5.78225	32.394	56.7553	21.4135	0	5	5	5	1	10	0	3	1	9	12	5	0	ENSG00000197312	DDI2	1	+	15649720	15651895	294	annot_exons	hsa_circ_0004095
novel_circ_000643	0	10.4133	0	0	4.34851	0	0	0	7.19867	0	0	0	0	3	0	0	1	0	0	0	2	0	0	0	ENSG00000197312	DDI2	1	+	15656617	15661159	1386	annot_exons	novel
novel_circ_000644	0	0	0	0	8.69701	7.5753	0	0	0	0	0	0	0	0	0	0	2	1	0	0	0	0	0	0	ENSG00000197312	DDI2	1	+	15659837	15661159	1323	one_exon	novel
novel_circ_000645	0	0	0	0	0	0	9.01079	0	3.59934	0	4.28269	0	0	0	0	0	0	0	1	0	1	0	1	0	ENSG00000116786	PLEKHM2	1	+	15717893	15719920	375	annot_exons	hsa_circ_0010064
novel_circ_000646	447.817	256.861	447.817	359.254	774.034	416.641	162.194	219.726	482.311	241.21	501.075	182.236	129	74	129	73	178	55	18	38	134	51	117	15	ENSG00000116786	PLEKHM2	1	+	15717893	15721388	435	annot_exons	hsa_circ_001027
novel_circ_000647	45.1289	10.4133	45.1289	59.0554	39.1366	136.355	54.0648	17.3468	50.3907	47.2961	85.6538	48.5962	13	3	13	12	9	18	6	3	14	10	20	4	ENSG00000116786	PLEKHM2	1	+	15719734	15721388	247	annot_exons	hsa_circ_0002733
novel_circ_000649	0	0	0	0	13.0455	0	18.0216	0	0	4.72961	0	0	0	0	0	0	3	0	2	0	0	1	0	0	ENSG00000162458	FBLIM1	1	+	15767376	15774796	640	annot_exons	hsa_circ_0010096
novel_circ_000651	0	0	0	0	0	0	0	0	3.59934	0	0	0	0	0	0	0	0	0	0	0	1	0	0	0	NA	#N/A	1	-	15792837	15800282	7446	intergenic	novel
novel_circ_000652	3.47145	0	3.47145	0	0	0	0	0	0	0	0	0	1	0	1	0	0	0	0	0	0	0	0	0	ENSG00000233954	UQCRHL	1	-	15796876	15845835	48960	exon_intron	novel
novel_circ_000653	0	0	0	4.92128	0	0	0	0	0	0	0	0	0	0	0	1	0	0	0	0	0	0	0	0	ENSG00000065526	SPEN	1	-	15868863	15869037	175	antisense	novel
novel_circ_000654	0	0	0	0	4.34851	0	0	0	0	0	12.8481	0	0	0	0	0	1	0	0	0	0	0	3	0	ENSG00000065526	SPEN	1	+	15872816	15873136	321	one_exon	hsa_circ_0010105
novel_circ_000655	0	0	0	0	0	7.5753	0	0	0	0	0	0	0	0	0	0	0	1	0	0	0	0	0	0	ENSG00000065526	SPEN	1	+	15872816	15874395	1215	annot_exons	novel
novel_circ_000656	3.47145	27.7687	3.47145	44.2916	39.1366	15.1506	9.01079	17.3468	17.9967	33.1073	42.8269	24.2981	1	8	1	9	9	2	1	3	5	7	10	2	ENSG00000065526	SPEN	1	+	15872816	15876678	1692	annot_exons	hsa_circ_0002237
novel_circ_000657	3.47145	0	3.47145	0	0	0	0	0	0	0	0	0	1	0	1	0	0	0	0	0	0	0	0	0	ENSG00000065526	SPEN	1	+	15876202	15909481	638	annot_exons	novel
novel_circ_000658	0	0	0	0	0	0	0	0	7.19867	0	0	0	0	0	0	0	0	0	0	0	2	0	0	0	ENSG00000065526	SPEN	1	+	15876894	15909481	32588	exon_intron	novel
novel_circ_000659	3.47145	6.94218	3.47145	19.6851	13.0455	7.5753	9.01079	5.78225	17.9967	4.72961	8.56538	36.4471	1	2	1	4	3	1	1	1	5	1	2	3	ENSG00000065526	SPEN	1	+	15909321	15911301	362	annot_exons	hsa_circ_0010109
novel_circ_000660	13.8858	34.7109	13.8858	4.92128	17.394	7.5753	27.0324	5.78225	14.3973	0	34.2615	12.149	4	10	4	1	4	1	3	1	4	0	8	1	ENSG00000065526	SPEN	1	+	15909321	15916279	514	annot_exons	hsa_circ_0010110
novel_circ_000661	0	0	0	0	0	7.5753	0	0	0	4.72961	0	0	0	0	0	0	0	1	0	0	0	1	0	0	ENSG00000065526	SPEN	1	+	15909321	15919051	640	annot_exons	novel
novel_circ_000662	6.9429	6.94218	6.9429	0	0	7.5753	9.01079	5.78225	3.59934	9.45922	0	0	2	2	2	0	0	1	1	1	1	2	0	0	ENSG00000065526	SPEN	1	+	15909321	15920983	868	annot_exons	hsa_circ_0010111
novel_circ_000663	17.3573	10.4133	17.3573	9.84257	4.34851	7.5753	0	0	3.59934	4.72961	4.28269	0	5	3	5	2	1	1	0	0	1	1	1	0	ENSG00000065526	SPEN	1	+	15909321	15922349	969	annot_exons	hsa_circ_0010112
novel_circ_000664	0	20.8265	0	14.7639	8.69701	0	9.01079	17.3468	32.394	4.72961	25.6962	60.7452	0	6	0	3	2	0	1	3	9	1	6	5	ENSG00000065526	SPEN	1	+	15911101	15916279	353	annot_exons	hsa_circ_0010113
novel_circ_000665	10.4144	17.3554	10.4144	9.84257	39.1366	15.1506	9.01079	11.5645	0	0	0	12.149	3	5	3	2	9	2	1	2	0	0	0	1	ENSG00000065526	SPEN	1	+	15911101	15922349	808	annot_exons	novel
novel_circ_000666	0	0	0	0	0	7.5753	0	0	3.59934	0	0	0	0	0	0	0	0	1	0	0	1	0	0	0	ENSG00000065526	SPEN	1	+	15916128	15919517	392	annot_exons	novel
novel_circ_000667	3.47145	3.47109	3.47145	4.92128	26.091	0	0	5.78225	28.7947	18.9184	4.28269	24.2981	1	1	1	1	6	0	0	1	8	4	1	2	ENSG00000065526	SPEN	1	+	15916128	15922349	607	annot_exons	novel
novel_circ_000668	0	0	0	0	0	0	9.01079	0	3.59934	0	0	0	0	0	0	0	0	0	1	0	1	0	0	0	ENSG00000065526	SPEN	1	+	15918926	15922349	455	annot_exons	novel
novel_circ_000669	104.144	194.381	104.144	93.5044	100.016	143.931	27.0324	46.258	122.377	75.6737	137.046	72.8943	30	56	30	19	23	19	3	8	34	16	32	6	ENSG00000065526	SPEN	1	+	15937163	15938006	678	annot_exons	hsa_circ_0010117
novel_circ_000670	0	0	0	0	4.34851	7.5753	0	0	7.19867	0	0	0	0	0	0	0	1	1	0	0	2	0	0	0	ENSG00000116809	ZBTB17	1	-	15944300	15946294	977	annot_exons	novel
novel_circ_000671	3.47145	10.4133	3.47145	14.7639	0	53.0271	0	0	0	0	0	0	1	3	1	3	0	7	0	0	0	0	0	0	ENSG00000142627	EPHA2	1	-	16137853	16138430	489	annot_exons	hsa_circ_0005240
novel_circ_000672	0	3.47109	0	0	0	0	0	0	0	0	0	0	0	1	0	0	0	0	0	0	0	0	0	0	ENSG00000142627	EPHA2	1	-	16148378	16149047	670	one_exon	hsa_circ_0010131
novel_circ_000673	0	20.8265	0	24.6064	17.394	0	0	0	14.3973	9.45922	0	24.2981	0	6	0	5	4	0	0	0	4	2	0	2	ENSG00000142632	ARHGEF19	1	-	16201782	16202574	239	annot_exons	hsa_circ_0003567
novel_circ_000674	0	0	0	0	0	0	0	0	7.19867	0	0	0	0	0	0	0	0	0	0	0	2	0	0	0	ENSG00000037637	FBXO42	1	-	16255711	16256759	265	annot_exons	novel
novel_circ_000675	0	3.47109	0	0	0	0	0	0	3.59934	9.45922	0	0	0	1	0	0	0	0	0	0	1	2	0	0	ENSG00000037637	FBXO42	1	-	16255711	16305919	517	annot_exons	novel
novel_circ_000676	0	0	0	0	0	0	0	11.5645	0	0	0	0	0	0	0	0	0	0	0	2	0	0	0	0	ENSG00000037637	FBXO42	1	-	16255711	16315435	784	annot_exons	novel
novel_circ_000677	6.9429	10.4133	6.9429	0	0	7.5753	0	5.78225	3.59934	0	4.28269	0	2	3	2	0	0	1	0	1	1	0	1	0	ENSG00000037637	FBXO42	1	-	16294783	16305919	252	annot_exons	hsa_circ_0010143
novel_circ_000678	17.3573	6.94218	17.3573	24.6064	34.7881	22.7259	9.01079	17.3468	3.59934	4.72961	21.4135	0	5	2	5	5	8	3	1	3	1	1	5	0	ENSG00000037637	FBXO42	1	-	16294783	16315435	519	annot_exons	hsa_circ_0010144
novel_circ_000679	10.4144	3.47109	10.4144	14.7639	17.394	0	0	0	14.3973	9.45922	8.56538	48.5962	3	1	3	3	4	0	0	0	4	2	2	4	ENSG00000037637	FBXO42	1	-	16294783	16316568	1652	exon_intron	novel
novel_circ_000680	31.2431	27.7687	31.2431	0	30.4395	37.8765	18.0216	5.78225	0	9.45922	4.28269	24.2981	9	8	9	0	7	5	2	1	0	2	1	2	ENSG00000037637	FBXO42	1	-	16294783	16316571	1655	exon_intron	novel
novel_circ_000681	0	3.47109	0	0	0	7.5753	0	5.78225	0	0	0	0	0	1	0	0	0	1	0	1	0	0	0	0	ENSG00000037637	FBXO42	1	-	16294783	16327363	12447	exon_intron	novel
novel_circ_000682	3.47145	0	3.47145	4.92128	17.394	0	0	0	0	0	0	0	1	0	1	1	4	0	0	0	0	0	0	0	ENSG00000037637	FBXO42	1	-	16294783	16328781	13865	exon_intron	novel
novel_circ_000684	20.8287	27.7687	20.8287	24.6064	17.394	53.0271	27.0324	17.3468	25.1954	47.2961	17.1308	24.2981	6	8	6	5	4	7	3	3	7	10	4	2	ENSG00000037637	FBXO42	1	-	16305803	16315435	384	annot_exons	hsa_circ_0010146
novel_circ_000685	0	0	0	0	4.34851	0	0	0	10.798	0	4.28269	0	0	0	0	0	1	0	0	0	3	0	1	0	ENSG00000037637	FBXO42	1	-	16315169	16315435	267	one_exon	novel
novel_circ_000686	0	3.47109	0	0	0	0	0	0	0	0	0	0	0	1	0	0	0	0	0	0	0	0	0	0	ENSG00000055070	SZRD1	1	+	16393231	16393482	252	one_exon	novel
novel_circ_000687	0	0	0	0	0	0	0	0	0	0	4.28269	0	0	0	0	0	0	0	0	0	0	0	1	0	ENSG00000157191	NECAP2	1	+	16447870	16450241	1336	exon_intron	novel
novel_circ_000688	0	0	0	14.7639	17.394	0	0	0	0	0	0	0	0	0	0	3	4	0	0	0	0	0	0	0	ENSG00000157191	NECAP2	1	+	16447870	16452015	474	annot_exons	novel
novel_circ_000689	0	0	0	4.92128	0	0	0	0	0	0	0	0	0	0	0	1	0	0	0	0	0	0	0	0	ENSG00000157191	NECAP2	1	-	16458918	16459317	400	antisense	novel
novel_circ_000690	17.3573	6.94218	17.3573	0	0	0	0	5.78225	21.596	14.1888	4.28269	12.149	5	2	5	0	0	0	0	1	6	3	1	1	NA	#N/A	1	-	16486426	16486661	236	intergenic	novel
novel_circ_000691	4446.93	9292.11	4446.93	10787.5	8040.39	13317.4	4910.88	7701.96	3027.04	5940.39	2779.47	9561.3	1281	2677	1281	2192	1849	1758	545	1332	841	1256	649	787	ENSG00000219481	NBPF1	1	-	16564807	16567351	510	annot_exons	novel
novel_circ_000692	3.47145	6.94218	3.47145	0	4.34851	7.5753	0	0	0	4.72961	4.28269	0	1	2	1	0	1	1	0	0	0	1	1	0	NA	#N/A	1	-	16625775	16643145	17371	intergenic	novel
novel_circ_000693	6.9429	6.94218	6.9429	4.92128	17.394	0	0	0	0	0	0	0	2	2	2	1	4	0	0	0	0	0	0	0	ENSG00000159363	ATP13A2	1	-	17005374	17005778	278	annot_exons	novel
novel_circ_000694	10.4144	0	10.4144	0	0	7.5753	0	5.78225	7.19867	0	0	48.5962	3	0	3	0	0	1	0	1	2	0	0	4	ENSG00000117118	SDHB	1	-	17022608	17024074	225	annot_exons	novel
novel_circ_000695	6.9429	3.47109	6.9429	4.92128	4.34851	0	0	5.78225	21.596	0	0	0	2	1	2	1	1	0	0	1	6	0	0	0	ENSG00000117118	SDHB	1	-	17022608	17028736	479	annot_exons	novel
novel_circ_000696	0	0	0	4.92128	0	0	0	0	0	0	0	0	0	0	0	1	0	0	0	0	0	0	0	0	ENSG00000117115	PADI2	1	-	17067235	17068827	1593	one_exon	novel
novel_circ_000697	3.47145	0	3.47145	0	0	0	0	0	0	0	0	0	1	0	1	0	0	0	0	0	0	0	0	0	ENSG00000117115	PADI2	1	-	17074856	17075823	239	annot_exons	novel
novel_circ_000698	10.4144	0	10.4144	0	0	0	9.01079	0	0	0	0	0	3	0	3	0	0	0	1	0	0	0	0	0	ENSG00000117115	PADI2	1	-	17075679	17082652	638	annot_exons	novel
novel_circ_000699	0	0	0	0	17.394	0	0	0	0	0	0	0	0	0	0	0	4	0	0	0	0	0	0	0	ENSG00000117115	PADI2	1	-	17092408	17105061	563	annot_exons	novel
novel_circ_000700	0	0	0	0	4.34851	0	0	0	0	4.72961	0	12.149	0	0	0	0	1	0	0	0	0	1	0	1	ENSG00000117115	PADI2	1	-	17093567	17105061	437	annot_exons	novel
novel_circ_000701	0	3.47109	0	0	0	0	0	0	0	4.72961	0	0	0	1	0	0	0	0	0	0	0	1	0	0	ENSG00000179051	RCC2	1	-	17425541	17429199	238	annot_exons	novel
novel_circ_000702	0	0	0	0	0	7.5753	0	0	0	0	0	0	0	0	0	0	0	1	0	0	0	0	0	0	ENSG00000074964	ARHGEF10L	1	-	17551037	17551217	181	antisense	novel
novel_circ_000703	0	6.94218	0	0	4.34851	7.5753	0	0	3.59934	4.72961	8.56538	0	0	2	0	0	1	1	0	0	1	1	2	0	ENSG00000074964	ARHGEF10L	1	+	17602127	17607977	352	annot_exons	hsa_circ_0005814
novel_circ_000704	24.3002	55.5374	24.3002	0	8.69701	15.1506	0	23.129	0	0	51.3923	36.4471	7	16	7	0	2	2	0	4	0	0	12	3	ENSG00000074964	ARHGEF10L	1	+	17621939	17622992	1054	exon_intron	novel
novel_circ_000705	3.47145	0	3.47145	0	0	0	0	0	0	0	0	0	1	0	1	0	0	0	0	0	0	0	0	0	ENSG00000074964	ARHGEF10L	1	+	17634835	17638003	298	annot_exons	novel
novel_circ_000706	0	3.47109	0	0	0	0	0	0	3.59934	0	4.28269	0	0	1	0	0	0	0	0	0	1	0	1	0	ENSG00000074964	ARHGEF10L	1	+	17648554	17664595	737	annot_exons	novel
novel_circ_000707	0	0	0	0	4.34851	0	0	5.78225	0	0	0	0	0	0	0	0	1	0	0	1	0	0	0	0	ENSG00000074964	ARHGEF10L	1	+	17654636	17656708	466	annot_exons	hsa_circ_0010228
novel_circ_000708	0	3.47109	0	0	0	0	0	0	0	0	0	0	0	1	0	0	0	0	0	0	0	0	0	0	ENSG00000074964	ARHGEF10L	1	+	17655879	17664595	528	annot_exons	novel
novel_circ_000709	0	0	0	0	8.69701	0	0	0	0	0	0	0	0	0	0	0	2	0	0	0	0	0	0	0	ENSG00000074964	ARHGEF10L	1	+	17658955	17659198	244	intronic	novel
novel_circ_000710	0	6.94218	0	0	0	0	0	0	0	0	0	0	0	2	0	0	0	0	0	0	0	0	0	0	ENSG00000117154	IGSF21	1	-	18113189	18115706	2518	antisense	novel
novel_circ_000711	0	0	0	0	4.34851	0	0	0	0	0	0	0	0	0	0	0	1	0	0	0	0	0	0	0	ENSG00000117154	IGSF21	1	+	18334892	18365697	710	annot_exons	novel
novel_circ_000712	0	0	0	0	0	0	0	5.78225	0	0	0	0	0	0	0	0	0	0	0	1	0	0	0	0	ENSG00000179002	TAS1R2	1	-	18841729	18849550	334	annot_exons	novel
novel_circ_000713	0	0	0	0	0	15.1506	0	0	0	0	0	0	0	0	0	0	0	2	0	0	0	0	0	0	ENSG00000169991	IFFO2	1	-	18907808	18907967	160	one_exon	novel
novel_circ_000714	3.47145	6.94218	3.47145	4.92128	17.394	7.5753	0	23.129	0	4.72961	12.8481	0	1	2	1	1	4	1	0	4	0	1	3	0	ENSG00000169991	IFFO2	1	-	18910342	18917042	485	annot_exons	novel
novel_circ_000715	0	6.94218	0	0	4.34851	0	0	0	0	4.72961	0	0	0	2	0	0	1	0	0	0	0	1	0	0	ENSG00000169991	IFFO2	1	-	18918362	18919773	237	annot_exons	novel
novel_circ_000716	0	0	0	9.84257	0	0	0	0	0	0	0	0	0	0	0	2	0	0	0	0	0	0	0	0	ENSG00000169991	IFFO2	1	+	18925547	18928787	3241	antisense	novel
novel_circ_000717	0	0	0	0	0	0	0	5.78225	0	0	0	0	0	0	0	0	0	0	0	1	0	0	0	0	ENSG00000127481	UBR4	1	-	19076740	19088977	1943	annot_exons	novel
novel_circ_000720	0	0	0	0	0	0	0	0	3.59934	0	0	0	0	0	0	0	0	0	0	0	1	0	0	0	ENSG00000127481	UBR4	1	-	19093313	19094139	365	annot_exons	novel
novel_circ_000721	0	0	0	0	0	0	0	0	0	0	0	12.149	0	0	0	0	0	0	0	0	0	0	0	1	ENSG00000127481	UBR4	1	-	19100376	19100573	198	one_exon	novel
novel_circ_000722	3.47145	0	3.47145	0	0	0	0	0	0	0	0	0	1	0	1	0	0	0	0	0	0	0	0	0	ENSG00000127481	UBR4	1	-	19100376	19104257	494	annot_exons	novel
novel_circ_000723	0	0	0	0	0	0	0	11.5645	0	0	0	0	0	0	0	0	0	0	0	2	0	0	0	0	ENSG00000127481	UBR4	1	-	19122833	19153954	3490	exon_intron	novel
novel_circ_000724	3.47145	0	3.47145	0	0	0	18.0216	0	17.9967	0	8.56538	0	1	0	1	0	0	0	2	0	5	0	2	0	ENSG00000127481	UBR4	1	-	19140788	19144091	526	annot_exons	novel
novel_circ_000725	0	0	0	0	0	0	0	11.5645	0	0	0	0	0	0	0	0	0	0	0	2	0	0	0	0	ENSG00000127481	UBR4	1	-	19154673	19154917	245	intronic	novel
novel_circ_000726	0	0	0	0	4.34851	0	0	0	0	0	0	0	0	0	0	0	1	0	0	0	0	0	0	0	ENSG00000127481	UBR4	1	-	19156767	19160250	482	annot_exons	novel
novel_circ_000727	76.3719	45.1242	76.3719	19.6851	60.8791	15.1506	81.0972	17.3468	104.381	52.0257	42.8269	36.4471	22	13	22	4	14	2	9	3	29	11	10	3	ENSG00000127481	UBR4	1	-	19156767	19160281	513	annot_exons	hsa_circ_0010330
novel_circ_000729	0	10.4133	0	0	0	0	0	0	0	0	0	0	0	3	0	0	0	0	0	0	0	0	0	0	ENSG00000127481	UBR4	1	-	19167022	19179220	1925	annot_exons	hsa_circ_0010348
novel_circ_000731	0	0	0	0	0	0	0	5.78225	0	0	0	0	0	0	0	0	0	0	0	1	0	0	0	0	ENSG00000127481	UBR4	1	-	19169435	19185286	1991	annot_exons	novel
novel_circ_000732	0	0	0	0	0	0	0	11.5645	0	0	0	0	0	0	0	0	0	0	0	2	0	0	0	0	ENSG00000127481	UBR4	1	-	19170762	19185286	1893	annot_exons	novel
novel_circ_000733	0	0	0	0	4.34851	7.5753	0	17.3468	3.59934	0	4.28269	0	0	0	0	0	1	1	0	3	1	0	1	0	ENSG00000127481	UBR4	1	-	19172864	19175033	748	annot_exons	hsa_circ_0010358
novel_circ_000734	0	0	0	0	8.69701	0	0	0	0	0	0	0	0	0	0	0	2	0	0	0	0	0	0	0	ENSG00000127481	UBR4	1	-	19172864	19179220	1337	annot_exons	novel
novel_circ_000735	3.47145	0	3.47145	0	0	0	0	0	0	0	0	0	1	0	1	0	0	0	0	0	0	0	0	0	ENSG00000127481	UBR4	1	+	19172967	19184112	11146	antisense	novel
novel_circ_000736	6.9429	3.47109	6.9429	14.7639	26.091	30.3012	18.0216	11.5645	3.59934	23.648	21.4135	0	2	1	2	3	6	4	2	2	1	5	5	0	ENSG00000127481	UBR4	1	-	19176592	19187540	1379	annot_exons	novel
novel_circ_000737	0	3.47109	0	0	0	0	0	0	3.59934	0	0	0	0	1	0	0	0	0	0	0	1	0	0	0	ENSG00000127481	UBR4	1	-	19176592	19201815	2597	annot_exons	novel
novel_circ_000738	0	6.94218	0	0	4.34851	0	0	0	0	0	0	0	0	2	0	0	1	0	0	0	0	0	0	0	ENSG00000127481	UBR4	1	-	19176728	19177460	733	intronic	novel
novel_circ_000739	0	3.47109	0	0	0	7.5753	0	5.78225	0	0	0	0	0	1	0	0	0	1	0	1	0	0	0	0	ENSG00000127481	UBR4	1	-	19179051	19185286	604	annot_exons	novel
novel_circ_000740	10.4144	3.47109	10.4144	34.449	0	0	0	17.3468	3.59934	4.72961	12.8481	0	3	1	3	7	0	0	0	3	1	1	3	0	ENSG00000127481	UBR4	1	-	19183811	19185286	434	annot_exons	hsa_circ_0003777
novel_circ_000741	6.9429	0	6.9429	0	0	0	0	0	0	0	0	0	2	0	2	0	0	0	0	0	0	0	0	0	ENSG00000127481	UBR4	1	-	19186540	19187301	256	annot_exons	novel
novel_circ_000742	177.044	187.439	177.044	152.56	56.5306	83.3283	36.0432	34.6935	100.781	104.051	145.612	133.639	51	54	51	31	13	11	4	6	28	22	34	11	ENSG00000127481	UBR4	1	-	19193433	19197265	250	annot_exons	novel
novel_circ_000743	3.47145	6.94218	3.47145	0	0	0	0	5.78225	0	0	0	0	1	2	1	0	0	0	0	1	0	0	0	0	ENSG00000127481	UBR4	1	-	19193433	19199754	869	annot_exons	novel
novel_circ_000744	0	0	0	4.92128	26.091	0	0	0	3.59934	0	0	0	0	0	0	1	6	0	0	0	1	0	0	0	ENSG00000127481	UBR4	1	-	19193433	19201815	967	annot_exons	novel
novel_circ_000745	13.8858	10.4133	13.8858	24.6064	17.394	30.3012	9.01079	0	7.19867	9.45922	4.28269	36.4471	4	3	4	5	4	4	1	0	2	2	1	3	ENSG00000127481	UBR4	1	-	19197670	19201815	717	annot_exons	novel
novel_circ_000746	0	0	0	0	0	0	0	17.3468	0	0	0	0	0	0	0	0	0	0	0	3	0	0	0	0	ENSG00000127481	UBR4	1	-	19197947	19201815	575	annot_exons	novel
novel_circ_000747	0	0	0	0	0	0	0	5.78225	0	0	0	0	0	0	0	0	0	0	0	1	0	0	0	0	ENSG00000127481	UBR4	1	-	19198952	19199650	699	intronic	novel
novel_circ_000748	10.4144	3.47109	10.4144	9.84257	0	22.7259	9.01079	5.78225	0	4.72961	4.28269	0	3	1	3	2	0	3	1	1	0	1	1	0	ENSG00000127463	EMC1	1	+	19216983	19217294	312	antisense	novel
novel_circ_000749	0	0	0	0	0	7.5753	0	0	0	0	0	0	0	0	0	0	0	1	0	0	0	0	0	0	ENSG00000127463	EMC1	1	-	19222624	19222834	211	one_exon	novel
novel_circ_000750	0	0	0	0	4.34851	0	0	11.5645	0	0	0	0	0	0	0	0	1	0	0	2	0	0	0	0	ENSG00000127463	EMC1	1	-	19232624	19235252	490	annot_exons	novel
novel_circ_000751	0	0	0	0	0	7.5753	0	0	0	0	0	0	0	0	0	0	0	1	0	0	0	0	0	0	ENSG00000127463	EMC1	1	-	19232936	19243707	1355	annot_exons	novel
novel_circ_000752	3.47145	10.4133	3.47145	0	0	0	0	0	0	4.72961	0	0	1	3	1	0	0	0	0	0	0	1	0	0	ENSG00000127463	EMC1	1	-	19238017	19244015	992	annot_exons	novel
novel_circ_000753	0	0	0	0	4.34851	15.1506	0	0	0	0	8.56538	0	0	0	0	0	1	2	0	0	0	0	2	0	ENSG00000040487	PQLC2	1	+	19317600	19317841	242	one_exon	hsa_circ_0010400
novel_circ_000754	0	0	0	0	4.34851	0	0	0	0	0	0	0	0	0	0	0	1	0	0	0	0	0	0	0	ENSG00000077549	CAPZB	1	-	19339170	19339364	195	one_exon	novel
novel_circ_000755	3.47145	0	3.47145	9.84257	4.34851	0	0	0	3.59934	0	8.56538	0	1	0	1	2	1	0	0	0	1	0	2	0	ENSG00000077549	CAPZB	1	-	19356635	19357563	259	annot_exons	hsa_circ_0010402
novel_circ_000756	6.9429	0	6.9429	4.92128	8.69701	0	0	11.5645	0	0	0	0	2	0	2	1	2	0	0	2	0	0	0	0	ENSG00000077549	CAPZB	1	-	19356635	19419750	585	annot_exons	novel
novel_circ_000757	10.4144	0	10.4144	4.92128	8.69701	0	9.01079	0	0	4.72961	0	0	3	0	3	1	2	0	1	0	0	1	0	0	ENSG00000077549	CAPZB	1	-	19378540	19419750	326	annot_exons	hsa_circ_0010404
novel_circ_000758	27.7716	20.8265	27.7716	9.84257	34.7881	75.753	9.01079	0	32.394	4.72961	4.28269	0	8	6	8	2	8	10	1	0	9	1	1	0	NA	#N/A	1	+	19500190	19518224	18035	intergenic	novel
novel_circ_000759	0	0	0	0	0	0	9.01079	0	0	0	0	0	0	0	0	0	0	0	1	0	0	0	0	0	NA	#N/A	1	+	19596552	19596672	121	intergenic	novel
novel_circ_000760	0	0	0	0	0	7.5753	18.0216	17.3468	0	0	0	0	0	0	0	0	0	1	2	3	0	0	0	0	ENSG00000162542	TMCO4	1	-	19737372	19787117	1364	annot_exons	hsa_circ_0010410
novel_circ_000761	0	0	0	0	8.69701	22.7259	0	0	0	0	0	0	0	0	0	0	2	3	0	0	0	0	0	0	ENSG00000162542	TMCO4	1	-	19755634	19787117	615	annot_exons	hsa_circ_0005068
novel_circ_000762	3.47145	10.4133	3.47145	14.7639	13.0455	0	9.01079	17.3468	0	4.72961	4.28269	0	1	3	1	3	3	0	1	3	0	1	1	0	ENSG00000169914	OTUD3	1	+	19890385	19894480	262	annot_exons	novel
novel_circ_000763	17.3573	0	17.3573	4.92128	17.394	7.5753	0	0	3.59934	4.72961	0	0	5	0	5	1	4	1	0	0	1	1	0	0	ENSG00000169914	OTUD3	1	+	19890385	19897662	385	annot_exons	novel
novel_circ_000764	13.8858	13.8844	13.8858	9.84257	13.0455	22.7259	9.01079	5.78225	14.3973	18.9184	0	24.2981	4	4	4	2	3	3	1	1	4	4	0	2	ENSG00000169914	OTUD3	1	+	19890385	19904987	614	annot_exons	hsa_circ_0010415
novel_circ_000765	0	0	0	0	0	0	9.01079	11.5645	0	0	0	0	0	0	0	0	0	0	1	2	0	0	0	0	ENSG00000169914	OTUD3	1	+	19890385	19907660	890	annot_exons	novel
novel_circ_000766	38.186	38.182	38.186	54.1341	21.7425	30.3012	9.01079	11.5645	46.7914	80.4033	42.8269	36.4471	11	11	11	11	5	4	1	2	13	17	10	3	ENSG00000169914	OTUD3	1	+	19890385	19907876	1106	annot_exons	novel
novel_circ_000767	6.9429	0	6.9429	0	0	0	0	0	0	0	0	0	2	0	2	0	0	0	0	0	0	0	0	0	ENSG00000169914	OTUD3	1	+	19890385	19908099	1329	annot_exons	novel
novel_circ_000768	3.47145	0	3.47145	0	4.34851	0	0	17.3468	14.3973	14.1888	4.28269	0	1	0	1	0	1	0	0	3	4	3	1	0	ENSG00000169914	OTUD3	1	+	19897540	19907876	844	annot_exons	novel
novel_circ_000769	3.47145	0	3.47145	0	4.34851	0	0	5.78225	0	0	4.28269	24.2981	1	0	1	0	1	0	0	1	0	0	1	2	ENSG00000169914	OTUD3	1	+	19904267	19904987	229	annot_exons	novel
novel_circ_000770	0	0	0	0	0	0	0	40.4758	0	0	0	0	0	0	0	0	0	0	0	7	0	0	0	0	ENSG00000169914	OTUD3	1	+	19904267	19907876	721	annot_exons	novel
novel_circ_000771	0	0	0	0	0	0	18.0216	0	0	0	0	0	0	0	0	0	0	0	2	0	0	0	0	0	ENSG00000162543	UBXN10	1	+	20190924	20191907	984	one_exon	novel
novel_circ_000772	0	3.47109	0	0	0	0	0	0	0	0	0	0	0	1	0	0	0	0	0	0	0	0	0	0	ENSG00000158816	VWA5B1	1	+	20327890	20336486	799	annot_exons	novel
novel_circ_000773	13.8858	13.8844	13.8858	4.92128	56.5306	15.1506	27.0324	17.3468	17.9967	14.1888	8.56538	0	4	4	4	1	13	2	3	3	5	3	2	0	NA	#N/A	1	-	20398483	20406269	7787	intergenic	novel
novel_circ_000774	0	0	0	0	4.34851	0	0	0	3.59934	0	0	0	0	0	0	0	1	0	0	0	1	0	0	0	NA	#N/A	1	-	20398483	20413769	15287	intergenic	novel
novel_circ_000775	0	0	0	0	0	0	0	0	0	9.45922	0	0	0	0	0	0	0	0	0	0	0	2	0	0	ENSG00000162545	CAMK2N1	1	+	20483110	20483618	509	antisense	novel
novel_circ_000776	0	10.4133	0	0	0	0	0	0	0	0	0	0	0	3	0	0	0	0	0	0	0	0	0	0	ENSG00000162545	CAMK2N1	1	+	20483214	20483683	470	antisense	novel
novel_circ_000777	3.47145	6.94218	3.47145	0	8.69701	15.1506	0	5.78225	10.798	0	12.8481	0	1	2	1	0	2	2	0	1	3	0	3	0	ENSG00000158828	PINK1	1	+	20637842	20639992	389	annot_exons	novel
novel_circ_000778	24.3002	10.4133	24.3002	14.7639	8.69701	7.5753	0	5.78225	21.596	28.3776	25.6962	0	7	3	7	3	2	1	0	1	6	6	6	0	ENSG00000158828	PINK1	1	+	20645560	20645980	421	exon_intron	novel
novel_circ_000779	6.9429	0	6.9429	0	0	0	9.01079	0	0	0	4.28269	12.149	2	0	2	0	0	0	1	0	0	0	1	1	ENSG00000158828	PINK1	1	+	20648633	20648994	362	intronic	novel
novel_circ_000780	3.47145	0	3.47145	0	0	0	0	0	0	0	0	0	1	0	1	0	0	0	0	0	0	0	0	0	ENSG00000244038	DDOST	1	-	20653775	20654388	614	exon_intron	novel
novel_circ_000781	0	3.47109	0	9.84257	0	7.5753	0	0	3.59934	0	8.56538	0	0	1	0	2	0	1	0	0	1	0	2	0	ENSG00000117245	KIF17	1	+	20679639	20679930	292	antisense	novel
novel_circ_000782	0	0	0	0	0	0	0	0	10.798	0	4.28269	0	0	0	0	0	0	0	0	0	3	0	1	0	ENSG00000117245	KIF17	1	-	20713454	20715639	249	annot_exons	hsa_circ_0010433
novel_circ_000783	0	0	0	14.7639	0	0	0	0	0	0	0	0	0	0	0	3	0	0	0	0	0	0	0	0	ENSG00000127483	HP1BP3	1	-	20742766	20776750	5243	annot_exons	novel
novel_circ_000784	0	3.47109	0	0	0	0	0	0	0	0	0	0	0	1	0	0	0	0	0	0	0	0	0	0	ENSG00000127483	HP1BP3	1	-	20744618	20745039	422	one_exon	novel
novel_circ_000785	6.9429	10.4133	6.9429	9.84257	0	0	0	11.5645	7.19867	9.45922	4.28269	0	2	3	2	2	0	0	0	2	2	2	1	0	ENSG00000127483	HP1BP3	1	-	20744744	20749882	734	annot_exons	hsa_circ_0007296
novel_circ_000786	3.47145	6.94218	3.47145	14.7639	0	7.5753	0	11.5645	0	0	0	0	1	2	1	3	0	1	0	2	0	0	0	0	ENSG00000127483	HP1BP3	1	-	20744744	20757256	825	annot_exons	novel
novel_circ_000787	3.47145	13.8844	3.47145	19.6851	21.7425	75.753	27.0324	23.129	14.3973	0	0	0	1	4	1	4	5	10	3	4	4	0	0	0	ENSG00000127483	HP1BP3	1	-	20744744	20773610	1365	annot_exons	novel
novel_circ_000788	17.3573	24.2976	17.3573	83.6618	8.69701	60.6024	81.0972	69.387	35.9934	66.2145	47.1096	48.5962	5	7	5	17	2	8	9	12	10	14	11	4	ENSG00000127483	HP1BP3	1	-	20744744	20776750	3265	annot_exons	novel
novel_circ_000789	0	0	0	9.84257	0	0	0	11.5645	0	14.1888	0	0	0	0	0	2	0	0	0	2	0	3	0	0	ENSG00000127483	HP1BP3	1	-	20744744	20776796	3311	exon_intron	novel
novel_circ_000790	0	0	0	9.84257	0	15.1506	0	0	0	0	0	0	0	0	0	2	0	2	0	0	0	0	0	0	ENSG00000127483	HP1BP3	1	-	20744744	20779908	3362	annot_exons	novel
novel_circ_000791	0	6.94218	0	14.7639	0	22.7259	0	5.78225	3.59934	14.1888	0	0	0	2	0	3	0	3	0	1	1	3	0	0	ENSG00000127483	HP1BP3	1	-	20744744	20779911	3365	annot_exons	novel
novel_circ_000792	52.0718	48.5953	52.0718	78.7405	26.091	22.7259	0	34.6935	21.596	14.1888	12.8481	12.149	15	14	15	16	6	3	0	6	6	3	3	1	ENSG00000127483	HP1BP3	1	-	20744744	20780540	3561	annot_exons	novel
novel_circ_000793	0	0	0	0	0	0	0	0	3.59934	0	0	12.149	0	0	0	0	0	0	0	0	1	0	0	1	ENSG00000127483	HP1BP3	1	-	20745543	20773610	1017	annot_exons	novel
novel_circ_000794	3.47145	3.47109	3.47145	9.84257	0	0	0	5.78225	0	18.9184	0	12.149	1	1	1	2	0	0	0	1	0	4	0	1	ENSG00000127483	HP1BP3	1	-	20747544	20749882	272	annot_exons	hsa_circ_0006927
novel_circ_000795	0	6.94218	0	0	0	0	0	0	0	0	0	0	0	2	0	0	0	0	0	0	0	0	0	0	ENSG00000127483	HP1BP3	1	-	20747544	20767664	599	annot_exons	novel
novel_circ_000796	10.4144	31.2398	10.4144	19.6851	17.394	7.5753	0	0	7.19867	9.45922	12.8481	0	3	9	3	4	4	1	0	0	2	2	3	0	ENSG00000127483	HP1BP3	1	-	20747544	20773610	903	annot_exons	hsa_circ_0010439
novel_circ_000797	0	6.94218	0	0	0	0	27.0324	23.129	3.59934	9.45922	0	12.149	0	2	0	0	0	0	3	4	1	2	0	1	ENSG00000127483	HP1BP3	1	-	20747544	20776750	2803	annot_exons	novel
novel_circ_000798	0	0	0	9.84257	0	0	0	0	0	0	0	0	0	0	0	2	0	0	0	0	0	0	0	0	ENSG00000127483	HP1BP3	1	-	20749723	20749882	160	one_exon	hsa_circ_0010440
novel_circ_000799	3.47145	0	3.47145	4.92128	0	0	0	0	0	0	0	12.149	1	0	1	1	0	0	0	0	0	0	0	1	ENSG00000127483	HP1BP3	1	-	20749723	20749975	253	exon_intron	hsa_circ_0008765
novel_circ_000800	0	3.47109	0	0	0	0	0	0	0	0	0	0	0	1	0	0	0	0	0	0	0	0	0	0	ENSG00000127483	HP1BP3	1	-	20749723	20765531	406	annot_exons	novel
novel_circ_000801	305.488	413.06	305.488	250.985	482.684	462.093	144.173	242.855	313.142	151.347	256.962	303.726	88	119	88	51	111	61	16	42	87	32	60	25	ENSG00000127483	HP1BP3	1	-	20749723	20773610	791	annot_exons	hsa_circ_000809
novel_circ_000802	0	0	0	0	0	0	0	11.5645	0	4.72961	4.28269	0	0	0	0	0	0	0	0	2	0	1	1	0	ENSG00000127483	HP1BP3	1	-	20749723	20776750	2691	annot_exons	novel
novel_circ_000803	0	6.94218	0	0	8.69701	0	0	0	0	0	0	0	0	2	0	0	2	0	0	0	0	0	0	0	ENSG00000127483	HP1BP3	1	-	20749767	20773610	747	annot_exons	novel
novel_circ_000804	3.47145	3.47109	3.47145	14.7639	0	7.5753	0	5.78225	17.9967	9.45922	8.56538	0	1	1	1	3	0	1	0	1	5	2	2	0	ENSG00000127483	HP1BP3	1	-	20757166	20771073	471	annot_exons	hsa_circ_0005553
novel_circ_000805	447.817	485.953	447.817	413.388	778.383	712.078	270.324	479.927	493.109	387.828	415.421	656.048	129	140	129	84	179	94	30	83	137	82	97	54	ENSG00000127483	HP1BP3	1	-	20757166	20773610	631	annot_exons	hsa_circ_001228
novel_circ_000806	107.615	128.43	107.615	191.93	69.5761	75.753	54.0648	260.201	129.576	174.996	119.915	133.639	31	37	31	39	16	10	6	45	36	37	28	11	ENSG00000127483	HP1BP3	1	-	20757166	20776750	2531	annot_exons	hsa_circ_0004493
novel_circ_000807	0	10.4133	0	9.84257	8.69701	7.5753	18.0216	46.258	7.19867	9.45922	0	12.149	0	3	0	2	2	1	2	8	2	2	0	1	ENSG00000127483	HP1BP3	1	-	20757166	20776796	2577	exon_intron	novel
novel_circ_000808	20.8287	3.47109	20.8287	49.2128	13.0455	0	9.01079	0	10.798	4.72961	0	0	6	1	6	10	3	0	1	0	3	1	0	0	ENSG00000127483	HP1BP3	1	-	20757166	20779911	2631	annot_exons	hsa_circ_0010444
novel_circ_000809	3.47145	6.94218	3.47145	14.7639	26.091	0	9.01079	11.5645	10.798	0	4.28269	0	1	2	1	3	6	0	1	2	3	0	1	0	ENSG00000127483	HP1BP3	1	-	20757166	20780540	2827	annot_exons	hsa_circ_0002437
novel_circ_000810	0	0	0	0	4.34851	0	0	5.78225	0	0	0	0	0	0	0	0	1	0	0	1	0	0	0	0	ENSG00000127483	HP1BP3	1	-	20765377	20767664	236	annot_exons	novel
novel_circ_000813	3.47145	20.8265	3.47145	14.7639	0	0	0	5.78225	14.3973	0	0	0	1	6	1	3	0	0	0	1	4	0	0	0	ENSG00000127483	HP1BP3	1	-	20765377	20779911	2540	annot_exons	novel
novel_circ_000815	0	0	0	24.6064	0	53.0271	0	0	0	0	0	0	0	0	0	5	0	7	0	0	0	0	0	0	ENSG00000127483	HP1BP3	1	+	20765379	20773612	8234	antisense	novel
novel_circ_000818	6.9429	0	6.9429	4.92128	0	0	0	11.5645	0	0	0	0	2	0	2	1	0	0	0	2	0	0	0	0	ENSG00000127483	HP1BP3	1	-	20767584	20773610	385	annot_exons	novel
novel_circ_000819	10.4144	17.3554	10.4144	39.3703	17.394	7.5753	9.01079	11.5645	0	18.9184	4.28269	48.5962	3	5	3	8	4	1	1	2	0	4	1	4	ENSG00000127483	HP1BP3	1	-	20767584	20776750	2285	annot_exons	novel
novel_circ_000820	6.9429	13.8844	6.9429	14.7639	0	0	0	0	3.59934	0	0	0	2	4	2	3	0	0	0	0	1	0	0	0	ENSG00000127483	HP1BP3	1	-	20767584	20780540	2581	annot_exons	novel
novel_circ_000821	3.47145	0	3.47145	0	8.69701	0	0	0	0	0	0	12.149	1	0	1	0	2	0	0	0	0	0	0	1	ENSG00000127483	HP1BP3	1	-	20770917	20773610	317	exon_intron	novel
novel_circ_000822	114.558	100.662	114.558	118.111	104.364	204.533	72.0864	132.992	93.5827	85.1329	59.9577	255.13	33	29	33	24	24	27	8	23	26	18	14	21	ENSG00000127483	HP1BP3	1	-	20770930	20773610	304	annot_exons	hsa_circ_0005782
novel_circ_000823	0	17.3554	0	4.92128	0	7.5753	9.01079	23.129	3.59934	0	4.28269	0	0	5	0	1	0	1	1	4	1	0	1	0	ENSG00000127483	HP1BP3	1	-	20770930	20776750	2204	annot_exons	novel
novel_circ_000824	0	3.47109	0	0	0	0	0	0	0	0	0	0	0	1	0	0	0	0	0	0	0	0	0	0	ENSG00000127483	HP1BP3	1	-	20770930	20779911	2304	annot_exons	novel
novel_circ_000825	3.47145	6.94218	3.47145	4.92128	4.34851	7.5753	0	5.78225	0	4.72961	0	0	1	2	1	1	1	1	0	1	0	1	0	0	ENSG00000127483	HP1BP3	1	-	20770930	20780540	2500	annot_exons	novel
novel_circ_000826	55.5432	34.7109	55.5432	250.985	39.1366	143.931	54.0648	167.685	3.59934	14.1888	8.56538	24.2981	16	10	16	51	9	19	6	29	1	3	2	2	ENSG00000127483	HP1BP3	1	-	20775724	20776005	282	one_exon	novel
novel_circ_000827	0	6.94218	0	0	0	7.5753	0	0	0	0	0	0	0	2	0	0	0	1	0	0	0	0	0	0	ENSG00000127483	HP1BP3	1	-	20776597	20780540	450	annot_exons	novel
novel_circ_000828	17.3573	20.8265	17.3573	0	4.34851	22.7259	9.01079	17.3468	39.5927	4.72961	21.4135	24.2981	5	6	5	0	1	3	1	3	11	1	5	2	ENSG00000075151	EIF4G3	1	-	20810738	20813239	229	annot_exons	hsa_circ_0010450
novel_circ_000829	0	0	0	0	0	0	0	0	7.19867	0	4.28269	0	0	0	0	0	0	0	0	0	2	0	1	0	ENSG00000075151	EIF4G3	1	-	20825100	20829272	307	annot_exons	novel
novel_circ_000830	6.9429	0	6.9429	9.84257	8.69701	15.1506	9.01079	0	10.798	0	8.56538	0	2	0	2	2	2	2	1	0	3	0	2	0	ENSG00000075151	EIF4G3	1	-	20825100	20841028	480	annot_exons	novel
novel_circ_000831	0	0	0	0	0	0	0	0	3.59934	4.72961	0	0	0	0	0	0	0	0	0	0	1	1	0	0	ENSG00000075151	EIF4G3	1	-	20829147	20853677	754	annot_exons	novel
novel_circ_000832	3.47145	0	3.47145	4.92128	0	0	0	0	0	0	4.28269	0	1	0	1	1	0	0	0	0	0	0	1	0	ENSG00000075151	EIF4G3	1	-	20829147	20865262	1565	annot_exons	novel
novel_circ_000833	3.47145	0	3.47145	4.92128	0	0	0	11.5645	0	0	0	0	1	0	1	1	0	0	0	2	0	0	0	0	ENSG00000075151	EIF4G3	1	-	20829147	20895501	2299	annot_exons	novel
novel_circ_000834	0	3.47109	0	0	0	0	0	0	0	0	0	0	0	1	0	0	0	0	0	0	0	0	0	0	ENSG00000075151	EIF4G3	1	-	20840856	20857497	817	annot_exons	novel
novel_circ_000835	79.8434	118.017	79.8434	59.0554	117.41	53.0271	9.01079	52.0403	35.9934	104.051	81.3711	85.0433	23	34	23	12	27	7	1	9	10	22	19	7	ENSG00000075151	EIF4G3	1	-	20840856	20865262	1439	annot_exons	hsa_circ_0010458
novel_circ_000836	6.9429	13.8844	6.9429	29.5277	4.34851	22.7259	18.0216	23.129	3.59934	33.1073	0	36.4471	2	4	2	6	1	3	2	4	1	7	0	3	ENSG00000075151	EIF4G3	1	-	20840856	20886371	1808	annot_exons	hsa_circ_0010459
novel_circ_000837	0	0	0	9.84257	0	0	0	0	0	0	0	0	0	0	0	2	0	0	0	0	0	0	0	0	ENSG00000075151	EIF4G3	1	-	20840856	20895501	2173	annot_exons	novel
novel_circ_000838	0	6.94218	0	0	0	0	0	0	0	0	0	0	0	2	0	0	0	0	0	0	0	0	0	0	ENSG00000075151	EIF4G3	1	-	20840856	20904971	2509	annot_exons	novel
novel_circ_000839	0	0	0	9.84257	0	7.5753	0	5.78225	0	0	0	12.149	0	0	0	2	0	1	0	1	0	0	0	1	ENSG00000075151	EIF4G3	1	-	20849415	20865262	1266	annot_exons	novel
novel_circ_000840	6.9429	0	6.9429	0	0	0	0	5.78225	0	0	0	0	2	0	2	0	0	0	0	1	0	0	0	0	ENSG00000075151	EIF4G3	1	-	20849415	20886371	1635	annot_exons	novel
novel_circ_000841	0	0	0	4.92128	0	0	0	0	0	0	0	0	0	0	0	1	0	0	0	0	0	0	0	0	ENSG00000075151	EIF4G3	1	-	20849415	20899943	2247	annot_exons	novel
novel_circ_000842	3.47145	3.47109	3.47145	4.92128	0	0	0	0	7.19867	0	0	0	1	1	1	1	0	0	0	0	2	0	0	0	ENSG00000075151	EIF4G3	1	-	20851258	20886371	1519	annot_exons	novel
novel_circ_000843	6.9429	10.4133	6.9429	0	0	15.1506	9.01079	0	7.19867	4.72961	17.1308	24.2981	2	3	2	0	0	2	1	0	2	1	4	2	ENSG00000075151	EIF4G3	1	-	20857403	20862332	333	annot_exons	novel
novel_circ_000844	13.8858	24.2976	13.8858	4.92128	0	30.3012	0	11.5645	14.3973	9.45922	4.28269	12.149	4	7	4	1	0	4	0	2	4	2	1	1	ENSG00000075151	EIF4G3	1	-	20857403	20865262	717	annot_exons	novel
novel_circ_000845	0	3.47109	0	0	8.69701	7.5753	9.01079	5.78225	3.59934	4.72961	0	12.149	0	1	0	0	2	1	1	1	1	1	0	1	ENSG00000075151	EIF4G3	1	-	20857403	20886371	1086	annot_exons	novel
novel_circ_000846	0	3.47109	0	4.92128	4.34851	7.5753	0	0	0	4.72961	0	0	0	1	0	1	1	1	0	0	0	1	0	0	ENSG00000075151	EIF4G3	1	-	20862228	20865262	489	annot_exons	novel
novel_circ_000847	10.4144	0	10.4144	4.92128	8.69701	0	18.0216	52.0403	0	9.45922	0	0	3	0	3	1	2	0	2	9	0	2	0	0	ENSG00000075151	EIF4G3	1	-	20862228	20886371	858	annot_exons	hsa_circ_0010462
novel_circ_000848	0	6.94218	0	4.92128	0	7.5753	0	0	0	4.72961	0	0	0	2	0	1	0	1	0	0	0	1	0	0	ENSG00000075151	EIF4G3	1	-	20864476	20886371	753	annot_exons	novel
novel_circ_000849	0	0	0	0	4.34851	0	0	0	0	0	0	0	0	0	0	0	1	0	0	0	0	0	0	0	ENSG00000075151	EIF4G3	1	-	20865116	20895501	881	annot_exons	novel
novel_circ_000850	3.47145	0	3.47145	0	4.34851	0	0	0	0	0	8.56538	12.149	1	0	1	0	1	0	0	0	0	0	2	1	ENSG00000075151	EIF4G3	1	-	20879282	20895501	775	exon_intron	novel
novel_circ_000851	0	0	0	9.84257	0	0	0	0	0	0	8.56538	0	0	0	0	2	0	0	0	0	0	0	2	0	ENSG00000075151	EIF4G3	1	-	20879282	20904971	1111	exon_intron	novel
novel_circ_000852	6.9429	13.8844	6.9429	24.6064	0	7.5753	0	11.5645	7.19867	42.5665	8.56538	0	2	4	2	5	0	1	0	2	2	9	2	0	ENSG00000075151	EIF4G3	1	-	20879323	20886371	369	annot_exons	hsa_circ_0010463
novel_circ_000853	13.8858	3.47109	13.8858	0	0	0	9.01079	5.78225	0	9.45922	0	12.149	4	1	4	0	0	0	1	1	0	2	0	1	ENSG00000075151	EIF4G3	1	-	20879323	20895501	734	annot_exons	novel
novel_circ_000854	6.9429	20.8265	6.9429	9.84257	0	45.4518	18.0216	34.6935	14.3973	18.9184	8.56538	60.7452	2	6	2	2	0	6	2	6	4	4	2	5	ENSG00000075151	EIF4G3	1	-	20879323	20904971	1070	annot_exons	hsa_circ_0010464
novel_circ_000855	0	10.4133	0	4.92128	0	0	0	5.78225	3.59934	4.72961	0	0	0	3	0	1	0	0	0	1	1	1	0	0	ENSG00000075151	EIF4G3	1	-	20879323	20942330	2064	annot_exons	novel
novel_circ_000856	3.47145	3.47109	3.47145	0	0	0	0	0	0	4.72961	8.56538	0	1	1	1	0	0	0	0	0	0	1	2	0	ENSG00000075151	EIF4G3	1	-	20886201	20892729	282	annot_exons	novel
novel_circ_000857	0	0	0	0	4.34851	0	0	5.78225	14.3973	0	0	0	0	0	0	0	1	0	0	1	4	0	0	0	ENSG00000075151	EIF4G3	1	-	20886201	20895501	536	annot_exons	novel
novel_circ_000858	0	3.47109	0	0	0	7.5753	0	0	3.59934	0	0	0	0	1	0	0	0	1	0	0	1	0	0	0	ENSG00000075151	EIF4G3	1	-	20886201	20899943	783	annot_exons	novel
novel_circ_000859	24.3002	17.3554	24.3002	4.92128	4.34851	7.5753	0	11.5645	3.59934	9.45922	4.28269	12.149	7	5	7	1	1	1	0	2	1	2	1	1	ENSG00000075151	EIF4G3	1	-	20886201	20904971	872	annot_exons	novel
novel_circ_000860	0	0	0	4.92128	0	0	0	0	0	0	0	0	0	0	0	1	0	0	0	0	0	0	0	0	ENSG00000075151	EIF4G3	1	-	20886201	20981227	2491	annot_exons	novel
novel_circ_000861	6.9429	0	6.9429	4.92128	4.34851	0	0	0	7.19867	4.72961	4.28269	0	2	0	2	1	1	0	0	0	2	1	1	0	ENSG00000075151	EIF4G3	1	-	20892619	20895501	365	annot_exons	novel
novel_circ_000862	3.47145	13.8844	3.47145	0	0	0	0	11.5645	3.59934	9.45922	4.28269	0	1	4	1	0	0	0	0	2	1	2	1	0	ENSG00000075151	EIF4G3	1	-	20892619	20942330	1695	annot_exons	novel
novel_circ_000863	45.1289	24.2976	45.1289	14.7639	13.0455	37.8765	27.0324	17.3468	89.9834	61.4849	68.5231	60.7452	13	7	13	3	3	5	3	3	25	13	16	5	ENSG00000075151	EIF4G3	1	-	20893517	20895501	254	annot_exons	hsa_circ_0010466
novel_circ_000864	17.3573	24.2976	17.3573	9.84257	13.0455	15.1506	36.0432	28.9113	28.7947	9.45922	8.56538	12.149	5	7	5	2	3	2	4	5	8	2	2	1	ENSG00000075151	EIF4G3	1	-	20893517	20904971	590	annot_exons	hsa_circ_0007214
novel_circ_000865	406.16	274.216	406.16	364.175	278.304	325.738	504.605	248.637	417.523	591.201	419.704	291.577	117	79	117	74	64	43	56	43	116	125	98	24	ENSG00000075151	EIF4G3	1	-	20893517	20942330	1584	annot_exons	hsa_circ_0010467
novel_circ_000866	3.47145	0	3.47145	0	0	0	0	0	0	0	0	0	1	0	1	0	0	0	0	0	0	0	0	0	ENSG00000075151	EIF4G3	1	-	20895368	20950162	1624	exon_intron	novel
novel_circ_000868	0	0	0	9.84257	0	0	0	0	0	0	0	0	0	0	0	2	0	0	0	0	0	0	0	0	ENSG00000075151	EIF4G3	1	-	20899697	20899943	247	one_exon	novel
novel_circ_000869	183.987	166.612	183.987	187.009	195.683	83.3283	252.302	156.121	158.371	279.047	124.198	157.938	53	48	53	38	45	11	28	27	44	59	29	13	ENSG00000075151	EIF4G3	1	-	20904883	20942330	1083	annot_exons	novel
novel_circ_000870	0	10.4133	0	14.7639	39.1366	15.1506	0	11.5645	3.59934	9.45922	8.56538	48.5962	0	3	0	3	9	2	0	2	1	2	2	4	ENSG00000075151	EIF4G3	1	-	20941259	20942330	977	annot_exons	novel
novel_circ_000871	6.9429	10.4133	6.9429	0	0	7.5753	0	17.3468	0	0	0	12.149	2	3	2	0	0	1	0	3	0	0	0	1	ENSG00000075151	EIF4G3	1	-	20941259	20981227	1602	annot_exons	novel
novel_circ_000872	13.8858	13.8844	13.8858	14.7639	21.7425	22.7259	27.0324	46.258	7.19867	4.72961	21.4135	36.4471	4	4	4	3	5	3	3	8	2	1	5	3	ENSG00000075151	EIF4G3	1	-	20941491	20942330	840	one_exon	hsa_circ_0010474
novel_circ_000873	6.9429	0	6.9429	14.7639	8.69701	15.1506	9.01079	11.5645	21.596	14.1888	12.8481	0	2	0	2	3	2	2	1	2	6	3	3	0	ENSG00000075151	EIF4G3	1	-	20941491	20950108	946	annot_exons	novel
novel_circ_000874	6.9429	20.8265	6.9429	9.84257	39.1366	68.1777	0	0	17.9967	4.72961	34.2615	0	2	6	2	2	9	9	0	0	5	1	8	0	ENSG00000075151	EIF4G3	1	-	20941491	20950111	949	annot_exons	novel
novel_circ_000875	13.8858	0	13.8858	0	13.0455	0	9.01079	0	10.798	0	0	0	4	0	4	0	3	0	1	0	3	0	0	0	ENSG00000075151	EIF4G3	1	-	20941491	20950162	1000	exon_intron	novel
novel_circ_000876	3.47145	0	3.47145	0	0	0	0	0	14.3973	0	4.28269	0	1	0	1	0	0	0	0	0	4	0	1	0	ENSG00000075151	EIF4G3	1	-	20941491	20973099	1170	annot_exons	novel
novel_circ_000877	24.3002	65.9507	24.3002	24.6064	26.091	37.8765	18.0216	69.387	17.9967	28.3776	21.4135	36.4471	7	19	7	5	6	5	2	12	5	6	5	3	ENSG00000075151	EIF4G3	1	-	20941491	20981227	1465	annot_exons	novel
novel_circ_000878	0	0	0	0	0	0	0	11.5645	0	0	4.28269	0	0	0	0	0	0	0	0	2	0	0	1	0	ENSG00000075151	EIF4G3	1	-	20941491	21002808	1729	annot_exons	novel
novel_circ_000880	10.4144	13.8844	10.4144	0	8.69701	0	18.0216	5.78225	10.798	4.72961	12.8481	0	3	4	3	0	2	0	2	1	3	1	3	0	ENSG00000075151	EIF4G3	1	-	20950003	20981227	625	annot_exons	hsa_circ_0010476
novel_circ_000881	3.47145	0	3.47145	4.92128	0	7.5753	0	5.78225	3.59934	0	0	0	1	0	1	1	0	1	0	1	1	0	0	0	ENSG00000075151	EIF4G3	1	-	20950003	21002808	889	annot_exons	hsa_circ_0010477
novel_circ_000882	6.9429	0	6.9429	4.92128	0	0	0	0	0	0	0	0	2	0	2	1	0	0	0	0	0	0	0	0	ENSG00000075151	EIF4G3	1	-	20969474	20973099	221	annot_exons	novel
novel_circ_000883	3.47145	0	3.47145	4.92128	0	15.1506	18.0216	0	7.19867	18.9184	0	12.149	1	0	1	1	0	2	2	0	2	4	0	1	ENSG00000075151	EIF4G3	1	-	20969474	20980448	336	annot_exons	hsa_circ_0005002
novel_circ_000885	0	0	0	4.92128	0	0	9.01079	0	0	0	0	0	0	0	0	1	0	0	1	0	0	0	0	0	ENSG00000075151	EIF4G3	1	-	20969474	21002787	759	annot_exons	novel
novel_circ_000886	31.2431	59.0085	31.2431	54.1341	34.7881	60.6024	144.173	63.6048	46.7914	113.511	55.675	36.4471	9	17	9	11	8	8	16	11	13	24	13	3	ENSG00000075151	EIF4G3	1	-	20969474	21002808	780	annot_exons	hsa_circ_0005604
novel_circ_000887	17.3573	6.94218	17.3573	24.6064	0	7.5753	27.0324	34.6935	10.798	4.72961	0	12.149	5	2	5	5	0	1	3	6	3	1	0	1	ENSG00000075151	EIF4G3	1	-	20969474	21050994	909	annot_exons	novel
novel_circ_000890	0	0	0	0	0	7.5753	0	5.78225	0	0	0	0	0	0	0	0	0	1	0	1	0	0	0	0	ENSG00000075151	EIF4G3	1	-	20973002	21050994	786	annot_exons	novel
novel_circ_000891	10.4144	6.94218	10.4144	14.7639	0	7.5753	9.01079	23.129	7.19867	14.1888	4.28269	12.149	3	2	3	3	0	1	1	4	2	3	1	1	ENSG00000075151	EIF4G3	1	-	20980334	20981227	295	annot_exons	hsa_circ_0010484
novel_circ_000892	13.8858	3.47109	13.8858	9.84257	0	30.3012	36.0432	11.5645	21.596	4.72961	12.8481	24.2981	4	1	4	2	0	4	4	2	6	1	3	2	ENSG00000075151	EIF4G3	1	-	20980334	21002808	559	annot_exons	hsa_circ_0010486
novel_circ_000893	10.4144	0	10.4144	4.92128	0	15.1506	9.01079	11.5645	7.19867	4.72961	4.28269	0	3	0	3	1	0	2	1	2	2	1	1	0	ENSG00000075151	EIF4G3	1	-	20980334	21050994	688	annot_exons	hsa_circ_0010487
novel_circ_000894	17.3573	17.3554	17.3573	4.92128	17.394	15.1506	9.01079	0	39.5927	28.3776	8.56538	12.149	5	5	5	1	4	2	1	0	11	6	2	1	ENSG00000075151	EIF4G3	1	-	20997601	21002808	243	annot_exons	novel
novel_circ_000895	0	0	0	0	0	0	0	5.78225	10.798	9.45922	0	12.149	0	0	0	0	0	0	0	1	3	2	0	1	ENSG00000075151	EIF4G3	1	-	20997601	21050994	372	annot_exons	novel
novel_circ_000896	107.615	107.604	107.615	167.324	147.849	113.629	63.0756	156.121	111.579	170.266	81.3711	182.236	31	31	31	34	34	15	7	27	31	36	19	15	ENSG00000075151	EIF4G3	1	-	21001199	21002808	210	annot_exons	hsa_circ_0008071
novel_circ_000897	0	3.47109	0	9.84257	0	7.5753	0	23.129	3.59934	4.72961	4.28269	0	0	1	0	2	0	1	0	4	1	1	1	0	ENSG00000075151	EIF4G3	1	-	21001199	21050994	339	annot_exons	hsa_circ_0005254
novel_circ_000898	48.6003	48.5953	48.6003	73.8193	21.7425	143.931	108.13	161.903	17.9967	52.0257	72.8058	230.832	14	14	14	15	5	19	12	28	5	11	17	19	ENSG00000075151	EIF4G3	1	-	21050866	21089213	205	annot_exons	hsa_circ_0005075
novel_circ_000899	48.6003	38.182	48.6003	29.5277	34.7881	53.0271	27.0324	17.3468	93.5827	33.1073	47.1096	97.1924	14	11	14	6	8	7	3	3	26	7	11	8	ENSG00000075151	EIF4G3	1	-	21050866	21111383	266	annot_exons	hsa_circ_000559
novel_circ_000900	111.086	90.2483	111.086	78.7405	100.016	121.205	126.151	104.081	115.179	113.511	115.633	352.322	32	26	32	16	23	16	14	18	32	24	27	29	ENSG00000075151	EIF4G3	1	-	21089138	21111383	137	annot_exons	hsa_circ_0005735
novel_circ_000901	20.8287	24.2976	20.8287	0	4.34851	0	0	5.78225	21.596	18.9184	12.8481	12.149	6	7	6	0	1	0	0	1	6	4	3	1	ENSG00000075151	EIF4G3	1	-	21089138	21123555	12309	exon_intron	novel
novel_circ_000902	3.47145	0	3.47145	4.92128	4.34851	0	0	0	0	0	0	0	1	0	1	1	1	0	0	0	0	0	0	0	ENSG00000117298	ECE1	1	-	21219959	21228041	639	annot_exons	novel
novel_circ_000903	0	0	0	0	4.34851	0	0	0	0	0	0	0	0	0	0	0	1	0	0	0	0	0	0	0	ENSG00000117298	ECE1	1	-	21219959	21247363	1289	annot_exons	novel
novel_circ_000904	6.9429	10.4133	6.9429	0	4.34851	15.1506	0	0	3.59934	0	0	0	2	3	2	0	1	2	0	0	1	0	0	0	ENSG00000117298	ECE1	1	-	21221747	21225440	287	annot_exons	novel
novel_circ_000905	20.8287	3.47109	20.8287	0	39.1366	15.1506	27.0324	11.5645	61.1887	4.72961	4.28269	12.149	6	1	6	0	9	2	3	2	17	1	1	1	ENSG00000117298	ECE1	1	-	21221747	21228041	466	annot_exons	hsa_circ_000560
novel_circ_000906	0	3.47109	0	0	0	0	0	0	3.59934	0	0	0	0	1	0	0	0	0	0	0	1	0	0	0	ENSG00000117298	ECE1	1	-	21224840	21225440	601	exon_intron	novel
novel_circ_000907	13.8858	6.94218	13.8858	0	0	0	9.01079	34.6935	10.798	0	4.28269	0	4	2	4	0	0	0	1	6	3	0	1	0	ENSG00000117298	ECE1	1	-	21227159	21228041	179	annot_exons	hsa_circ_0010501
novel_circ_000908	0	10.4133	0	0	17.394	0	0	0	3.59934	0	4.28269	0	0	3	0	0	4	0	0	0	1	0	1	0	ENSG00000117298	ECE1	1	-	21235850	21238244	288	annot_exons	hsa_circ_0010503
novel_circ_000909	10.4144	13.8844	10.4144	19.6851	0	30.3012	9.01079	17.3468	14.3973	0	12.8481	24.2981	3	4	3	4	0	4	1	3	4	0	3	2	ENSG00000117298	ECE1	1	-	21244989	21247363	258	annot_exons	hsa_circ_0010507
novel_circ_000910	0	0	0	0	0	7.5753	0	0	3.59934	0	0	0	0	0	0	0	0	1	0	0	1	0	0	0	ENSG00000117298	ECE1	1	-	21244989	21279332	1140	annot_exons	novel
novel_circ_000911	0	0	0	4.92128	0	0	0	0	0	0	0	0	0	0	0	1	0	0	0	0	0	0	0	0	ENSG00000117298	ECE1	1	-	21247161	21258839	608	exon_intron	novel
novel_circ_000912	17.3573	6.94218	17.3573	4.92128	4.34851	15.1506	0	5.78225	3.59934	0	12.8481	0	5	2	5	1	1	2	0	1	1	0	3	0	ENSG00000117298	ECE1	1	-	21247221	21256138	335	annot_exons	novel
novel_circ_000913	31.2431	34.7109	31.2431	29.5277	26.091	37.8765	27.0324	28.9113	17.9967	18.9184	25.6962	36.4471	9	10	9	6	6	5	3	5	5	4	6	3	ENSG00000117298	ECE1	1	-	21247221	21258839	548	annot_exons	hsa_circ_0007877
novel_circ_000914	0	0	0	0	0	0	0	17.3468	0	0	0	0	0	0	0	0	0	0	0	3	0	0	0	0	ENSG00000117298	ECE1	1	-	21255947	21260392	527	annot_exons	novel
novel_circ_000915	0	6.94218	0	0	0	7.5753	0	0	0	0	0	0	0	2	0	0	0	1	0	0	0	0	0	0	ENSG00000117298	ECE1	1	-	21255947	21290156	1425	annot_exons	novel
novel_circ_000916	3.47145	6.94218	3.47145	9.84257	0	0	0	5.78225	3.59934	0	0	0	1	2	1	2	0	0	0	1	1	0	0	0	ENSG00000117298	ECE1	1	-	21260271	21272911	335	annot_exons	novel
novel_circ_000917	0	3.47109	0	0	0	0	9.01079	0	0	0	0	0	0	1	0	0	0	0	1	0	0	0	0	0	ENSG00000117298	ECE1	1	-	21260271	21279332	477	annot_exons	novel
novel_circ_000918	10.4144	3.47109	10.4144	0	13.0455	22.7259	0	11.5645	0	0	8.56538	0	3	1	3	0	3	3	0	2	0	0	2	0	ENSG00000117298	ECE1	1	-	21272699	21272911	213	one_exon	hsa_circ_0008563
novel_circ_000919	6.9429	0	6.9429	0	0	0	0	0	0	0	0	0	2	0	2	0	0	0	0	0	0	0	0	0	ENSG00000117298	ECE1	1	-	21272699	21279332	355	annot_exons	hsa_circ_0005509
novel_circ_000920	149.272	187.439	149.272	152.56	95.6671	174.232	63.0756	86.7338	97.1821	47.2961	137.046	12.149	43	54	43	31	22	23	7	15	27	10	32	1	ENSG00000117298	ECE1	1	-	21272699	21290156	898	annot_exons	hsa_circ_0002402
novel_circ_000921	0	0	0	0	0	0	0	0	3.59934	0	0	0	0	0	0	0	0	0	0	0	1	0	0	0	ENSG00000117298	ECE1	1	-	21272699	21299034	1614	exon_intron	novel
novel_circ_000922	0	3.47109	0	4.92128	0	0	9.01079	0	0	0	4.28269	0	0	1	0	1	0	0	1	0	0	0	1	0	ENSG00000117298	ECE1	1	-	21279191	21290156	685	annot_exons	hsa_circ_0010511
novel_circ_000923	3.47145	24.2976	3.47145	0	0	0	0	0	0	9.45922	0	12.149	1	7	1	0	0	0	0	0	0	2	0	1	ENSG00000162551	ALPL	1	+	21553978	21564216	752	annot_exons	novel
novel_circ_000924	0	3.47109	0	0	0	0	0	0	0	0	0	0	0	1	0	0	0	0	0	0	0	0	0	0	ENSG00000076864	RAP1GAP	1	-	21598400	21602913	451	annot_exons	novel
novel_circ_000925	17.3573	6.94218	17.3573	0	0	0	9.01079	0	17.9967	4.72961	42.8269	24.2981	5	2	5	0	0	0	1	0	5	1	10	2	ENSG00000090686	USP48	1	-	21689974	21695221	282	annot_exons	hsa_circ_0010530
novel_circ_000926	0	0	0	0	0	0	0	0	10.798	0	0	0	0	0	0	0	0	0	0	0	3	0	0	0	ENSG00000090686	USP48	1	-	21689974	21706589	921	annot_exons	novel
novel_circ_000927	0	3.47109	0	29.5277	0	0	0	0	3.59934	4.72961	4.28269	0	0	1	0	6	0	0	0	0	1	1	1	0	ENSG00000090686	USP48	1	-	21701498	21703618	212	annot_exons	novel
novel_circ_000928	10.4144	10.4133	10.4144	0	17.394	0	0	5.78225	10.798	4.72961	12.8481	24.2981	3	3	3	0	4	0	0	1	3	1	3	2	ENSG00000090686	USP48	1	-	21701498	21706868	764	annot_exons	novel
novel_circ_000929	0	0	0	0	0	0	0	0	0	4.72961	0	0	0	0	0	0	0	0	0	0	0	1	0	0	ENSG00000090686	USP48	1	-	21701498	21757783	4548	annot_exons	novel
novel_circ_000930	3.47145	3.47109	3.47145	4.92128	0	0	0	0	0	9.45922	0	0	1	1	1	1	0	0	0	0	0	2	0	0	ENSG00000090686	USP48	1	-	21704262	21721764	906	annot_exons	novel
novel_circ_000931	0	0	0	0	0	0	0	0	7.19867	0	0	0	0	0	0	0	0	0	0	0	2	0	0	0	ENSG00000090686	USP48	1	-	21704262	21729832	3126	annot_exons	novel
novel_circ_000932	0	0	0	0	4.34851	0	0	0	0	4.72961	0	0	0	0	0	0	1	0	0	0	0	1	0	0	ENSG00000090686	USP48	1	-	21715389	21721163	197	annot_exons	novel
novel_circ_000933	17.3573	6.94218	17.3573	4.92128	4.34851	60.6024	36.0432	34.6935	0	14.1888	12.8481	36.4471	5	2	5	1	1	8	4	6	0	3	3	3	ENSG00000090686	USP48	1	-	21715389	21721764	315	annot_exons	hsa_circ_000561
novel_circ_000934	38.186	48.5953	38.186	14.7639	30.4395	30.3012	81.0972	46.258	14.3973	52.0257	42.8269	36.4471	11	14	11	3	7	4	9	8	4	11	10	3	ENSG00000090686	USP48	1	-	21715389	21724095	513	annot_exons	novel
novel_circ_000935	52.0718	24.2976	52.0718	39.3703	47.8336	83.3283	36.0432	17.3468	50.3907	66.2145	107.067	60.7452	15	7	15	8	11	11	4	3	14	14	25	5	ENSG00000090686	USP48	1	-	21721036	21721764	246	annot_exons	hsa_circ_0004808
novel_circ_000936	0	0	0	4.92128	0	0	0	0	0	0	0	0	0	0	0	1	0	0	0	0	0	0	0	0	ENSG00000090686	USP48	1	-	21721036	21724095	444	annot_exons	novel
novel_circ_000937	3.47145	0	3.47145	0	4.34851	0	0	0	7.19867	0	4.28269	0	1	0	1	0	1	0	0	0	2	0	1	0	ENSG00000090686	USP48	1	-	21721036	21729832	2466	annot_exons	novel
novel_circ_000938	3.47145	0	3.47145	0	0	0	0	0	0	0	0	0	1	0	1	0	0	0	0	0	0	0	0	0	ENSG00000090686	USP48	1	-	21721036	21757783	3676	annot_exons	novel
novel_circ_000939	0	0	0	4.92128	0	0	0	0	3.59934	0	0	0	0	0	0	1	0	0	0	0	1	0	0	0	ENSG00000090686	USP48	1	-	21723898	21736625	2573	annot_exons	novel
novel_circ_000940	0	0	0	4.92128	0	0	0	0	0	0	0	0	0	0	0	1	0	0	0	0	0	0	0	0	ENSG00000090686	USP48	1	-	21736430	21753119	775	exon_intron	novel
novel_circ_000941	0	0	0	0	0	0	0	0	0	4.72961	0	0	0	0	0	0	0	0	0	0	0	1	0	0	ENSG00000090686	USP48	1	-	21736430	21757783	1053	exon_intron	novel
novel_circ_000942	0	6.94218	0	0	4.34851	0	0	0	0	0	8.56538	0	0	2	0	0	1	0	0	0	0	0	2	0	ENSG00000090686	USP48	1	-	21747067	21751615	326	annot_exons	novel
novel_circ_000943	0	0	0	4.92128	0	0	0	0	0	0	0	0	0	0	0	1	0	0	0	0	0	0	0	0	ENSG00000090686	USP48	1	-	21747067	21752651	451	annot_exons	novel
novel_circ_000944	17.3573	24.2976	17.3573	4.92128	0	0	0	28.9113	14.3973	9.45922	12.8481	12.149	5	7	5	1	0	0	0	5	4	2	3	1	ENSG00000090686	USP48	1	-	21747067	21757783	857	annot_exons	hsa_circ_0010539
novel_circ_000945	27.7716	45.1242	27.7716	19.6851	4.34851	7.5753	9.01079	28.9113	10.798	33.1073	21.4135	12.149	8	13	8	4	1	1	1	5	3	7	5	1	ENSG00000090686	USP48	1	-	21748138	21751615	243	annot_exons	hsa_circ_0002166
novel_circ_000946	13.8858	6.94218	13.8858	4.92128	0	22.7259	0	11.5645	0	9.45922	4.28269	24.2981	4	2	4	1	0	3	0	2	0	2	1	2	ENSG00000090686	USP48	1	-	21748138	21753119	496	annot_exons	hsa_circ_001786
novel_circ_000947	0	0	0	4.92128	4.34851	0	0	0	0	0	4.28269	12.149	0	0	0	1	1	0	0	0	0	0	1	1	ENSG00000090686	USP48	1	-	21748138	21757783	774	annot_exons	novel
novel_circ_000948	10.4144	6.94218	10.4144	4.92128	0	15.1506	9.01079	11.5645	0	0	4.28269	36.4471	3	2	3	1	0	2	1	2	0	0	1	3	ENSG00000090686	USP48	1	-	21751507	21757783	640	annot_exons	novel
novel_circ_000949	3.47145	0	3.47145	4.92128	0	0	0	0	0	0	0	0	1	0	1	1	0	0	0	0	0	0	0	0	ENSG00000090686	USP48	1	-	21756546	21757783	278	annot_exons	novel
novel_circ_000950	0	0	0	0	4.34851	0	0	0	0	0	0	0	0	0	0	0	1	0	0	0	0	0	0	0	ENSG00000187942	LDLRAD2	1	+	21822825	21823151	327	one_exon	novel
novel_circ_000951	0	10.4133	0	0	8.69701	15.1506	0	11.5645	0	0	0	0	0	3	0	0	2	2	0	2	0	0	0	0	ENSG00000142798	HSPG2	1	-	21847354	21849031	718	annot_exons	hsa_circ_0006155
novel_circ_000952	0	6.94218	0	14.7639	0	15.1506	0	0	0	0	0	0	0	2	0	3	0	2	0	0	0	0	0	0	ENSG00000142798	HSPG2	1	-	21861757	21862115	215	annot_exons	hsa_circ_0010735
novel_circ_000953	0	0	0	0	0	7.5753	0	0	0	0	0	0	0	0	0	0	0	1	0	0	0	0	0	0	ENSG00000142798	HSPG2	1	-	21875863	21879112	831	annot_exons	novel
novel_circ_000955	27.7716	100.662	27.7716	29.5277	43.4851	159.081	63.0756	52.0403	43.192	47.2961	55.675	24.2981	8	29	8	6	10	21	7	9	12	10	13	2	ENSG00000184677	ZBTB40	1	+	22489880	22491533	900	annot_exons	hsa_circ_0007418
novel_circ_000956	0	3.47109	0	0	0	7.5753	0	0	0	0	0	0	0	1	0	0	0	1	0	0	0	0	0	0	ENSG00000184677	ZBTB40	1	+	22501492	22502441	336	annot_exons	novel
novel_circ_000957	0	0	0	0	0	0	0	5.78225	0	0	0	0	0	0	0	0	0	0	0	1	0	0	0	0	ENSG00000173369	C1QB	1	+	22659714	22660366	653	intronic	novel
novel_circ_000958	62.4861	65.9507	62.4861	14.7639	56.5306	7.5753	27.0324	23.129	32.394	18.9184	17.1308	72.8943	18	19	18	3	13	1	3	4	9	4	4	6	ENSG00000133216	EPHB2	1	+	22781421	22785076	750	annot_exons	hsa_circ_0004085
novel_circ_000960	31.2431	107.604	31.2431	29.5277	17.394	22.7259	9.01079	40.4758	21.596	18.9184	8.56538	0	9	31	9	6	4	3	1	7	6	4	2	0	ENSG00000133216	EPHB2	1	+	22863037	22865212	492	annot_exons	hsa_circ_0002720
novel_circ_000961	20.8287	6.94218	20.8287	0	0	0	0	0	7.19867	0	0	0	6	2	6	0	0	0	0	0	2	0	0	0	ENSG00000133216	EPHB2	1	+	22863037	22882483	617	annot_exons	novel
novel_circ_000962	0	3.47109	0	0	4.34851	0	0	0	3.59934	0	8.56538	0	0	1	0	0	1	0	0	0	1	0	2	0	ENSG00000133216	EPHB2	1	+	22895472	22906957	548	annot_exons	novel
novel_circ_000963	0	10.4133	0	0	4.34851	0	9.01079	5.78225	3.59934	0	0	12.149	0	3	0	0	1	0	1	1	1	0	0	1	ENSG00000004487	KDM1A	1	+	23030443	23050520	386	exon_intron	novel
novel_circ_000964	13.8858	38.182	13.8858	39.3703	17.394	45.4518	9.01079	46.258	3.59934	14.1888	8.56538	0	4	11	4	8	4	6	1	8	1	3	2	0	ENSG00000004487	KDM1A	1	+	23030469	23040434	9966	exon_intron	novel
novel_circ_000965	62.4861	55.5374	62.4861	73.8193	4.34851	53.0271	72.0864	179.25	39.5927	28.3776	17.1308	182.236	18	16	18	15	1	7	8	31	11	6	4	15	ENSG00000004487	KDM1A	1	+	23030469	23044486	226	annot_exons	novel
novel_circ_000966	6.9429	6.94218	6.9429	9.84257	0	15.1506	9.01079	0	3.59934	4.72961	0	0	2	2	2	2	0	2	1	0	1	1	0	0	ENSG00000004487	KDM1A	1	+	23030469	23046665	2405	exon_intron	novel
novel_circ_000967	656.104	756.697	656.104	629.924	595.745	909.036	756.907	1029.24	658.679	671.604	556.75	1287.8	189	218	189	128	137	120	84	178	183	142	130	106	ENSG00000004487	KDM1A	1	+	23030469	23050520	360	annot_exons	hsa_circ_0009061
novel_circ_000968	20.8287	10.4133	20.8287	9.84257	13.0455	0	9.01079	40.4758	25.1954	23.648	0	12.149	6	3	6	2	3	0	1	7	7	5	0	1	ENSG00000004487	KDM1A	1	+	23030469	23053839	439	annot_exons	novel
novel_circ_000969	3.47145	0	3.47145	0	4.34851	0	0	17.3468	0	0	0	0	1	0	1	0	1	0	0	3	0	0	0	0	ENSG00000004487	KDM1A	1	+	23030469	23055161	532	annot_exons	novel
novel_circ_000970	0	20.8265	0	4.92128	4.34851	0	0	17.3468	7.19867	4.72961	0	0	0	6	0	1	1	0	0	3	2	1	0	0	ENSG00000004487	KDM1A	1	+	23030469	23057565	721	annot_exons	novel
novel_circ_000971	302.016	576.201	302.016	339.569	265.259	234.834	207.248	722.781	223.159	279.047	115.633	97.1924	87	166	87	69	61	31	23	125	62	59	27	8	ENSG00000004487	KDM1A	1	+	23030469	23059167	816	annot_exons	hsa_circ_0007822
novel_circ_000972	3.47145	0	3.47145	0	0	0	0	0	0	0	0	12.149	1	0	1	0	0	0	0	0	0	0	0	1	ENSG00000004487	KDM1A	1	+	23030469	23059234	883	exon_intron	novel
novel_circ_000973	10.4144	10.4133	10.4144	9.84257	8.69701	15.1506	0	11.5645	10.798	4.72961	4.28269	0	3	3	3	2	2	2	0	2	3	1	1	0	ENSG00000004487	KDM1A	1	+	23030469	23069151	1062	annot_exons	novel
novel_circ_000974	0	3.47109	0	0	0	0	0	0	0	0	0	0	0	1	0	0	0	0	0	0	0	0	0	0	ENSG00000004487	KDM1A	1	+	23030469	23077360	1534	annot_exons	novel
novel_circ_000975	0	3.47109	0	0	0	0	0	0	0	0	0	0	0	1	0	0	0	0	0	0	0	0	0	0	ENSG00000004487	KDM1A	1	+	23030469	23079177	1746	annot_exons	novel
novel_circ_000976	0	0	0	0	0	0	0	0	0	4.72961	0	0	0	0	0	0	0	0	0	0	0	1	0	0	ENSG00000004487	KDM1A	1	+	23030473	23050524	360	exon_intron	novel
novel_circ_000979	0	0	0	4.92128	0	0	0	0	0	0	0	0	0	0	0	1	0	0	0	0	0	0	0	0	ENSG00000004487	KDM1A	1	+	23038385	23040434	2050	intronic	novel
novel_circ_000980	0	0	0	0	0	0	0	0	0	0	8.56538	0	0	0	0	0	0	0	0	0	0	0	2	0	ENSG00000004487	KDM1A	1	+	23040259	23050520	4362	exon_intron	novel
novel_circ_000981	0	3.47109	0	0	0	0	0	0	0	0	0	0	0	1	0	0	0	0	0	0	0	0	0	0	ENSG00000004487	KDM1A	1	+	23040259	23059167	4818	exon_intron	novel
novel_circ_000982	6.9429	24.2976	6.9429	0	13.0455	0	27.0324	11.5645	0	14.1888	12.8481	0	2	7	2	0	3	0	3	2	0	3	3	0	ENSG00000004487	KDM1A	1	+	23044427	23059167	650	annot_exons	hsa_circ_0008831
novel_circ_000983	0	3.47109	0	0	0	0	0	0	0	0	0	0	0	1	0	0	0	0	0	0	0	0	0	0	ENSG00000004487	KDM1A	1	+	23050364	23057565	518	exon_intron	novel
novel_circ_000984	0	13.8844	0	24.6064	8.69701	0	9.01079	5.78225	17.9967	0	29.9788	12.149	0	4	0	5	2	0	1	1	5	0	7	1	ENSG00000004487	KDM1A	1	+	23050387	23057565	495	annot_exons	hsa_circ_0010808
novel_circ_000985	190.93	128.43	190.93	147.639	100.016	128.78	234.281	213.943	241.156	245.94	269.81	36.4471	55	37	55	30	23	17	26	37	67	52	63	3	ENSG00000004487	KDM1A	1	+	23050387	23059167	590	annot_exons	hsa_circ_0003889
novel_circ_000986	3.47145	3.47109	3.47145	0	0	0	0	0	3.59934	0	0	0	1	1	1	0	0	0	0	0	1	0	0	0	ENSG00000004487	KDM1A	1	+	23050387	23059234	657	exon_intron	novel
novel_circ_000987	0	6.94218	0	4.92128	0	0	0	0	0	0	0	12.149	0	2	0	1	0	0	0	0	0	0	0	1	ENSG00000004487	KDM1A	1	+	23050387	23069151	836	annot_exons	novel
novel_circ_000988	0	0	0	0	0	0	0	5.78225	0	0	0	0	0	0	0	0	0	0	0	1	0	0	0	0	ENSG00000004487	KDM1A	1	+	23050387	23077360	1308	annot_exons	novel
novel_circ_000989	0	3.47109	0	14.7639	4.34851	0	0	17.3468	3.59934	4.72961	25.6962	12.149	0	1	0	3	1	0	0	3	1	1	6	1	ENSG00000004487	KDM1A	1	+	23053761	23057565	361	annot_exons	hsa_circ_0010811
novel_circ_000990	6.9429	17.3554	6.9429	9.84257	8.69701	15.1506	18.0216	11.5645	10.798	0	8.56538	60.7452	2	5	2	2	2	2	2	2	3	0	2	5	ENSG00000004487	KDM1A	1	+	23055069	23057565	282	annot_exons	hsa_circ_0010815
novel_circ_000991	0	0	0	0	0	0	0	0	0	0	4.28269	0	0	0	0	0	0	0	0	0	0	0	1	0	ENSG00000004487	KDM1A	1	+	23055069	23059167	377	annot_exons	novel
novel_circ_000992	52.0718	48.5953	52.0718	39.3703	26.091	37.8765	36.0432	34.6935	28.7947	61.4849	25.6962	194.385	15	14	15	8	6	5	4	6	8	13	6	16	ENSG00000004487	KDM1A	1	+	23055069	23069151	623	annot_exons	hsa_circ_0003685
novel_circ_000993	20.8287	0	20.8287	9.84257	17.394	15.1506	0	5.78225	21.596	4.72961	8.56538	12.149	6	0	6	2	4	2	0	1	6	1	2	1	ENSG00000004487	KDM1A	1	+	23068539	23079667	1033	annot_exons	novel
novel_circ_000994	59.0147	48.5953	59.0147	157.481	21.7425	106.054	225.27	92.516	46.7914	132.429	81.3711	109.341	17	14	17	32	5	14	25	16	13	28	19	9	ENSG00000004487	KDM1A	1	+	23071225	23072197	209	annot_exons	hsa_circ_0010835
novel_circ_000995	0	0	0	0	0	0	9.01079	0	0	0	0	0	0	0	0	0	0	0	1	0	0	0	0	0	ENSG00000004487	KDM1A	1	+	23071225	23077382	494	exon_intron	novel
novel_circ_000996	0	0	0	0	0	0	9.01079	5.78225	0	0	0	12.149	0	0	0	0	0	0	1	1	0	0	0	1	ENSG00000004487	KDM1A	1	+	23079178	23079552	375	intronic	novel
novel_circ_000997	3.47145	13.8844	3.47145	0	0	0	0	0	3.59934	0	0	0	1	4	1	0	0	0	0	0	1	0	0	0	ENSG00000004487	KDM1A	1	-	23081007	23082623	1617	antisense	novel
novel_circ_000998	0	0	0	0	8.69701	0	0	0	0	0	0	0	0	0	0	0	2	0	0	0	0	0	0	0	ENSG00000169641	LUZP1	1	+	23091711	23092134	424	antisense	novel
novel_circ_001000	0	6.94218	0	0	0	0	0	0	0	0	0	0	0	2	0	0	0	0	0	0	0	0	0	0	ENSG00000125944	HNRNPR	1	+	23304873	23306047	1175	antisense	novel
novel_circ_001001	0	0	0	0	0	15.1506	0	5.78225	0	0	0	0	0	0	0	0	0	2	0	1	0	0	0	0	ENSG00000125944	HNRNPR	1	-	23323556	23341020	687	annot_exons	novel
novel_circ_001002	0	10.4133	0	0	0	0	0	0	0	0	0	0	0	3	0	0	0	0	0	0	0	0	0	0	ENSG00000125944	HNRNPR	1	-	23333518	23341017	507	annot_exons	hsa_circ_0010850
novel_circ_001003	0	6.94218	0	9.84257	0	0	0	0	3.59934	0	0	0	0	2	0	2	0	0	0	0	1	0	0	0	ENSG00000125944	HNRNPR	1	-	23333518	23341020	510	annot_exons	novel
novel_circ_001004	0	0	0	0	0	0	0	0	0	0	0	12.149	0	0	0	0	0	0	0	0	0	0	0	1	ENSG00000125944	HNRNPR	1	-	23338063	23338608	546	exon_intron	novel
novel_circ_001006	0	0	0	0	4.34851	0	0	0	0	0	0	0	0	0	0	0	1	0	0	0	0	0	0	0	ENSG00000204219	TCEA3	1	-	23387273	23419139	1577	annot_exons	novel
novel_circ_001007	0	3.47109	0	0	0	0	0	0	0	4.72961	0	0	0	1	0	0	0	0	0	0	0	1	0	0	ENSG00000204219	TCEA3	1	-	23393879	23397955	376	annot_exons	novel
novel_circ_001008	305.488	357.522	305.488	428.152	243.516	424.217	279.335	393.193	327.54	160.807	389.725	291.577	88	103	88	87	56	56	31	68	91	34	91	24	ENSG00000204219	TCEA3	1	+	23397545	23418016	20472	antisense	novel
novel_circ_001009	0	0	0	0	0	0	0	0	0	4.72961	4.28269	0	0	0	0	0	0	0	0	0	0	1	1	0	ENSG00000204219	TCEA3	1	-	23417249	23418009	248	annot_exons	novel
novel_circ_001010	0	0	0	0	0	0	0	5.78225	0	0	0	0	0	0	0	0	0	0	0	1	0	0	0	0	ENSG00000088280	ASAP3	1	-	23442186	23442612	198	annot_exons	novel
novel_circ_001012	0	20.8265	0	4.92128	4.34851	0	9.01079	11.5645	7.19867	4.72961	8.56538	0	0	6	0	1	1	0	1	2	2	1	2	0	ENSG00000011007	ELOA	1	+	23750845	23752518	1298	annot_exons	novel
novel_circ_001013	3.47145	0	3.47145	0	0	7.5753	0	0	0	0	0	0	1	0	1	0	0	1	0	0	0	0	0	0	ENSG00000011007	ELOA	1	+	23750845	23754460	1552	annot_exons	novel
novel_circ_001014	3.47145	3.47109	3.47145	0	0	0	0	0	0	0	0	0	1	1	1	0	0	0	0	0	0	0	0	0	ENSG00000011007	ELOA	1	+	23750845	23757125	2018	annot_exons	novel
novel_circ_001015	0	0	0	0	0	0	0	0	0	0	0	24.2981	0	0	0	0	0	0	0	0	0	0	0	2	ENSG00000011007	ELOA	1	-	23750988	23751346	359	antisense	novel
novel_circ_001016	0	13.8844	0	0	0	7.5753	0	0	0	0	0	12.149	0	4	0	0	0	1	0	0	0	0	0	1	ENSG00000011007	ELOA	1	+	23755843	23757125	466	annot_exons	novel
novel_circ_001018	3.47145	0	3.47145	0	0	0	0	0	0	0	4.28269	0	1	0	1	0	0	0	0	0	0	0	1	0	NA	#N/A	1	-	23772111	23772426	316	intergenic	novel
novel_circ_001019	0	0	0	9.84257	0	15.1506	9.01079	0	0	9.45922	17.1308	36.4471	0	0	0	2	0	2	1	0	0	2	4	3	ENSG00000057757	PITHD1	1	+	23785675	23786423	214	annot_exons	novel
novel_circ_001020	10.4144	6.94218	10.4144	4.92128	30.4395	0	27.0324	17.3468	53.99	37.8369	29.9788	24.2981	3	2	3	1	7	0	3	3	15	8	7	2	ENSG00000117305	HMGCL	1	-	23804400	23820593	816	annot_exons	hsa_circ_0004014
novel_circ_001021	0	6.94218	0	0	0	15.1506	0	5.78225	3.59934	0	8.56538	0	0	2	0	0	0	2	0	1	1	0	2	0	ENSG00000117305	HMGCL	1	-	23808135	23820593	690	annot_exons	novel
novel_circ_001023	0	0	0	0	8.69701	7.5753	0	11.5645	3.59934	9.45922	4.28269	0	0	0	0	0	2	1	0	2	1	2	1	0	ENSG00000117305	HMGCL	1	-	23814190	23817583	353	annot_exons	novel
novel_circ_001024	65.9576	27.7687	65.9576	113.19	73.9246	196.958	72.0864	80.9515	104.381	141.888	89.9365	85.0433	19	8	19	23	17	26	8	14	29	30	21	7	ENSG00000117305	HMGCL	1	-	23814190	23820593	437	annot_exons	hsa_circ_0003757
novel_circ_001026	3.47145	0	3.47145	0	0	7.5753	0	0	10.798	4.72961	21.4135	0	1	0	1	0	0	1	0	0	3	1	5	0	ENSG00000117305	HMGCL	1	-	23816675	23820593	288	annot_exons	hsa_circ_0010902
novel_circ_001027	0	0	0	0	8.69701	0	0	0	0	0	0	0	0	0	0	0	2	0	0	0	0	0	0	0	ENSG00000179163	FUCA1	1	-	23845507	23848839	640	annot_exons	novel
novel_circ_001028	17.3573	0	17.3573	0	0	0	0	0	3.59934	0	0	0	5	0	5	0	0	0	0	0	1	0	0	0	ENSG00000188529	SRSF10	1	-	23971338	23974661	2968	exon_intron	novel
novel_circ_001029	0	0	0	0	4.34851	0	0	0	0	0	0	0	0	0	0	0	1	0	0	0	0	0	0	0	ENSG00000142661	MYOM3	1	-	24075319	24081456	578	annot_exons	novel
novel_circ_001030	6.9429	0	6.9429	4.92128	34.7881	7.5753	9.01079	34.6935	35.9934	14.1888	21.4135	24.2981	2	0	2	1	8	1	1	6	10	3	5	2	ENSG00000185436	IFNLR1	1	-	24169417	24180854	309	annot_exons	hsa_circ_0010906
novel_circ_001031	3.47145	3.47109	3.47145	19.6851	17.394	22.7259	0	0	0	0	0	60.7452	1	1	1	4	4	3	0	0	0	0	0	5	ENSG00000158055	GRHL3	1	+	24334645	24338103	748	annot_exons	novel
novel_circ_001032	6.9429	0	6.9429	0	4.34851	0	9.01079	0	3.59934	0	0	0	2	0	2	0	1	0	1	0	1	0	0	0	ENSG00000001460	STPG1	1	-	24360851	24369839	722	annot_exons	novel
novel_circ_001033	0	0	0	0	0	0	0	5.78225	0	0	0	0	0	0	0	0	0	0	0	1	0	0	0	0	ENSG00000001460	STPG1	1	-	24379653	24401456	530	annot_exons	novel
novel_circ_001034	0	0	0	0	0	0	0	0	3.59934	0	0	0	0	0	0	0	0	0	0	0	1	0	0	0	ENSG00000001460	STPG1	1	-	24379653	24410817	9891	exon_intron	novel
novel_circ_001036	0	0	0	0	8.69701	0	0	0	0	0	0	0	0	0	0	0	2	0	0	0	0	0	0	0	ENSG00000001461	NIPAL3	1	-	24419384	24472746	53363	antisense	novel
novel_circ_001037	0	0	0	0	0	0	0	0	7.19867	0	0	0	0	0	0	0	0	0	0	0	2	0	0	0	ENSG00000001461	NIPAL3	1	+	24440090	24445244	383	exon_intron	novel
novel_circ_001038	0	0	0	0	8.69701	0	0	0	0	0	0	0	0	0	0	0	2	0	0	0	0	0	0	0	ENSG00000117602	RCAN3	1	+	24511762	24514567	2806	exon_intron	novel
novel_circ_001039	79.8434	6.94218	79.8434	29.5277	143.501	181.807	135.162	52.0403	122.377	80.4033	89.9365	24.2981	23	2	23	6	33	24	15	9	34	17	21	2	ENSG00000117602	RCAN3	1	+	24514314	24514567	254	one_exon	hsa_circ_0003553
novel_circ_001041	3.47145	0	3.47145	4.92128	4.34851	15.1506	0	5.78225	3.59934	4.72961	0	0	1	0	1	1	1	2	0	1	1	1	0	0	ENSG00000117602	RCAN3	1	+	24514314	24533254	600	annot_exons	novel
novel_circ_001042	13.8858	0	13.8858	0	8.69701	0	0	0	7.19867	4.72961	29.9788	0	4	0	4	0	2	0	0	0	2	1	7	0	ENSG00000117602	RCAN3	1	+	24531218	24533254	346	annot_exons	hsa_circ_0004802
novel_circ_001043	0	0	0	0	0	0	0	5.78225	0	0	0	0	0	0	0	0	0	0	0	1	0	0	0	0	ENSG00000117602	RCAN3	1	+	24535093	24536731	1639	one_exon	novel
novel_circ_001044	0	0	0	0	0	0	0	0	3.59934	0	0	0	0	0	0	0	0	0	0	0	1	0	0	0	ENSG00000133226	SRRM1	1	+	24652434	24655129	590	annot_exons	novel
novel_circ_001045	6.9429	10.4133	6.9429	0	0	0	18.0216	0	3.59934	4.72961	4.28269	12.149	2	3	2	0	0	0	2	0	1	1	1	1	ENSG00000133226	SRRM1	1	+	24660719	24670315	1127	annot_exons	novel
novel_circ_001046	131.915	190.91	131.915	59.0554	147.849	159.081	90.1079	80.9515	111.579	56.7553	141.329	230.832	38	55	38	12	34	21	10	14	31	12	33	19	ENSG00000133226	SRRM1	1	+	24666815	24670315	772	annot_exons	novel
novel_circ_001047	0	0	0	0	8.69701	15.1506	0	5.78225	10.798	0	0	0	0	0	0	0	2	2	0	1	3	0	0	0	ENSG00000169504	CLIC4	1	+	24797742	24814219	236	annot_exons	novel
novel_circ_001048	0	3.47109	0	9.84257	4.34851	68.1777	0	0	0	0	0	0	0	1	0	2	1	9	0	0	0	0	0	0	NA	#N/A	1	+	24865231	24865658	428	intergenic	novel
novel_circ_001049	13.8858	6.94218	13.8858	0	4.34851	0	0	5.78225	0	0	4.28269	12.149	4	2	4	0	1	0	0	1	0	0	1	1	ENSG00000117614	SYF2	1	-	25223229	25228235	511	annot_exons	novel
novel_circ_001050	0	3.47109	0	4.92128	0	0	0	0	0	0	0	0	0	1	0	1	0	0	0	0	0	0	0	0	ENSG00000117614	SYF2	1	-	25225002	25228235	308	annot_exons	novel
novel_circ_001051	3.47145	0	3.47145	0	0	0	0	0	0	0	0	0	1	0	1	0	0	0	0	0	0	0	0	0	ENSG00000117614	SYF2	1	-	25225002	25228260	333	exon_intron	novel
novel_circ_001052	0	0	0	4.92128	4.34851	7.5753	9.01079	0	0	0	0	0	0	0	0	1	1	1	1	0	0	0	0	0	ENSG00000117614	SYF2	1	-	25227442	25228235	209	annot_exons	novel
novel_circ_001053	3.47145	0	3.47145	0	0	7.5753	9.01079	5.78225	10.798	4.72961	34.2615	0	1	0	1	0	0	1	1	1	3	1	8	0	ENSG00000183726	TMEM50A	1	+	25340474	25343073	219	annot_exons	hsa_circ_000567
novel_circ_001054	17.3573	3.47109	17.3573	0	0	0	0	11.5645	104.381	37.8369	29.9788	48.5962	5	1	5	0	0	0	0	2	29	8	7	4	ENSG00000183726	TMEM50A	1	+	25340474	25351693	287	annot_exons	hsa_circ_0007054
novel_circ_001055	3.47145	0	3.47145	9.84257	0	7.5753	9.01079	5.78225	28.7947	4.72961	8.56538	36.4471	1	0	1	2	0	1	1	1	8	1	2	3	ENSG00000183726	TMEM50A	1	+	25340474	25352974	380	annot_exons	hsa_circ_0010927
novel_circ_001056	0	0	0	14.7639	0	0	0	0	0	0	0	0	0	0	0	3	0	0	0	0	0	0	0	0	ENSG00000183726	TMEM50A	1	+	25342961	25352974	274	annot_exons	novel
novel_circ_001057	17.3573	6.94218	17.3573	39.3703	8.69701	30.3012	36.0432	11.5645	14.3973	47.2961	29.9788	36.4471	5	2	5	8	2	4	4	2	4	10	7	3	ENSG00000183726	TMEM50A	1	+	25351626	25352974	161	annot_exons	hsa_circ_0010931
novel_circ_001058	0	0	0	0	0	0	0	0	3.59934	0	0	0	0	0	0	0	0	0	0	0	1	0	0	0	ENSG00000204178	MACO1	1	+	25446762	25454382	393	annot_exons	hsa_circ_0010934
novel_circ_001059	0	0	0	0	4.34851	0	0	0	0	0	0	12.149	0	0	0	0	1	0	0	0	0	0	0	1	ENSG00000204178	MACO1	1	+	25446762	25456831	572	annot_exons	novel
novel_circ_001060	3.47145	6.94218	3.47145	0	0	0	0	5.78225	7.19867	4.72961	8.56538	0	1	2	1	0	0	0	0	1	2	1	2	0	ENSG00000204178	MACO1	1	+	25446762	25458892	1074	annot_exons	hsa_circ_0010935
novel_circ_001062	13.8858	10.4133	13.8858	4.92128	21.7425	45.4518	9.01079	17.3468	7.19867	18.9184	8.56538	12.149	4	3	4	1	5	6	1	3	2	4	2	1	ENSG00000204178	MACO1	1	+	25448808	25456831	430	annot_exons	hsa_circ_0010937
novel_circ_001063	3.47145	6.94218	3.47145	0	13.0455	7.5753	0	0	0	0	4.28269	0	1	2	1	0	3	1	0	0	0	0	1	0	ENSG00000204178	MACO1	1	+	25448808	25458892	932	annot_exons	hsa_circ_0010938
novel_circ_001064	0	3.47109	0	4.92128	4.34851	0	0	0	7.19867	4.72961	0	0	0	1	0	1	1	0	0	0	2	1	0	0	ENSG00000204178	MACO1	1	+	25454259	25458892	805	annot_exons	hsa_circ_0010940
novel_circ_001065	0	0	0	0	4.34851	0	0	0	0	0	0	0	0	0	0	0	1	0	0	0	0	0	0	0	ENSG00000204178	MACO1	1	+	25458391	25458892	502	one_exon	novel
novel_circ_001066	3.47145	0	3.47145	0	0	0	0	0	0	0	0	0	1	0	1	0	0	0	0	0	0	0	0	0	ENSG00000204178	MACO1	1	+	25458391	25491584	1140	annot_exons	hsa_circ_0010941
novel_circ_001067	0	0	0	0	0	0	0	0	3.59934	0	0	0	0	0	0	0	0	0	0	0	1	0	0	0	ENSG00000204178	MACO1	1	+	25498941	25499289	349	one_exon	novel
novel_circ_001069	3.47145	6.94218	3.47145	0	0	7.5753	0	5.78225	21.596	0	4.28269	24.2981	1	2	1	0	0	1	0	1	6	0	1	2	ENSG00000157978	LDLRAP1	1	+	25553922	25557267	371	annot_exons	novel
novel_circ_001070	0	3.47109	0	0	0	0	0	0	0	0	0	0	0	1	0	0	0	0	0	0	0	0	0	0	ENSG00000157978	LDLRAP1	1	+	25553922	25562716	444	annot_exons	novel
novel_circ_001071	0	0	0	0	0	0	9.01079	11.5645	0	0	0	0	0	0	0	0	0	0	1	2	0	0	0	0	ENSG00000157978	LDLRAP1	1	+	25553922	25612664	46511	exon_intron	novel
novel_circ_001072	0	0	0	0	0	0	0	0	7.19867	0	0	0	0	0	0	0	0	0	0	0	2	0	0	0	ENSG00000157978	LDLRAP1	1	-	25560983	25561854	872	antisense	novel
novel_circ_001073	0	0	0	0	8.69701	0	0	0	0	0	0	0	0	0	0	0	2	0	0	0	0	0	0	0	NA	#N/A	1	-	25584415	25590380	5966	intergenic	novel
novel_circ_001074	0	0	0	0	0	0	0	11.5645	0	0	0	0	0	0	0	0	0	0	0	2	0	0	0	0	ENSG00000117643	MAN1C1	1	+	25645994	25649075	3082	intronic	novel
novel_circ_001075	0	0	0	0	8.69701	0	0	0	0	0	0	0	0	0	0	0	2	0	0	0	0	0	0	0	ENSG00000117643	MAN1C1	1	+	25706197	25707341	1145	intronic	novel
novel_circ_001076	3.47145	0	3.47145	0	4.34851	0	0	0	3.59934	0	12.8481	0	1	0	1	0	1	0	0	0	1	0	3	0	ENSG00000117643	MAN1C1	1	+	25746668	25771772	626	annot_exons	novel
novel_circ_001077	0	0	0	0	0	30.3012	0	0	0	0	0	0	0	0	0	0	0	4	0	0	0	0	0	0	ENSG00000117643	MAN1C1	1	+	25771657	25778324	336	annot_exons	novel
novel_circ_001078	0	0	0	0	0	0	0	5.78225	0	0	0	0	0	0	0	0	0	0	0	1	0	0	0	0	ENSG00000117643	MAN1C1	1	+	25771657	25782700	635	annot_exons	novel
novel_circ_001079	3.47145	13.8844	3.47145	4.92128	0	22.7259	0	0	3.59934	0	0	0	1	4	1	1	0	3	0	0	1	0	0	0	ENSG00000162430	SELENON	1	+	25808580	25811879	744	annot_exons	hsa_circ_0010952
novel_circ_001080	0	3.47109	0	0	0	0	0	0	0	0	0	0	0	1	0	0	0	0	0	0	0	0	0	0	ENSG00000162430	SELENON	1	-	25814122	25816705	2584	antisense	novel
novel_circ_001081	3.47145	0	3.47145	0	0	0	0	0	0	0	0	0	1	0	1	0	0	0	0	0	0	0	0	0	ENSG00000117640	MTFR1L	1	+	25823019	25826826	760	annot_exons	novel
novel_circ_001082	0	0	0	4.92128	0	0	0	0	0	0	0	12.149	0	0	0	1	0	0	0	0	0	0	0	1	ENSG00000117640	MTFR1L	1	+	25823644	25832284	1114	annot_exons	novel
novel_circ_001083	0	0	0	0	0	0	18.0216	0	0	0	0	0	0	0	0	0	0	0	2	0	0	0	0	0	ENSG00000117632	STMN1	1	-	25900561	25901086	526	one_exon	novel
novel_circ_001085	0	0	0	0	0	0	0	0	7.19867	4.72961	17.1308	24.2981	0	0	0	0	0	0	0	0	2	1	4	2	ENSG00000117632	STMN1	1	-	25900717	25900973	257	one_exon	novel
novel_circ_001087	0	0	0	0	0	0	0	0	0	0	8.56538	0	0	0	0	0	0	0	0	0	0	0	2	0	ENSG00000117632	STMN1	1	+	25900824	25901028	205	antisense	novel
novel_circ_001088	0	0	0	0	0	0	0	11.5645	0	9.45922	0	0	0	0	0	0	0	0	0	2	0	2	0	0	ENSG00000158006	PAFAH2	1	-	25960331	25984528	2511	annot_exons	novel
novel_circ_001089	0	0	0	9.84257	0	0	0	0	0	0	0	0	0	0	0	2	0	0	0	0	0	0	0	0	ENSG00000158006	PAFAH2	1	-	25972558	25976773	418	annot_exons	novel
novel_circ_001090	0	0	0	0	4.34851	0	0	0	0	0	4.28269	0	0	0	0	0	1	0	0	0	0	0	1	0	ENSG00000158006	PAFAH2	1	-	25972558	25984087	674	annot_exons	hsa_circ_0010961
novel_circ_001091	0	0	0	4.92128	0	0	0	0	0	0	0	0	0	0	0	1	0	0	0	0	0	0	0	0	ENSG00000158006	PAFAH2	1	-	25974480	25984087	519	annot_exons	novel
novel_circ_001092	3.47145	3.47109	3.47145	0	8.69701	0	0	0	7.19867	0	8.56538	0	1	1	1	0	2	0	0	0	2	0	2	0	ENSG00000158006	PAFAH2	1	-	25982364	25984528	340	annot_exons	hsa_circ_0010962
novel_circ_001093	0	0	0	0	0	7.5753	9.01079	0	0	4.72961	8.56538	0	0	0	0	0	0	1	1	0	0	1	2	0	ENSG00000158006	PAFAH2	1	-	25983946	25984528	226	annot_exons	novel
novel_circ_001094	3.47145	0	3.47145	0	0	0	9.01079	0	0	0	0	0	1	0	1	0	0	0	1	0	0	0	0	0	ENSG00000158006	PAFAH2	1	-	25988231	25990863	388	annot_exons	novel
novel_circ_001095	3.47145	0	3.47145	0	0	0	0	0	0	0	0	0	1	0	1	0	0	0	0	0	0	0	0	0	ENSG00000158008	EXTL1	1	+	26022342	26022550	209	one_exon	novel
novel_circ_001097	0	0	0	0	0	0	0	11.5645	0	4.72961	0	0	0	0	0	0	0	0	0	2	0	1	0	0	ENSG00000158008	EXTL1	1	+	26029193	26033856	900	annot_exons	novel
novel_circ_001098	3.47145	0	3.47145	0	0	0	0	0	7.19867	0	8.56538	0	1	0	1	0	0	0	0	0	2	0	2	0	ENSG00000142684	ZNF593	1	+	26170418	26171365	948	exon_intron	novel
novel_circ_001099	10.4144	20.8265	10.4144	0	0	0	0	0	0	0	0	0	3	6	3	0	0	0	0	0	0	0	0	0	ENSG00000130695	CEP85	1	+	26237711	26244318	2281	exon_intron	novel
novel_circ_001100	6.9429	3.47109	6.9429	0	0	7.5753	0	11.5645	0	4.72961	8.56538	0	2	1	2	0	0	1	0	2	0	1	2	0	ENSG00000130695	CEP85	1	+	26239762	26244318	230	annot_exons	hsa_circ_0010971
novel_circ_001101	6.9429	3.47109	6.9429	0	21.7425	15.1506	0	17.3468	3.59934	4.72961	4.28269	12.149	2	1	2	0	5	2	0	3	1	1	1	1	ENSG00000130695	CEP85	1	+	26239762	26259802	1363	annot_exons	hsa_circ_0010972
novel_circ_001102	0	10.4133	0	0	0	0	0	0	0	0	0	0	0	3	0	0	0	0	0	0	0	0	0	0	ENSG00000130695	CEP85	1	+	26255171	26255865	695	one_exon	hsa_circ_0002135
novel_circ_001103	0	3.47109	0	0	0	0	0	5.78225	0	0	4.28269	12.149	0	1	0	0	0	0	0	1	0	0	1	1	ENSG00000130695	CEP85	1	+	26255171	26258260	947	annot_exons	novel
novel_circ_001104	45.1289	17.3554	45.1289	39.3703	65.2276	45.4518	18.0216	40.4758	53.99	37.8369	8.56538	0	13	5	13	8	15	6	2	7	15	8	2	0	ENSG00000130695	CEP85	1	+	26255171	26259802	1133	annot_exons	hsa_circ_0002868
novel_circ_001105	0	3.47109	0	0	4.34851	0	0	5.78225	0	0	12.8481	0	0	1	0	0	1	0	0	1	0	0	3	0	ENSG00000130695	CEP85	1	+	26257597	26258260	252	annot_exons	hsa_circ_0010979
novel_circ_001106	260.359	142.315	260.359	113.19	256.562	151.506	189.227	138.774	212.361	113.511	222.7	145.789	75	41	75	23	59	20	21	24	59	24	52	12	ENSG00000130695	CEP85	1	+	26257597	26259802	438	annot_exons	hsa_circ_001236
novel_circ_001107	0	0	0	14.7639	0	0	0	0	0	0	0	0	0	0	0	3	0	0	0	0	0	0	0	0	ENSG00000130695	CEP85	1	+	26258143	26259802	304	annot_exons	novel
novel_circ_001108	38.186	24.2976	38.186	49.2128	34.7881	68.1777	18.0216	28.9113	39.5927	0	38.5442	24.2981	11	7	11	10	8	9	2	5	11	0	9	2	ENSG00000130695	CEP85	1	+	26268483	26269614	308	annot_exons	novel
novel_circ_001109	3.47145	3.47109	3.47145	4.92128	17.394	0	18.0216	5.78225	3.59934	4.72961	12.8481	0	1	1	1	1	4	0	2	1	1	1	3	0	ENSG00000158062	UBXN11	1	-	26294205	26298062	360	annot_exons	novel
novel_circ_001110	0	0	0	4.92128	0	0	0	0	0	0	0	0	0	0	0	1	0	0	0	0	0	0	0	0	ENSG00000117682	DHDDS	1	+	26432891	26460144	1546	annot_exons	novel
novel_circ_001111	13.8858	10.4133	13.8858	0	0	22.7259	99.1187	23.129	14.3973	56.7553	47.1096	24.2981	4	3	4	0	0	3	11	4	4	12	11	2	ENSG00000117682	DHDDS	1	+	26446316	26447660	219	annot_exons	hsa_circ_001787
novel_circ_001112	13.8858	0	13.8858	14.7639	13.0455	0	0	11.5645	3.59934	0	0	0	4	0	4	3	3	0	0	2	1	0	0	0	ENSG00000117682	DHDDS	1	+	26446316	26460144	1168	annot_exons	hsa_circ_0011000
novel_circ_001113	6.9429	0	6.9429	4.92128	0	7.5753	0	0	0	0	0	0	2	0	2	1	0	1	0	0	0	0	0	0	ENSG00000117682	DHDDS	1	+	26447559	26448789	1052	exon_intron	novel
novel_circ_001114	17.3573	3.47109	17.3573	9.84257	13.0455	7.5753	0	0	3.59934	0	17.1308	0	5	1	5	2	3	1	0	0	1	0	4	0	ENSG00000117682	DHDDS	1	+	26447559	26460144	1051	annot_exons	hsa_circ_0008614
novel_circ_001115	0	6.94218	0	19.6851	4.34851	15.1506	0	34.6935	0	14.1888	8.56538	0	0	2	0	4	1	2	0	6	0	3	2	0	ENSG00000117682	DHDDS	1	+	26457791	26460144	223	annot_exons	hsa_circ_0007537
novel_circ_001116	0	10.4133	0	0	0	0	0	0	3.59934	0	0	12.149	0	3	0	0	0	0	0	0	1	0	0	1	ENSG00000117682	DHDDS	1	-	26462669	26463433	765	antisense	novel
novel_circ_001117	0	0	0	0	0	0	0	0	0	0	4.28269	0	0	0	0	0	0	0	0	0	0	0	1	0	ENSG00000117682	DHDDS	1	-	26466960	26467111	152	antisense	novel
novel_circ_001118	0	0	0	0	4.34851	0	0	0	3.59934	4.72961	4.28269	0	0	0	0	0	1	0	0	0	1	1	1	0	ENSG00000117676	RPS6KA1	1	+	26560726	26561663	375	annot_exons	hsa_circ_0011008
novel_circ_001119	0	0	0	9.84257	0	0	0	0	0	0	0	0	0	0	0	2	0	0	0	0	0	0	0	0	ENSG00000117713	ARID1A	1	+	26729624	26732792	810	annot_exons	novel
novel_circ_001120	954.649	2290.92	954.649	812.012	1182.79	1060.54	919.101	1428.22	673.076	1064.16	869.386	1056.97	275	660	275	165	272	140	102	247	187	225	203	87	ENSG00000117713	ARID1A	1	+	26729651	26732792	783	annot_exons	hsa_circ_0008494
novel_circ_001121	3.47145	3.47109	3.47145	9.84257	0	0	0	0	0	0	12.8481	0	1	1	1	2	0	0	0	0	0	0	3	0	ENSG00000117713	ARID1A	1	+	26729651	26734273	2264	exon_intron	novel
novel_circ_001122	0	0	0	4.92128	0	0	0	0	0	0	0	0	0	0	0	1	0	0	0	0	0	0	0	0	ENSG00000117713	ARID1A	1	+	26729651	26766566	1851	annot_exons	novel
novel_circ_001123	0	0	0	4.92128	4.34851	7.5753	0	5.78225	0	0	0	0	0	0	0	1	1	1	0	1	0	0	0	0	ENSG00000117713	ARID1A	1	+	26731152	26732792	570	annot_exons	hsa_circ_0011014
novel_circ_001125	83.3148	177.026	83.3148	59.0554	73.9246	75.753	36.0432	63.6048	43.192	108.781	68.5231	72.8943	24	51	24	12	17	10	4	11	12	23	16	6	ENSG00000117713	ARID1A	1	+	26760856	26763285	812	annot_exons	hsa_circ_0006913
novel_circ_001126	0	6.94218	0	0	0	0	0	0	0	0	0	0	0	2	0	0	0	0	0	0	0	0	0	0	ENSG00000117713	ARID1A	1	+	26760856	26775707	3204	annot_exons	novel
novel_circ_001127	0	0	0	0	0	0	0	0	7.19867	0	0	0	0	0	0	0	0	0	0	0	2	0	0	0	ENSG00000117713	ARID1A	1	-	26775034	26780161	5128	antisense	novel
novel_circ_001129	0	0	0	0	0	0	0	0	7.19867	0	0	0	0	0	0	0	0	0	0	0	2	0	0	0	ENSG00000117713	ARID1A	1	-	26779958	26780166	209	antisense	novel
novel_circ_001130	0	0	0	4.92128	0	7.5753	0	5.78225	0	0	0	0	0	0	0	1	0	1	0	1	0	0	0	0	ENSG00000204160	ZDHHC18	1	+	26848608	26853825	653	annot_exons	novel
novel_circ_001131	3.47145	0	3.47145	9.84257	21.7425	0	0	5.78225	0	4.72961	0	0	1	0	1	2	5	0	0	1	0	1	0	0	ENSG00000142751	GPN2	1	-	26884125	26886133	327	exon_intron	novel
novel_circ_001132	0	3.47109	0	0	0	0	0	0	0	0	0	0	0	1	0	0	0	0	0	0	0	0	0	0	ENSG00000142751	GPN2	1	-	26884125	26889125	533	exon_intron	novel
novel_circ_001133	0	0	0	0	0	0	0	0	0	0	4.28269	0	0	0	0	0	0	0	0	0	0	0	1	0	ENSG00000142751	GPN2	1	-	26884160	26886133	292	annot_exons	hsa_circ_0011030
novel_circ_001135	3.47145	0	3.47145	0	0	0	0	0	0	0	0	0	1	0	1	0	0	0	0	0	0	0	0	0	ENSG00000198746	GPATCH3	1	-	26892411	26897725	1011	annot_exons	novel
novel_circ_001136	3.47145	6.94218	3.47145	9.84257	13.0455	0	18.0216	17.3468	3.59934	0	4.28269	12.149	1	2	1	2	3	0	2	3	1	0	1	1	ENSG00000198746	GPATCH3	1	-	26897301	26897725	425	one_exon	hsa_circ_0011032
novel_circ_001137	0	0	0	0	0	0	0	5.78225	0	4.72961	0	0	0	0	0	0	0	0	0	1	0	1	0	0	ENSG00000090273	NUDC	1	+	26941457	26943761	1278	exon_intron	novel
novel_circ_001138	13.8858	10.4133	13.8858	4.92128	13.0455	7.5753	45.054	34.6935	14.3973	33.1073	17.1308	24.2981	4	3	4	1	3	1	5	6	4	7	4	2	ENSG00000090273	NUDC	1	+	26942660	26943065	312	annot_exons	hsa_circ_0005087
novel_circ_001141	38.186	6.94218	38.186	19.6851	17.394	60.6024	0	63.6048	50.3907	9.45922	38.5442	24.2981	11	2	11	4	4	8	0	11	14	2	9	2	ENSG00000090020	SLC9A1	1	-	27105885	27109777	672	annot_exons	hsa_circ_0007283
novel_circ_001142	13.8858	10.4133	13.8858	4.92128	0	0	9.01079	0	10.798	4.72961	25.6962	12.149	4	3	4	1	0	0	1	0	3	1	6	1	ENSG00000090020	SLC9A1	1	-	27105885	27114286	1133	annot_exons	novel
novel_circ_001143	0	0	0	0	0	0	0	0	3.59934	0	0	0	0	0	0	0	0	0	0	0	1	0	0	0	ENSG00000090020	SLC9A1	1	-	27105885	27114446	1293	exon_intron	novel
novel_circ_001144	0	0	0	0	0	0	0	0	3.59934	0	0	0	0	0	0	0	0	0	0	0	1	0	0	0	ENSG00000090020	SLC9A1	1	-	27107648	27114286	930	annot_exons	novel
novel_circ_001145	0	0	0	0	0	7.5753	0	0	0	0	0	0	0	0	0	0	0	1	0	0	0	0	0	0	ENSG00000090020	SLC9A1	1	-	27109527	27114286	712	annot_exons	novel
novel_circ_001146	0	0	0	0	0	0	0	0	0	4.72961	0	0	0	0	0	0	0	0	0	0	0	1	0	0	ENSG00000090020	SLC9A1	1	-	27109527	27114446	872	exon_intron	novel
novel_circ_001147	10.4144	20.8265	10.4144	14.7639	4.34851	15.1506	0	0	3.59934	0	4.28269	12.149	3	6	3	3	1	2	0	0	1	0	1	1	ENSG00000090020	SLC9A1	1	-	27113791	27114286	496	exon_intron	novel
novel_circ_001148	31.2431	41.6531	31.2431	44.2916	26.091	45.4518	18.0216	5.78225	35.9934	18.9184	21.4135	0	9	12	9	9	6	6	2	1	10	4	5	0	ENSG00000090020	SLC9A1	1	-	27113826	27114286	461	one_exon	hsa_circ_0002380
novel_circ_001149	0	0	0	0	4.34851	0	0	0	0	0	0	0	0	0	0	0	1	0	0	0	0	0	0	0	ENSG00000090020	SLC9A1	1	+	27154322	27154710	389	antisense	novel
novel_circ_001150	0	3.47109	0	0	0	7.5753	0	5.78225	0	0	0	0	0	1	0	0	0	1	0	1	0	0	0	0	ENSG00000142784	WDTC1	1	+	27260956	27287861	578	annot_exons	hsa_circ_0011049
novel_circ_001151	0	0	0	4.92128	4.34851	0	0	0	0	0	0	0	0	0	0	1	1	0	0	0	0	0	0	0	ENSG00000142784	WDTC1	1	+	27283338	27292397	483	annot_exons	novel
novel_circ_001152	0	0	0	0	0	0	0	11.5645	0	4.72961	4.28269	24.2981	0	0	0	0	0	0	0	2	0	1	1	2	ENSG00000142784	WDTC1	1	+	27287674	27287861	188	one_exon	hsa_circ_0011053
novel_circ_001153	0	0	0	0	13.0455	0	0	0	0	0	0	0	0	0	0	0	3	0	0	0	0	0	0	0	ENSG00000142784	WDTC1	1	+	27287674	27292397	371	annot_exons	novel
novel_circ_001154	0	0	0	0	0	0	0	11.5645	0	0	0	0	0	0	0	0	0	0	0	2	0	0	0	0	ENSG00000158195	WASF2	1	+	27404693	27405570	878	antisense	novel
novel_circ_001155	0	0	0	0	4.34851	37.8765	0	5.78225	0	0	0	0	0	0	0	0	1	5	0	1	0	0	0	0	ENSG00000158195	WASF2	1	-	27412572	27428933	867	annot_exons	hsa_circ_0011074
novel_circ_001156	0	13.8844	0	0	4.34851	0	0	5.78225	0	0	0	0	0	4	0	0	1	0	0	1	0	0	0	0	ENSG00000158195	WASF2	1	-	27414833	27419088	538	annot_exons	novel
novel_circ_001157	0	0	0	0	4.34851	0	0	0	0	0	0	0	0	0	0	0	1	0	0	0	0	0	0	0	ENSG00000158195	WASF2	1	-	27415985	27419088	407	annot_exons	novel
novel_circ_001158	0	0	0	0	0	0	0	0	0	0	8.56538	0	0	0	0	0	0	0	0	0	0	0	2	0	ENSG00000158195	WASF2	1	+	27486052	27486565	514	antisense	novel
novel_circ_001159	0	0	0	0	0	7.5753	0	0	0	4.72961	0	0	0	0	0	0	0	1	0	0	0	1	0	0	ENSG00000126705	AHDC1	1	-	27558305	27558883	404	annot_exons	hsa_circ_0011077
novel_circ_001160	0	0	0	0	0	0	0	5.78225	0	0	4.28269	12.149	0	0	0	0	0	0	0	1	0	0	1	1	ENSG00000009780	FAM76A	1	+	27734031	27749154	398	annot_exons	novel
novel_circ_001161	0	0	0	0	0	0	9.01079	0	7.19867	0	4.28269	0	0	0	0	0	0	0	1	0	2	0	1	0	ENSG00000009780	FAM76A	1	+	27744654	27755330	381	annot_exons	novel
novel_circ_001162	0	0	0	0	4.34851	0	0	0	0	0	0	0	0	0	0	0	1	0	0	0	0	0	0	0	ENSG00000009780	FAM76A	1	+	27759526	27760628	601	annot_exons	novel
novel_circ_001163	10.4144	0	10.4144	0	13.0455	22.7259	0	0	14.3973	14.1888	4.28269	36.4471	3	0	3	0	3	3	0	0	4	3	1	3	ENSG00000117758	STX12	1	+	27789562	27793632	170	annot_exons	hsa_circ_0008126
novel_circ_001164	24.3002	0	24.3002	9.84257	13.0455	15.1506	0	5.78225	3.59934	0	8.56538	0	7	0	7	2	3	2	0	1	1	0	2	0	ENSG00000117758	STX12	1	+	27789562	27801815	308	annot_exons	hsa_circ_0005672
novel_circ_001165	0	0	0	0	0	0	0	5.78225	7.19867	0	8.56538	0	0	0	0	0	0	0	0	1	2	0	2	0	ENSG00000117758	STX12	1	+	27789562	27812268	527	annot_exons	novel
novel_circ_001166	0	0	0	0	8.69701	0	0	0	0	0	0	0	0	0	0	0	2	0	0	0	0	0	0	0	ENSG00000117758	STX12	1	+	27793533	27819732	613	annot_exons	hsa_circ_0011093
novel_circ_001167	0	0	0	0	0	15.1506	0	0	0	0	4.28269	0	0	0	0	0	0	2	0	0	0	0	1	0	ENSG00000117758	STX12	1	+	27801678	27812268	357	annot_exons	novel
novel_circ_001168	17.3573	41.6531	17.3573	49.2128	69.5761	83.3283	27.0324	69.387	10.798	14.1888	38.5442	36.4471	5	12	5	10	16	11	3	12	3	3	9	3	ENSG00000117751	PPP1R8	1	+	27838699	27843330	520	annot_exons	novel
novel_circ_001169	20.8287	48.5953	20.8287	29.5277	34.7881	7.5753	54.0648	5.78225	32.394	18.9184	29.9788	48.5962	6	14	6	6	8	1	6	1	9	4	7	4	ENSG00000117751	PPP1R8	1	+	27841014	27843330	366	annot_exons	hsa_circ_0011095
novel_circ_001170	0	0	0	0	0	0	0	0	0	0	0	12.149	0	0	0	0	0	0	0	0	0	0	0	1	ENSG00000117748	RPA2	1	-	27891600	27897094	941	annot_exons	novel
novel_circ_001172	3.47145	3.47109	3.47145	0	13.0455	7.5753	9.01079	0	14.3973	0	12.8481	0	1	1	1	0	3	1	1	0	4	0	3	0	ENSG00000158161	EYA3	1	-	27988535	28004419	631	annot_exons	novel
novel_circ_001173	0	6.94218	0	0	0	0	0	0	0	0	0	0	0	2	0	0	0	0	0	0	0	0	0	0	ENSG00000158161	EYA3	1	-	28004336	28027926	632	annot_exons	novel
novel_circ_001174	76.3719	55.5374	76.3719	44.2916	78.2731	60.6024	63.0756	63.6048	46.7914	104.051	51.3923	36.4471	22	16	22	9	18	8	7	11	13	22	12	3	ENSG00000158161	EYA3	1	-	28010947	28017239	410	annot_exons	hsa_circ_0011115
novel_circ_001175	0	0	0	9.84257	4.34851	0	0	0	0	0	0	24.2981	0	0	0	2	1	0	0	0	0	0	0	2	ENSG00000158161	EYA3	1	-	28010947	28035680	685	annot_exons	hsa_circ_0011116
novel_circ_001176	13.8858	0	13.8858	0	8.69701	0	0	0	0	4.72961	0	0	4	0	4	0	2	0	0	0	0	1	0	0	ENSG00000158161	EYA3	1	-	28010947	28048426	876	annot_exons	novel
novel_circ_001177	0	3.47109	0	0	13.0455	0	0	5.78225	0	0	0	0	0	1	0	0	3	0	0	1	0	0	0	0	ENSG00000158161	EYA3	1	-	28011306	28011711	406	intronic	novel
novel_circ_001178	0	0	0	0	17.394	0	0	0	0	0	0	0	0	0	0	0	4	0	0	0	0	0	0	0	ENSG00000158161	EYA3	1	-	28011306	28012150	845	intronic	novel
novel_circ_001179	0	0	0	4.92128	4.34851	0	0	0	3.59934	4.72961	4.28269	0	0	0	0	1	1	0	0	0	1	1	1	0	ENSG00000158161	EYA3	1	-	28027789	28035680	275	annot_exons	novel
novel_circ_001180	10.4144	0	10.4144	0	8.69701	7.5753	18.0216	0	3.59934	0	0	0	3	0	3	0	2	1	2	0	1	0	0	0	ENSG00000158161	EYA3	1	-	28027789	28042650	422	annot_exons	hsa_circ_0011117
novel_circ_001181	6.9429	0	6.9429	9.84257	8.69701	0	0	5.78225	3.59934	4.72961	0	12.149	2	0	2	2	2	0	0	1	1	1	0	1	ENSG00000158161	EYA3	1	-	28027789	28058094	567	annot_exons	novel
novel_circ_001182	0	0	0	0	0	7.5753	0	0	0	0	0	0	0	0	0	0	0	1	0	0	0	0	0	0	ENSG00000158161	EYA3	1	-	28032349	28035680	3332	exon_intron	novel
novel_circ_001183	45.1289	3.47109	45.1289	19.6851	69.5761	53.0271	36.0432	46.258	39.5927	37.8369	98.5019	133.639	13	1	13	4	16	7	4	8	11	8	23	11	ENSG00000158161	EYA3	1	-	28035544	28048426	328	annot_exons	hsa_circ_0008057
novel_circ_001184	38.186	62.4796	38.186	44.2916	82.6216	53.0271	54.0648	86.7338	68.3874	37.8369	47.1096	109.341	11	18	11	9	19	7	6	15	19	8	11	9	ENSG00000158161	EYA3	1	-	28035544	28058094	429	annot_exons	hsa_circ_0007895
novel_circ_001185	0	6.94218	0	0	0	0	9.01079	11.5645	3.59934	0	8.56538	0	0	2	0	0	0	0	1	2	1	0	2	0	ENSG00000158161	EYA3	1	-	28038839	28042650	147	annot_exons	hsa_circ_0011122
novel_circ_001186	52.0718	0	52.0718	9.84257	56.5306	68.1777	0	0	97.1821	18.9184	55.675	12.149	15	0	15	2	13	9	0	0	27	4	13	1	ENSG00000169403	PTAFR	1	+	28179057	28179406	350	antisense	novel
novel_circ_001187	10.4144	0	10.4144	0	26.091	15.1506	0	0	46.7914	4.72961	17.1308	0	3	0	3	0	6	2	0	0	13	1	4	0	ENSG00000169403	PTAFR	1	+	28179057	28179410	354	antisense	novel
novel_circ_001188	0	3.47109	0	0	0	0	0	0	0	0	0	0	0	1	0	0	0	0	0	0	0	0	0	0	ENSG00000126698	DNAJC8	1	-	28201021	28201316	296	one_exon	novel
novel_circ_001189	0	0	0	0	0	15.1506	0	0	0	0	0	0	0	0	0	0	0	2	0	0	0	0	0	0	ENSG00000130770	ATP5IF1	1	-	28236495	28236758	264	antisense	novel
novel_circ_001190	0	0	0	0	0	0	0	0	0	4.72961	0	0	0	0	0	0	0	0	0	0	0	1	0	0	ENSG00000130770	ATP5IF1	1	+	28237839	28238024	186	one_exon	novel
novel_circ_001191	0	0	0	0	0	0	9.01079	0	7.19867	0	0	0	0	0	0	0	0	0	1	0	2	0	0	0	ENSG00000130770	ATP5IF1	1	-	28246576	28246753	178	antisense	novel
novel_circ_001192	0	0	0	9.84257	0	0	0	0	0	0	0	0	0	0	0	2	0	0	0	0	0	0	0	0	ENSG00000130766	SESN2	1	-	28260791	28261454	664	antisense	novel
novel_circ_001193	3.47145	6.94218	3.47145	29.5277	8.69701	0	0	11.5645	0	9.45922	4.28269	0	1	2	1	6	2	0	0	2	0	2	1	0	ENSG00000130766	SESN2	1	+	28274825	28279241	336	annot_exons	novel
novel_circ_001194	0	0	0	0	0	0	9.01079	0	0	0	0	24.2981	0	0	0	0	0	0	1	0	0	0	0	2	ENSG00000204138	PHACTR4	1	+	28392842	28466768	15733	exon_intron	novel
novel_circ_001195	0	3.47109	0	0	0	0	0	5.78225	17.9967	4.72961	12.8481	0	0	1	0	0	0	0	0	1	5	1	3	0	ENSG00000204138	PHACTR4	1	+	28407410	28409039	1630	exon_intron	novel
novel_circ_001196	0	3.47109	0	9.84257	0	7.5753	36.0432	0	14.3973	0	4.28269	0	0	1	0	2	0	1	4	0	4	0	1	0	ENSG00000204138	PHACTR4	1	+	28407410	28459258	532	annot_exons	novel
novel_circ_001197	0	3.47109	0	14.7639	4.34851	0	18.0216	5.78225	3.59934	4.72961	0	12.149	0	1	0	3	1	0	2	1	1	1	0	1	ENSG00000204138	PHACTR4	1	+	28459085	28460292	255	annot_exons	novel
novel_circ_001198	48.6003	38.182	48.6003	68.898	108.713	75.753	27.0324	150.339	100.781	80.4033	89.9365	60.7452	14	11	14	14	25	10	3	26	28	17	21	5	ENSG00000204138	PHACTR4	1	+	28459085	28466535	574	annot_exons	hsa_circ_0005406
novel_circ_001199	17.3573	3.47109	17.3573	14.7639	0	15.1506	18.0216	0	0	9.45922	4.28269	12.149	5	1	5	3	0	2	2	0	0	2	1	1	ENSG00000204138	PHACTR4	1	+	28459085	28466768	807	annot_exons	novel
novel_circ_001200	6.9429	10.4133	6.9429	24.6064	8.69701	15.1506	9.01079	5.78225	3.59934	4.72961	12.8481	0	2	3	2	5	2	2	1	1	1	1	3	0	ENSG00000204138	PHACTR4	1	+	28459085	28480604	1744	annot_exons	novel
novel_circ_001201	0	0	0	0	0	7.5753	0	0	0	0	0	0	0	0	0	0	0	1	0	0	0	0	0	0	ENSG00000204138	PHACTR4	1	+	28471620	28474151	2532	exon_intron	novel
novel_circ_001202	3.47145	0	3.47145	0	0	0	0	0	0	0	4.28269	0	1	0	1	0	0	0	0	0	0	0	1	0	ENSG00000204138	PHACTR4	1	+	28471620	28476291	2717	exon_intron	novel
novel_circ_001203	3.47145	0	3.47145	9.84257	0	0	0	0	0	0	0	0	1	0	1	2	0	0	0	0	0	0	0	0	ENSG00000204138	PHACTR4	1	+	28471620	28480604	2871	exon_intron	novel
novel_circ_001204	27.7716	24.2976	27.7716	83.6618	126.107	166.657	117.14	173.468	46.7914	75.6737	81.3711	206.534	8	7	8	17	29	22	13	30	13	16	19	17	ENSG00000204138	PHACTR4	1	+	28473554	28474151	598	one_exon	hsa_circ_0002909
novel_circ_001205	38.186	90.2483	38.186	98.4257	147.849	212.108	144.173	109.863	93.5827	89.8626	102.785	145.789	11	26	11	20	34	28	16	19	26	19	24	12	ENSG00000204138	PHACTR4	1	+	28473554	28476291	783	annot_exons	hsa_circ_000570
novel_circ_001206	65.9576	65.9507	65.9576	54.1341	108.713	98.4789	72.0864	109.863	89.9834	80.4033	132.763	85.0433	19	19	19	11	25	13	8	19	25	17	31	7	ENSG00000204138	PHACTR4	1	+	28473554	28480604	937	annot_exons	hsa_circ_0011137
novel_circ_001207	3.47145	0	3.47145	0	0	0	0	0	0	0	0	0	1	0	1	0	0	0	0	0	0	0	0	0	ENSG00000204138	PHACTR4	1	+	28473554	28491787	1193	annot_exons	novel
novel_circ_001208	0	0	0	0	4.34851	0	0	11.5645	0	4.72961	8.56538	0	0	0	0	0	1	0	0	2	0	1	2	0	ENSG00000204138	PHACTR4	1	+	28473554	28496672	1409	annot_exons	novel
novel_circ_001209	0	0	0	0	8.69701	0	0	0	0	4.72961	0	0	0	0	0	0	2	0	0	0	0	1	0	0	ENSG00000204138	PHACTR4	1	+	28473569	28474151	583	one_exon	novel
novel_circ_001210	17.3573	10.4133	17.3573	4.92128	8.69701	0	27.0324	11.5645	25.1954	23.648	8.56538	0	5	3	5	1	2	0	3	2	7	5	2	0	ENSG00000204138	PHACTR4	1	+	28476107	28480604	339	annot_exons	novel
novel_circ_001211	3.47145	6.94218	3.47145	0	4.34851	15.1506	0	0	10.798	0	12.8481	24.2981	1	2	1	0	1	2	0	0	3	0	3	2	ENSG00000204138	PHACTR4	1	+	28476112	28480604	334	annot_exons	novel
novel_circ_001212	0	3.47109	0	0	0	0	0	0	0	0	0	0	0	1	0	0	0	0	0	0	0	0	0	0	ENSG00000204138	PHACTR4	1	+	28476112	28493091	667	annot_exons	novel
novel_circ_001213	0	0	0	4.92128	0	7.5753	0	0	0	0	0	0	0	0	0	1	0	1	0	0	0	0	0	0	ENSG00000204138	PHACTR4	1	+	28490951	28496672	416	annot_exons	novel
novel_circ_001214	3.47145	3.47109	3.47145	0	4.34851	0	0	0	3.59934	4.72961	4.28269	12.149	1	1	1	0	1	0	0	0	1	1	1	1	ENSG00000204138	PHACTR4	1	+	28491650	28496672	354	annot_exons	novel
novel_circ_001215	0	0	0	4.92128	0	0	0	0	0	0	0	0	0	0	0	1	0	0	0	0	0	0	0	0	ENSG00000180198	RCC1	1	+	28529858	28536026	1003	annot_exons	novel
novel_circ_001216	38.186	69.4218	38.186	9.84257	30.4395	53.0271	36.0432	11.5645	21.596	33.1073	21.4135	72.8943	11	20	11	2	7	7	4	2	6	7	5	6	ENSG00000180098	TRNAU1AP	1	+	28560633	28561398	153	annot_exons	hsa_circ_0011153
novel_circ_001217	13.8858	3.47109	13.8858	0	0	7.5753	0	5.78225	3.59934	0	0	24.2981	4	1	4	0	0	1	0	1	1	0	0	2	ENSG00000180098	TRNAU1AP	1	+	28560633	28564834	285	annot_exons	novel
novel_circ_001218	20.8287	10.4133	20.8287	44.2916	4.34851	37.8765	27.0324	17.3468	28.7947	18.9184	12.8481	0	6	3	6	9	1	5	3	3	8	4	3	0	ENSG00000180098	TRNAU1AP	1	+	28571176	28571900	197	annot_exons	hsa_circ_0011156
novel_circ_001220	0	0	0	0	4.34851	0	0	0	0	0	0	0	0	0	0	0	1	0	0	0	0	0	0	0	NA	#N/A	1	-	28579533	28581229	1697	intergenic	novel
novel_circ_001221	3.47145	6.94218	3.47145	0	30.4395	30.3012	0	11.5645	7.19867	9.45922	0	0	1	2	1	0	7	4	0	2	2	2	0	0	NA	#N/A	1	-	28580560	28581229	670	intergenic	hsa_circ_0005174
novel_circ_001222	20.8287	13.8844	20.8287	34.449	0	7.5753	9.01079	11.5645	3.59934	0	38.5442	0	6	4	6	7	0	1	1	2	1	0	9	0	ENSG00000120656	TAF12	1	-	28590277	28622165	13832	exon_intron	novel
novel_circ_001223	0	13.8844	0	0	8.69701	0	0	0	0	0	0	0	0	4	0	0	2	0	0	0	0	0	0	0	ENSG00000120656	TAF12	1	-	28603528	28622165	581	annot_exons	novel
novel_circ_001224	38.186	52.0663	38.186	39.3703	39.1366	60.6024	0	28.9113	28.7947	47.2961	25.6962	60.7452	11	15	11	8	9	8	0	5	8	10	6	5	ENSG00000120656	TAF12	1	-	28605372	28622165	534	annot_exons	hsa_circ_0011159
novel_circ_001225	20.8287	24.2976	20.8287	9.84257	8.69701	60.6024	0	11.5645	14.3973	0	12.8481	12.149	6	7	6	2	2	8	0	2	4	0	3	1	ENSG00000120656	TAF12	1	-	28613247	28622165	445	annot_exons	hsa_circ_0011160
novel_circ_001226	34.7145	45.1242	34.7145	4.92128	30.4395	15.1506	27.0324	17.3468	21.596	9.45922	0	24.2981	10	13	10	1	7	2	3	3	6	2	0	2	ENSG00000120656	TAF12	1	-	28617953	28622165	330	annot_exons	hsa_circ_0011162
novel_circ_001228	17.3573	27.7687	17.3573	9.84257	0	0	0	0	0	4.72961	21.4135	60.7452	5	8	5	2	0	0	0	0	0	1	5	5	ENSG00000162419	GMEB1	1	+	28683583	28691709	396	annot_exons	novel
novel_circ_001229	17.3573	69.4218	17.3573	49.2128	52.1821	45.4518	27.0324	17.3468	0	18.9184	12.8481	48.5962	5	20	5	10	12	6	3	3	0	4	3	4	ENSG00000162419	GMEB1	1	+	28683583	28697084	658	annot_exons	hsa_circ_0011163
novel_circ_001230	0	6.94218	0	0	0	0	18.0216	17.3468	3.59934	0	0	0	0	2	0	0	0	0	2	3	1	0	0	0	ENSG00000162419	GMEB1	1	+	28683583	28697091	665	exon_intron	novel
novel_circ_001232	0	3.47109	0	9.84257	8.69701	0	0	5.78225	7.19867	0	4.28269	0	0	1	0	2	2	0	0	1	2	0	1	0	ENSG00000162419	GMEB1	1	+	28683583	28704329	928	annot_exons	novel
novel_circ_001233	0	0	0	0	0	7.5753	0	0	0	0	0	0	0	0	0	0	0	1	0	0	0	0	0	0	ENSG00000162419	GMEB1	1	+	28683583	28743986	30965	exon_intron	novel
novel_circ_001234	3.47145	0	3.47145	0	0	7.5753	0	0	0	0	0	0	1	0	1	0	0	1	0	0	0	0	0	0	ENSG00000162419	GMEB1	1	+	28683586	28691709	393	annot_exons	novel
novel_circ_001235	0	0	0	0	0	0	0	0	3.59934	0	0	0	0	0	0	0	0	0	0	0	1	0	0	0	ENSG00000162419	GMEB1	1	+	28683586	28697084	655	annot_exons	novel
novel_circ_001236	3.47145	0	3.47145	0	0	22.7259	0	0	7.19867	0	4.28269	0	1	0	1	0	0	3	0	0	2	0	1	0	ENSG00000162419	GMEB1	1	+	28690074	28704329	770	annot_exons	novel
novel_circ_001237	0	0	0	0	4.34851	0	0	0	0	4.72961	0	0	0	0	0	0	1	0	0	0	0	1	0	0	ENSG00000162419	GMEB1	1	+	28690104	28697084	470	annot_exons	novel
novel_circ_001238	0	6.94218	0	0	0	0	0	0	0	0	0	0	0	2	0	0	0	0	0	0	0	0	0	0	ENSG00000162419	GMEB1	1	+	28690104	28702569	602	annot_exons	novel
novel_circ_001239	0	3.47109	0	0	13.0455	0	9.01079	0	0	0	0	12.149	0	1	0	0	3	0	1	0	0	0	0	1	ENSG00000162419	GMEB1	1	+	28690104	28704329	740	annot_exons	novel
novel_circ_001240	0	0	0	0	0	0	0	0	3.59934	0	0	0	0	0	0	0	0	0	0	0	1	0	0	0	ENSG00000162419	GMEB1	1	-	28696947	28714171	17225	antisense	novel
novel_circ_001241	38.186	121.488	38.186	73.8193	213.077	75.753	63.0756	237.072	32.394	42.5665	38.5442	170.087	11	35	11	15	49	10	7	41	9	9	9	14	ENSG00000198492	YTHDF2	1	+	28742403	28743986	1584	one_exon	hsa_circ_000025*
novel_circ_001242	0	10.4133	0	0	0	0	0	5.78225	3.59934	0	4.28269	0	0	3	0	0	0	0	0	1	1	0	1	0	ENSG00000116329	OPRD1	1	+	28858954	28859303	350	one_exon	novel
novel_circ_001243	3.47145	6.94218	3.47145	0	4.34851	7.5753	0	5.78225	0	0	0	0	1	2	1	0	1	1	0	1	0	0	0	0	ENSG00000159023	EPB41	1	+	28987431	28987905	475	one_exon	hsa_circ_0011167
novel_circ_001244	0	6.94218	0	0	0	0	0	11.5645	0	0	0	0	0	2	0	0	0	0	0	2	0	0	0	0	ENSG00000159023	EPB41	1	+	28987431	28993542	768	annot_exons	novel
novel_circ_001245	17.3573	31.2398	17.3573	49.2128	13.0455	45.4518	0	0	7.19867	9.45922	17.1308	48.5962	5	9	5	10	3	6	0	0	2	2	4	4	ENSG00000159023	EPB41	1	+	28987431	28997319	873	annot_exons	hsa_circ_0011168
novel_circ_001247	0	0	0	0	4.34851	7.5753	0	0	0	0	0	0	0	0	0	0	1	1	0	0	0	0	0	0	ENSG00000159023	EPB41	1	+	28987448	28997319	856	annot_exons	novel
novel_circ_001248	3.47145	0	3.47145	0	0	0	0	0	0	0	0	0	1	0	1	0	0	0	0	0	0	0	0	0	ENSG00000159023	EPB41	1	+	28987448	29039426	1706	annot_exons	novel
novel_circ_001249	10.4144	10.4133	10.4144	0	8.69701	0	9.01079	5.78225	0	0	0	0	3	3	3	0	2	0	1	1	0	0	0	0	ENSG00000159023	EPB41	1	+	28993330	29018442	656	annot_exons	hsa_circ_001237
novel_circ_001250	0	3.47109	0	0	8.69701	0	0	0	7.19867	4.72961	0	0	0	1	0	0	2	0	0	0	2	1	0	0	ENSG00000159023	EPB41	1	+	28993330	29035923	995	annot_exons	novel
novel_circ_001251	0	3.47109	0	0	0	0	0	0	0	0	0	0	0	1	0	0	0	0	0	0	0	0	0	0	ENSG00000159023	EPB41	1	+	28993330	29039426	1168	annot_exons	novel
novel_circ_001252	0	3.47109	0	0	0	0	0	0	0	0	4.28269	0	0	1	0	0	0	0	0	0	0	0	1	0	ENSG00000159023	EPB41	1	+	29033093	29039426	424	annot_exons	novel
novel_circ_001253	27.7716	38.182	27.7716	29.5277	21.7425	22.7259	54.0648	57.8225	28.7947	4.72961	85.6538	182.236	8	11	8	6	5	3	6	10	8	1	20	15	ENSG00000159023	EPB41	1	+	29035826	29039426	271	annot_exons	hsa_circ_000827
novel_circ_001254	17.3573	10.4133	17.3573	0	13.0455	0	27.0324	5.78225	14.3973	0	17.1308	36.4471	5	3	5	0	3	0	3	1	4	0	4	3	ENSG00000159023	EPB41	1	+	29035826	29053312	480	annot_exons	hsa_circ_0011173
novel_circ_001255	6.9429	3.47109	6.9429	9.84257	0	0	0	0	0	0	8.56538	12.149	2	1	2	2	0	0	0	0	0	0	2	1	ENSG00000159023	EPB41	1	+	29035826	29065158	819	annot_exons	hsa_circ_0011174
novel_circ_001256	3.47145	0	3.47145	0	0	0	0	0	0	0	4.28269	0	1	0	1	0	0	0	0	0	0	0	1	0	ENSG00000159023	EPB41	1	+	29035826	29097935	3463	annot_exons	novel
novel_circ_001257	0	10.4133	0	9.84257	0	0	0	0	3.59934	0	0	0	0	3	0	2	0	0	0	0	1	0	0	0	ENSG00000159023	EPB41	1	+	29053104	29065158	548	annot_exons	novel
novel_circ_001258	0	3.47109	0	0	0	0	0	0	0	4.72961	0	0	0	1	0	0	0	0	0	0	0	1	0	0	ENSG00000159023	EPB41	1	+	29053107	29097935	3189	annot_exons	novel
novel_circ_001259	0	0	0	0	8.69701	15.1506	0	0	3.59934	0	0	0	0	0	0	0	2	2	0	0	1	0	0	0	ENSG00000159023	EPB41	1	+	29097807	29115803	417	annot_exons	novel
novel_circ_001260	0	0	0	0	0	0	9.01079	0	0	0	4.28269	0	0	0	0	0	0	0	1	0	0	0	1	0	ENSG00000159023	EPB41	1	+	29109336	29112448	183	annot_exons	novel
novel_circ_001261	0	0	0	0	0	0	0	5.78225	0	0	0	24.2981	0	0	0	0	0	0	0	1	0	0	0	2	ENSG00000159023	EPB41	1	+	29115699	29117989	1276	annot_exons	novel
novel_circ_001262	0	3.47109	0	14.7639	0	0	0	0	0	0	0	0	0	1	0	3	0	0	0	0	0	0	0	0	ENSG00000116350	SRSF4	1	-	29142922	29160517	6866	exon_intron	novel
novel_circ_001263	6.9429	3.47109	6.9429	4.92128	4.34851	7.5753	0	0	10.798	18.9184	4.28269	12.149	2	1	2	1	1	1	0	0	3	4	1	1	ENSG00000116350	SRSF4	1	-	29148071	29154910	1461	annot_exons	novel
novel_circ_001264	6.9429	6.94218	6.9429	4.92128	26.091	0	0	23.129	7.19867	0	0	0	2	2	2	1	6	0	0	4	2	0	0	0	ENSG00000116350	SRSF4	1	-	29148080	29149226	1147	one_exon	novel
novel_circ_001265	55.5432	52.0663	55.5432	68.898	39.1366	60.6024	117.14	5.78225	79.1854	61.4849	47.1096	133.639	16	15	16	14	9	8	13	1	22	13	11	11	ENSG00000116350	SRSF4	1	-	29148080	29154910	1452	annot_exons	novel
novel_circ_001266	0	0	0	9.84257	0	0	0	0	7.19867	0	0	0	0	0	0	2	0	0	0	0	2	0	0	0	ENSG00000116350	SRSF4	1	-	29148080	29159486	1565	annot_exons	novel
novel_circ_001267	0	3.47109	0	0	0	0	0	0	0	0	0	0	0	1	0	0	0	0	0	0	0	0	0	0	ENSG00000116350	SRSF4	1	-	29148080	29160517	1708	annot_exons	novel
novel_circ_001268	0	0	0	0	4.34851	0	0	0	0	0	0	0	0	0	0	0	1	0	0	0	0	0	0	0	ENSG00000116350	SRSF4	1	-	29148080	29168638	9829	exon_intron	novel
novel_circ_001271	10.4144	0	10.4144	0	4.34851	0	18.0216	0	0	0	0	0	3	0	3	0	1	0	2	0	0	0	0	0	ENSG00000116350	SRSF4	1	-	29148465	29154910	1067	annot_exons	novel
novel_circ_001272	6.9429	6.94218	6.9429	14.7639	0	0	0	0	0	0	0	0	2	2	2	3	0	0	0	0	0	0	0	0	ENSG00000116350	SRSF4	1	-	29149009	29160517	779	annot_exons	novel
novel_circ_001273	0	0	0	4.92128	0	0	0	5.78225	0	0	0	0	0	0	0	1	0	0	0	1	0	0	0	0	ENSG00000116350	SRSF4	1	-	29149009	29166064	6326	exon_intron	novel
novel_circ_001274	3.47145	10.4133	3.47145	4.92128	0	0	0	11.5645	0	0	0	0	1	3	1	1	0	0	0	2	0	0	0	0	ENSG00000116350	SRSF4	1	-	29149009	29168638	8900	exon_intron	novel
novel_circ_001275	0	3.47109	0	0	4.34851	15.1506	0	0	3.59934	0	0	0	0	1	0	0	1	2	0	0	1	0	0	0	ENSG00000116350	SRSF4	1	-	29150103	29154910	305	annot_exons	hsa_circ_0011178
novel_circ_001276	0	0	0	4.92128	0	0	0	0	0	0	0	0	0	0	0	1	0	0	0	0	0	0	0	0	ENSG00000116350	SRSF4	1	-	29154696	29154910	215	one_exon	hsa_circ_0006602
novel_circ_001277	0	0	0	4.92128	0	0	0	5.78225	3.59934	0	4.28269	0	0	0	0	1	0	0	0	1	1	0	1	0	ENSG00000116350	SRSF4	1	-	29154696	29160517	471	annot_exons	novel
novel_circ_001279	0	0	0	0	0	0	0	0	7.19867	0	0	0	0	0	0	0	0	0	0	0	2	0	0	0	ENSG00000116350	SRSF4	1	-	29159374	29166912	6651	exon_intron	novel
novel_circ_001280	0	0	0	4.92128	0	0	0	0	0	0	0	0	0	0	0	1	0	0	0	0	0	0	0	0	ENSG00000116350	SRSF4	1	-	29160375	29168638	8264	exon_intron	novel
novel_circ_001281	0	0	0	4.92128	0	0	0	0	0	0	0	0	0	0	0	1	0	0	0	0	0	0	0	0	ENSG00000116353	MECR	1	-	29200516	29216812	781	annot_exons	novel
novel_circ_001282	6.9429	0	6.9429	0	4.34851	0	0	5.78225	0	0	0	0	2	0	2	0	1	0	0	1	0	0	0	0	ENSG00000116353	MECR	1	-	29216005	29216685	230	annot_exons	hsa_circ_0011190
novel_circ_001283	13.8858	0	13.8858	0	13.0455	7.5753	45.054	0	0	9.45922	4.28269	0	4	0	4	0	3	1	5	0	0	2	1	0	ENSG00000116353	MECR	1	-	29216005	29216812	357	annot_exons	hsa_circ_0011191
novel_circ_001284	6.9429	3.47109	6.9429	0	4.34851	7.5753	0	11.5645	3.59934	4.72961	0	0	2	1	2	0	1	1	0	2	1	1	0	0	ENSG00000116353	MECR	1	-	29216005	29220921	4466	exon_intron	novel
novel_circ_001285	0	0	0	0	0	0	0	0	0	0	0	24.2981	0	0	0	0	0	0	0	0	0	0	0	2	ENSG00000116353	MECR	1	+	29219597	29220061	465	antisense	novel
novel_circ_001286	0	0	0	4.92128	0	7.5753	0	5.78225	0	0	17.1308	0	0	0	0	1	0	1	0	1	0	0	4	0	ENSG00000060656	PTPRU	1	+	29255275	29260903	1071	annot_exons	hsa_circ_0011192
novel_circ_001287	13.8858	0	13.8858	0	0	0	0	0	7.19867	0	29.9788	0	4	0	4	0	0	0	0	0	2	0	7	0	ENSG00000060656	PTPRU	1	+	29258505	29260903	939	annot_exons	hsa_circ_0003904
novel_circ_001288	0	0	0	9.84257	0	0	0	0	3.59934	0	0	0	0	0	0	2	0	0	0	0	1	0	0	0	ENSG00000060656	PTPRU	1	+	29282676	29284869	450	annot_exons	novel
novel_circ_001289	0	0	0	0	0	0	0	0	3.59934	0	0	0	0	0	0	0	0	0	0	0	1	0	0	0	ENSG00000162512	SDC3	1	+	30869953	30871918	1966	antisense	novel
novel_circ_001290	0	3.47109	0	0	0	0	0	0	0	0	0	0	0	1	0	0	0	0	0	0	0	0	0	0	ENSG00000162512	SDC3	1	-	30870676	30874455	2861	annot_exons	novel
novel_circ_001294	0	0	0	4.92128	0	0	0	17.3468	0	0	0	0	0	0	0	1	0	0	0	3	0	0	0	0	ENSG00000162512	SDC3	1	-	30874297	30878740	2481	annot_exons	novel
novel_circ_001295	0	0	0	0	0	0	0	0	0	0	8.56538	0	0	0	0	0	0	0	0	0	0	0	2	0	ENSG00000134644	PUM1	1	-	30933224	30950189	761	annot_exons	novel
novel_circ_001296	0	3.47109	0	0	0	0	0	0	0	0	0	0	0	1	0	0	0	0	0	0	0	0	0	0	ENSG00000134644	PUM1	1	-	30936643	30968492	1929	annot_exons	novel
novel_circ_001297	0	0	0	0	0	0	0	0	0	0	0	12.149	0	0	0	0	0	0	0	0	0	0	0	1	ENSG00000134644	PUM1	1	-	30936643	30995220	2730	annot_exons	novel
novel_circ_001298	17.3573	6.94218	17.3573	0	8.69701	7.5753	0	17.3468	10.798	9.45922	12.8481	24.2981	5	2	5	0	2	1	0	3	3	2	3	2	ENSG00000134644	PUM1	1	-	30941151	30942123	248	annot_exons	hsa_circ_0011218
novel_circ_001299	0	0	0	0	0	0	0	5.78225	0	0	0	12.149	0	0	0	0	0	0	0	1	0	0	0	1	ENSG00000134644	PUM1	1	-	30941151	30945483	386	annot_exons	novel
novel_circ_001300	0	0	0	4.92128	0	0	0	0	0	0	4.28269	0	0	0	0	1	0	0	0	0	0	0	1	0	ENSG00000134644	PUM1	1	-	30941151	30953981	919	annot_exons	novel
novel_circ_001301	3.47145	10.4133	3.47145	4.92128	0	0	0	0	0	0	12.8481	0	1	3	1	1	0	0	0	0	0	0	3	0	ENSG00000134644	PUM1	1	-	30941151	30967310	1597	annot_exons	novel
novel_circ_001302	0	6.94218	0	4.92128	4.34851	0	0	0	0	0	0	0	0	2	0	1	1	0	0	0	0	0	0	0	ENSG00000134644	PUM1	1	-	30941151	30968492	1736	annot_exons	novel
novel_circ_001303	0	0	0	0	0	0	0	0	0	4.72961	0	0	0	0	0	0	0	0	0	0	0	1	0	0	ENSG00000134644	PUM1	1	-	30945346	30950261	273	annot_exons	hsa_circ_0011227
novel_circ_001304	0	3.47109	0	0	0	0	0	0	0	0	0	0	0	1	0	0	0	0	0	0	0	0	0	0	ENSG00000134644	PUM1	1	-	30945346	30974802	1640	annot_exons	novel
novel_circ_001305	0	0	0	4.92128	0	0	0	0	0	0	0	0	0	0	0	1	0	0	0	0	0	0	0	0	ENSG00000134644	PUM1	1	-	30950127	30953981	533	annot_exons	hsa_circ_0011231
novel_circ_001306	0	3.47109	0	0	0	0	0	0	0	0	0	0	0	1	0	0	0	0	0	0	0	0	0	0	ENSG00000134644	PUM1	1	-	30950127	30981405	1713	annot_exons	novel
novel_circ_001307	0	3.47109	0	0	0	0	0	0	0	0	0	0	0	1	0	0	0	0	0	0	0	0	0	0	ENSG00000134644	PUM1	1	-	30950133	30967310	1205	annot_exons	novel
novel_circ_001308	0	0	0	0	0	0	0	11.5645	0	0	0	0	0	0	0	0	0	0	0	2	0	0	0	0	ENSG00000134644	PUM1	1	-	30953714	30974802	1237	annot_exons	novel
novel_circ_001309	0	0	0	4.92128	0	7.5753	0	11.5645	0	0	0	0	0	0	0	1	0	1	0	2	0	0	0	0	ENSG00000134644	PUM1	1	-	30964674	30964910	237	one_exon	novel
novel_circ_001310	0	17.3554	0	4.92128	0	7.5753	0	17.3468	0	0	0	12.149	0	5	0	1	0	1	0	3	0	0	0	1	ENSG00000134644	PUM1	1	-	30964674	30968492	817	annot_exons	hsa_circ_0011237
novel_circ_001311	10.4144	17.3554	10.4144	0	8.69701	15.1506	0	11.5645	10.798	9.45922	0	0	3	5	3	0	2	2	0	2	3	2	0	0	ENSG00000134644	PUM1	1	-	30964674	30974802	969	annot_exons	novel
novel_circ_001312	34.7145	55.5374	34.7145	29.5277	17.394	22.7259	36.0432	98.2983	32.394	33.1073	17.1308	12.149	10	16	10	6	4	3	4	17	9	7	4	1	ENSG00000134644	PUM1	1	-	30964674	30981405	1180	annot_exons	hsa_circ_0011240
novel_circ_001313	0	3.47109	0	0	0	0	0	0	0	0	0	0	0	1	0	0	0	0	0	0	0	0	0	0	ENSG00000134644	PUM1	1	-	30964674	30992660	1451	annot_exons	novel
novel_circ_001314	10.4144	20.8265	10.4144	9.84257	8.69701	22.7259	18.0216	11.5645	0	23.648	4.28269	0	3	6	3	2	2	3	2	2	0	5	1	0	ENSG00000134644	PUM1	1	-	30964674	30995220	1618	annot_exons	hsa_circ_0011241
novel_circ_001315	6.9429	3.47109	6.9429	0	0	0	0	0	0	4.72961	0	0	2	1	2	0	0	0	0	0	0	1	0	0	ENSG00000134644	PUM1	1	-	30964674	31007102	1906	annot_exons	novel
novel_circ_001316	0	0	0	4.92128	0	0	0	11.5645	0	0	0	12.149	0	0	0	1	0	0	0	2	0	0	0	1	ENSG00000134644	PUM1	1	-	30974651	30974802	152	one_exon	hsa_circ_0011244
novel_circ_001317	20.8287	13.8844	20.8287	4.92128	13.0455	0	0	5.78225	0	4.72961	0	0	6	4	6	1	3	0	0	1	0	1	0	0	ENSG00000134644	PUM1	1	-	30974651	30981405	363	annot_exons	hsa_circ_0011245
novel_circ_001318	0	3.47109	0	0	8.69701	7.5753	0	0	0	0	17.1308	0	0	1	0	0	2	1	0	0	0	0	4	0	ENSG00000134644	PUM1	1	-	30974651	30995220	801	annot_exons	novel
novel_circ_001319	0	3.47109	0	0	0	0	0	0	0	0	0	0	0	1	0	0	0	0	0	0	0	0	0	0	ENSG00000134644	PUM1	1	-	30980062	31007099	934	annot_exons	novel
novel_circ_001320	0	0	0	0	0	0	0	5.78225	0	0	8.56538	0	0	0	0	0	0	0	0	1	0	0	2	0	ENSG00000134644	PUM1	1	-	30980062	31007102	937	annot_exons	hsa_circ_0011249
novel_circ_001321	10.4144	0	10.4144	0	0	0	0	5.78225	0	0	0	0	3	0	3	0	0	0	0	1	0	0	0	0	ENSG00000134644	PUM1	1	-	30981312	30995220	532	annot_exons	novel
novel_circ_001322	0	0	0	0	0	0	18.0216	0	0	0	0	0	0	0	0	0	0	0	2	0	0	0	0	0	ENSG00000134644	PUM1	1	-	30988309	30995220	4519	exon_intron	novel
novel_circ_001323	76.3719	159.67	76.3719	73.8193	108.713	151.506	144.173	109.863	64.7881	146.618	55.675	133.639	22	46	22	15	25	20	16	19	18	31	13	11	ENSG00000134644	PUM1	1	-	30992390	30995220	438	annot_exons	hsa_circ_001967
novel_circ_001324	3.47145	24.2976	3.47145	19.6851	17.394	15.1506	0	11.5645	17.9967	23.648	17.1308	24.2981	1	7	1	4	4	2	0	2	5	5	4	2	ENSG00000134644	PUM1	1	-	30992390	31007099	723	annot_exons	hsa_circ_0006636
novel_circ_001325	86.7863	124.959	86.7863	78.7405	86.9701	136.355	18.0216	104.081	39.5927	61.4849	77.0885	24.2981	25	36	25	16	20	18	2	18	11	13	18	2	ENSG00000134644	PUM1	1	-	30992390	31007102	726	annot_exons	hsa_circ_000829
novel_circ_001326	0	0	0	4.92128	0	0	0	5.78225	0	0	4.28269	0	0	0	0	1	0	0	0	1	0	0	1	0	ENSG00000134644	PUM1	1	-	30992390	31028864	795	annot_exons	hsa_circ_0011253
novel_circ_001327	0	0	0	0	21.7425	0	0	0	0	0	0	0	0	0	0	0	5	0	0	0	0	0	0	0	ENSG00000134644	PUM1	1	-	30992390	31059577	1169	annot_exons	hsa_circ_0011254
novel_circ_001329	0	0	0	0	0	0	0	0	0	4.72961	0	0	0	0	0	0	0	0	0	0	0	1	0	0	ENSG00000134644	PUM1	1	-	31005853	31007099	285	annot_exons	novel
novel_circ_001330	10.4144	24.2976	10.4144	19.6851	47.8336	37.8765	9.01079	5.78225	25.1954	9.45922	47.1096	0	3	7	3	4	11	5	1	1	7	2	11	0	ENSG00000134644	PUM1	1	-	31005853	31007102	288	annot_exons	hsa_circ_0004949
novel_circ_001331	3.47145	0	3.47145	0	8.69701	0	0	0	0	0	0	0	1	0	1	0	2	0	0	0	0	0	0	0	ENSG00000134644	PUM1	1	-	31005853	31028864	357	annot_exons	hsa_circ_0011257
novel_circ_001332	0	0	0	14.7639	4.34851	0	0	0	0	0	8.56538	12.149	0	0	0	3	1	0	0	0	0	0	2	1	ENSG00000134644	PUM1	1	-	31054398	31059577	5180	exon_intron	novel
novel_circ_001333	0	0	0	0	0	7.5753	0	0	0	0	0	0	0	0	0	0	0	1	0	0	0	0	0	0	ENSG00000134644	PUM1	1	-	31055313	31059439	4127	exon_intron	novel
novel_circ_001334	3.47145	0	3.47145	0	13.0455	15.1506	0	0	0	14.1888	0	12.149	1	0	1	0	3	2	0	0	0	3	0	1	ENSG00000134644	PUM1	1	-	31055313	31059577	4265	exon_intron	novel
novel_circ_001335	38.186	65.9507	38.186	29.5277	47.8336	75.753	27.0324	34.6935	7.19867	4.72961	59.9577	48.5962	11	19	11	6	11	10	3	6	2	1	14	4	ENSG00000134644	PUM1	1	-	31059204	31059577	374	one_exon	hsa_circ_000015
novel_circ_001336	0	0	0	9.84257	0	0	0	23.129	0	9.45922	4.28269	0	0	0	0	2	0	0	0	4	0	2	1	0	ENSG00000084628	NKAIN1	1	-	31183817	31188187	417	annot_exons	hsa_circ_0011259
novel_circ_001337	0	0	0	0	0	0	0	5.78225	0	0	0	0	0	0	0	0	0	0	0	1	0	0	0	0	ENSG00000060688	SNRNP40	1	-	31261529	31289419	1085	annot_exons	novel
novel_circ_001338	0	3.47109	0	0	0	0	0	0	0	0	0	0	0	1	0	0	0	0	0	0	0	0	0	0	ENSG00000060688	SNRNP40	1	-	31261529	31292006	1179	annot_exons	novel
novel_circ_001339	38.186	24.2976	38.186	4.92128	47.8336	53.0271	0	17.3468	3.59934	23.648	17.1308	24.2981	11	7	11	1	11	7	0	3	1	5	4	2	ENSG00000060688	SNRNP40	1	-	31267871	31292006	1075	annot_exons	hsa_circ_0011264
novel_circ_001340	6.9429	0	6.9429	9.84257	4.34851	7.5753	0	11.5645	0	9.45922	0	0	2	0	2	2	1	1	0	2	0	2	0	0	ENSG00000060688	SNRNP40	1	-	31281374	31292006	383	annot_exons	novel
novel_circ_001341	0	0	0	4.92128	13.0455	7.5753	0	0	0	0	4.28269	0	0	0	0	1	3	1	0	0	0	0	1	0	ENSG00000060688	SNRNP40	1	-	31291913	31293348	224	annot_exons	hsa_circ_0011267
novel_circ_001342	10.4144	17.3554	10.4144	24.6064	30.4395	0	72.0864	28.9113	32.394	61.4849	42.8269	0	3	5	3	5	7	0	8	5	9	13	10	0	ENSG00000121766	ZCCHC17	1	+	31310044	31339048	442	annot_exons	hsa_circ_0007617
novel_circ_001343	3.47145	6.94218	3.47145	9.84257	0	7.5753	9.01079	5.78225	0	14.1888	4.28269	0	1	2	1	2	0	1	1	1	0	3	1	0	ENSG00000121766	ZCCHC17	1	+	31310044	31348974	767	annot_exons	novel
novel_circ_001344	0	0	0	4.92128	8.69701	0	0	0	0	0	4.28269	0	0	0	0	1	2	0	0	0	0	0	1	0	ENSG00000121766	ZCCHC17	1	+	31318167	31339048	321	annot_exons	hsa_circ_0011269
novel_circ_001345	17.3573	17.3554	17.3573	63.9767	17.394	53.0271	117.14	57.8225	7.19867	61.4849	17.1308	170.087	5	5	5	13	4	7	13	10	2	13	4	14	ENSG00000121766	ZCCHC17	1	+	31337175	31339048	193	annot_exons	hsa_circ_0009057
novel_circ_001346	187.458	177.026	187.458	265.749	121.758	159.081	306.367	127.21	205.162	297.965	184.156	255.13	54	51	54	54	28	21	34	22	57	63	43	21	ENSG00000121766	ZCCHC17	1	+	31337175	31348974	518	annot_exons	hsa_circ_0007249
novel_circ_001347	6.9429	6.94218	6.9429	14.7639	4.34851	0	9.01079	0	3.59934	4.72961	12.8481	0	2	2	2	3	1	0	1	0	1	1	3	0	ENSG00000121766	ZCCHC17	1	+	31337175	31364556	1043	annot_exons	novel
novel_circ_001348	3.47145	0	3.47145	0	0	0	9.01079	0	3.59934	9.45922	0	0	1	0	1	0	0	0	1	0	1	2	0	0	ENSG00000121766	ZCCHC17	1	+	31346640	31348974	325	annot_exons	novel
novel_circ_001349	0	0	0	0	0	0	0	0	0	4.72961	0	0	0	0	0	0	0	0	0	0	0	1	0	0	NA	#N/A	1	+	31381379	31382598	1220	intergenic	novel
novel_circ_001350	3.47145	6.94218	3.47145	0	0	0	0	17.3468	0	0	0	0	1	2	1	0	0	0	0	3	0	0	0	0	ENSG00000168528	SERINC2	1	+	31423693	31426823	741	annot_exons	hsa_circ_0011279
novel_circ_001351	0	0	0	0	4.34851	0	0	0	0	0	0	0	0	0	0	0	1	0	0	0	0	0	0	0	ENSG00000084636	COL16A1	1	-	31658914	31660638	105	annot_exons	novel
novel_circ_001352	0	0	0	0	0	0	0	11.5645	0	0	0	0	0	0	0	0	0	0	0	2	0	0	0	0	ENSG00000121753	ADGRB2	1	-	31741624	31742217	435	annot_exons	novel
novel_circ_001353	0	10.4133	0	0	0	0	0	0	7.19867	0	8.56538	0	0	3	0	0	0	0	0	0	2	0	2	0	ENSG00000121753	ADGRB2	1	-	31755999	31756815	817	one_exon	novel
novel_circ_001355	0	6.94218	0	0	4.34851	7.5753	0	0	0	0	8.56538	0	0	2	0	0	1	1	0	0	0	0	2	0	ENSG00000184007	PTP4A2	1	-	31907661	31911826	1506	annot_exons	novel
novel_circ_001356	0	6.94218	0	0	4.34851	15.1506	9.01079	0	3.59934	14.1888	17.1308	12.149	0	2	0	0	1	2	1	0	1	3	4	1	ENSG00000184007	PTP4A2	1	-	31907661	31919658	2321	annot_exons	novel
novel_circ_001358	3.47145	0	3.47145	0	4.34851	0	9.01079	0	3.59934	0	4.28269	0	1	0	1	0	1	0	1	0	1	0	1	0	ENSG00000184007	PTP4A2	1	-	31908799	31919658	1183	annot_exons	novel
novel_circ_001359	3.47145	3.47109	3.47145	9.84257	4.34851	15.1506	54.0648	5.78225	14.3973	0	4.28269	48.5962	1	1	1	2	1	2	6	1	4	0	1	4	ENSG00000184007	PTP4A2	1	-	31910038	31911826	206	annot_exons	hsa_circ_0005674
novel_circ_001360	31.2431	27.7687	31.2431	24.6064	21.7425	60.6024	63.0756	63.6048	32.394	42.5665	29.9788	72.8943	9	8	9	5	5	8	7	11	9	9	7	6	ENSG00000184007	PTP4A2	1	-	31911696	31919658	946	annot_exons	hsa_circ_0004893
novel_circ_001361	104.144	55.5374	104.144	78.7405	213.077	90.9036	135.162	17.3468	158.371	80.4033	184.156	97.1924	30	16	30	16	49	12	15	3	44	17	43	8	ENSG00000184007	PTP4A2	1	-	31915891	31919658	786	exon_intron	hsa_circ_0005067
novel_circ_001362	4523.3	2020.17	4523.3	2608.28	5279.09	3105.87	3973.76	1428.22	5345.01	3107.35	5828.74	3511.07	1303	582	1303	530	1214	410	441	247	1485	657	1361	289	ENSG00000184007	PTP4A2	1	-	31915895	31919658	782	annot_exons	hsa_circ_0007364
novel_circ_001364	100.672	180.497	100.672	88.5831	95.6671	83.3283	63.0756	167.685	53.99	70.9441	64.2404	121.49	29	52	29	18	22	11	7	29	15	15	15	10	ENSG00000121774	KHDRBS1	1	+	32030298	32033334	389	annot_exons	hsa_circ_0007777
novel_circ_001365	6.9429	10.4133	6.9429	0	0	7.5753	0	0	3.59934	4.72961	4.28269	0	2	3	2	0	0	1	0	0	1	1	1	0	ENSG00000121774	KHDRBS1	1	+	32030298	32037043	523	annot_exons	novel
novel_circ_001366	59.0147	41.6531	59.0147	29.5277	34.7881	45.4518	45.054	63.6048	7.19867	89.8626	34.2615	48.5962	17	12	17	6	8	6	5	11	2	19	8	4	ENSG00000121774	KHDRBS1	1	+	32030298	32038619	793	annot_exons	hsa_circ_0003446
novel_circ_001367	48.6003	55.5374	48.6003	78.7405	13.0455	45.4518	63.0756	156.121	43.192	18.9184	34.2615	48.5962	14	16	14	16	3	6	7	27	12	4	8	4	ENSG00000121774	KHDRBS1	1	+	32030298	32045390	3716	exon_intron	hsa_circ_0004289
novel_circ_001368	3.47145	0	3.47145	0	0	0	9.01079	23.129	0	0	0	0	1	0	1	0	0	0	1	4	0	0	0	0	ENSG00000121774	KHDRBS1	1	+	32031524	32033334	264	annot_exons	novel
novel_circ_001369	149.272	204.794	149.272	127.953	126.107	166.657	54.0648	167.685	57.5894	179.725	111.35	97.1924	43	59	43	26	29	22	6	29	16	38	26	8	ENSG00000121774	KHDRBS1	1	+	32036910	32038619	404	annot_exons	hsa_circ_0007231
novel_circ_001370	20.8287	34.7109	20.8287	59.0554	60.8791	37.8765	27.0324	86.7338	10.798	18.9184	21.4135	36.4471	6	10	6	12	14	5	3	15	3	4	5	3	ENSG00000121774	KHDRBS1	1	+	32036910	32039573	463	annot_exons	hsa_circ_0002467
novel_circ_001371	27.7716	6.94218	27.7716	4.92128	4.34851	7.5753	27.0324	5.78225	0	0	8.56538	36.4471	8	2	8	1	1	1	3	1	0	0	2	3	ENSG00000121774	KHDRBS1	1	+	32036910	32045390	3327	exon_intron	novel
novel_circ_001373	0	20.8265	0	0	4.34851	15.1506	0	17.3468	0	0	8.56538	0	0	6	0	0	1	2	0	3	0	0	2	0	ENSG00000121775	TMEM39B	1	+	32091675	32100562	646	annot_exons	hsa_circ_0006349
novel_circ_001374	3.47145	10.4133	3.47145	0	8.69701	0	0	0	10.798	4.72961	17.1308	24.2981	1	3	1	0	2	0	0	0	3	1	4	2	ENSG00000121775	TMEM39B	1	+	32094784	32100562	309	annot_exons	hsa_circ_0003601
novel_circ_001375	3.47145	0	3.47145	4.92128	0	0	0	0	3.59934	0	0	0	1	0	1	1	0	0	0	0	1	0	0	0	ENSG00000025800	KPNA6	1	+	32154588	32158361	422	annot_exons	novel
novel_circ_001376	0	0	0	4.92128	0	0	0	0	0	0	0	0	0	0	0	1	0	0	0	0	0	0	0	0	ENSG00000025800	KPNA6	1	+	32154588	32159531	554	annot_exons	novel
novel_circ_001377	0	0	0	4.92128	0	0	0	0	0	0	0	0	0	0	0	1	0	0	0	0	0	0	0	0	ENSG00000025800	KPNA6	1	+	32154588	32166230	1112	annot_exons	novel
novel_circ_001378	0	3.47109	0	0	0	0	0	0	0	9.45922	4.28269	0	0	1	0	0	0	0	0	0	0	2	1	0	ENSG00000025800	KPNA6	1	+	32154588	32167296	1240	annot_exons	novel
novel_circ_001379	0	3.47109	0	0	4.34851	7.5753	0	0	3.59934	14.1888	0	0	0	1	0	0	1	1	0	0	1	3	0	0	ENSG00000025800	KPNA6	1	+	32154590	32159531	552	annot_exons	novel
novel_circ_001380	0	0	0	0	0	0	0	0	0	0	4.28269	0	0	0	0	0	0	0	0	0	0	0	1	0	ENSG00000025800	KPNA6	1	+	32160615	32162046	189	annot_exons	novel
novel_circ_001381	3.47145	10.4133	3.47145	4.92128	0	7.5753	0	0	0	4.72961	0	0	1	3	1	1	0	1	0	0	0	1	0	0	ENSG00000025800	KPNA6	1	+	32161947	32167296	597	annot_exons	novel
novel_circ_001382	0	17.3554	0	9.84257	0	22.7259	0	5.78225	7.19867	0	12.8481	24.2981	0	5	0	2	0	3	0	1	2	0	3	2	ENSG00000025800	KPNA6	1	+	32163235	32167296	333	annot_exons	hsa_circ_0003880
novel_circ_001383	0	0	0	0	0	0	0	0	0	0	4.28269	0	0	0	0	0	0	0	0	0	0	0	1	0	ENSG00000025800	KPNA6	1	-	32172849	32173143	295	antisense	novel
novel_circ_001384	0	0	0	0	0	7.5753	0	0	0	0	0	0	0	0	0	0	0	1	0	0	0	0	0	0	ENSG00000025800	KPNA6	1	+	32173484	32174563	1080	one_exon	novel
novel_circ_001385	0	0	0	0	0	0	0	0	7.19867	0	0	0	0	0	0	0	0	0	0	0	2	0	0	0	ENSG00000084652	TXLNA	1	+	32181242	32194160	1178	annot_exons	novel
novel_circ_001386	13.8858	6.94218	13.8858	9.84257	8.69701	22.7259	0	11.5645	28.7947	0	8.56538	0	4	2	4	2	2	3	0	2	8	0	2	0	ENSG00000084652	TXLNA	1	+	32184525	32188124	263	annot_exons	hsa_circ_0011361
novel_circ_001387	38.186	41.6531	38.186	14.7639	60.8791	7.5753	63.0756	23.129	17.9967	0	51.3923	60.7452	11	12	11	3	14	1	7	4	5	0	12	5	ENSG00000084652	TXLNA	1	+	32187954	32190249	366	annot_exons	hsa_circ_0003238
novel_circ_001388	0	0	0	0	0	7.5753	0	0	0	0	0	0	0	0	0	0	0	1	0	0	0	0	0	0	ENSG00000084652	TXLNA	1	+	32190088	32190249	162	one_exon	novel
novel_circ_001390	13.8858	31.2398	13.8858	4.92128	13.0455	75.753	9.01079	40.4758	3.59934	4.72961	4.28269	36.4471	4	9	4	1	3	10	1	7	1	1	1	3	ENSG00000084652	TXLNA	1	+	32192311	32193300	288	annot_exons	hsa_circ_0011363
novel_circ_001391	0	0	0	0	4.34851	0	0	0	0	0	0	0	0	0	0	0	1	0	0	0	0	0	0	0	ENSG00000160055	TMEM234	1	-	32216194	32216517	324	exon_intron	novel
novel_circ_001392	3.47145	17.3554	3.47145	4.92128	4.34851	0	18.0216	11.5645	14.3973	0	4.28269	12.149	1	5	1	1	1	0	2	2	4	0	1	1	ENSG00000084623	EIF3I	1	+	32226171	32226530	278	annot_exons	hsa_circ_0011385
novel_circ_001394	48.6003	34.7109	48.6003	88.5831	8.69701	83.3283	126.151	75.1693	57.5894	85.1329	94.2192	121.49	14	10	14	18	2	11	14	13	16	18	22	10	ENSG00000084623	EIF3I	1	+	32228499	32229208	275	annot_exons	hsa_circ_0004240
novel_circ_001395	0	13.8844	0	4.92128	8.69701	68.1777	9.01079	0	10.798	37.8369	4.28269	0	0	4	0	1	2	9	1	0	3	8	1	0	NA	#N/A	1	-	32231744	32232184	441	intergenic	novel
novel_circ_001396	3.47145	0	3.47145	4.92128	17.394	7.5753	0	0	0	9.45922	0	0	1	0	1	1	4	1	0	0	0	2	0	0	NA	#N/A	1	-	32231744	32235113	3370	intergenic	novel
novel_circ_001397	0	3.47109	0	14.7639	0	7.5753	0	5.78225	3.59934	0	4.28269	0	0	1	0	3	0	1	0	1	1	0	1	0	ENSG00000182866	LCK	1	+	32279671	32280210	363	annot_exons	hsa_circ_0011399
novel_circ_001398	10.4144	3.47109	10.4144	0	0	22.7259	27.0324	17.3468	7.19867	9.45922	0	0	3	1	3	0	0	3	3	3	2	2	0	0	ENSG00000116478	HDAC1	1	+	32324479	32327677	356	annot_exons	hsa_circ_0011401
novel_circ_001399	17.3573	45.1242	17.3573	34.449	78.2731	15.1506	9.01079	46.258	35.9934	33.1073	12.8481	85.0433	5	13	5	7	18	2	1	8	10	7	3	7	ENSG00000116478	HDAC1	1	+	32326939	32327677	281	annot_exons	hsa_circ_0005339
novel_circ_001400	0	0	0	0	0	0	0	0	0	0	0	24.2981	0	0	0	0	0	0	0	0	0	0	0	2	ENSG00000175130	MARCKSL1	1	+	32334347	32334556	210	antisense	novel
novel_circ_001401	10.4144	10.4133	10.4144	4.92128	4.34851	0	0	11.5645	3.59934	14.1888	4.28269	12.149	3	3	3	1	1	0	0	2	1	3	1	1	ENSG00000160058	BSDC1	1	-	32383830	32386895	336	annot_exons	hsa_circ_0011414
novel_circ_001402	0	3.47109	0	4.92128	0	0	0	5.78225	0	0	0	0	0	1	0	1	0	0	0	1	0	0	0	0	ENSG00000160062	ZBTB8A	1	+	32553459	32557965	4507	exon_intron	novel
novel_circ_001403	0	0	0	4.92128	0	0	0	0	0	0	0	0	0	0	0	1	0	0	0	0	0	0	0	0	ENSG00000160062	ZBTB8A	1	+	32553459	32593754	906	annot_exons	hsa_circ_0011421
novel_circ_001404	0	0	0	9.84257	0	0	0	0	0	0	0	0	0	0	0	2	0	0	0	0	0	0	0	0	ENSG00000160062	ZBTB8A	1	+	32553459	32600415	1405	annot_exons	novel
novel_circ_001408	20.8287	20.8265	20.8287	34.449	21.7425	0	0	17.3468	0	9.45922	8.56538	24.2981	6	6	6	7	5	0	0	3	0	2	2	2	ENSG00000160062	ZBTB8A	1	+	32592931	32595223	994	annot_exons	hsa_circ_0002306
novel_circ_001409	0	17.3554	0	14.7639	13.0455	15.1506	9.01079	34.6935	3.59934	23.648	12.8481	36.4471	0	5	0	3	3	2	1	6	1	5	3	3	ENSG00000176261	ZBTB8OS	1	-	32631827	32634110	296	annot_exons	novel
novel_circ_001410	204.816	253.39	204.816	142.717	173.94	113.629	171.205	92.516	136.775	189.184	102.785	48.5962	59	73	59	29	40	15	19	16	38	40	24	4	ENSG00000162521	RBBP4	1	+	32668225	32672901	902	annot_exons	hsa_circ_0008672
novel_circ_001411	6.9429	6.94218	6.9429	9.84257	0	15.1506	9.01079	17.3468	3.59934	18.9184	25.6962	12.149	2	2	2	2	0	2	1	3	1	4	6	1	ENSG00000162520	SYNC	1	-	32684010	32684382	205	annot_exons	novel
novel_circ_001412	0	0	0	0	4.34851	7.5753	0	0	0	4.72961	0	0	0	0	0	0	1	1	0	0	0	1	0	0	ENSG00000162520	SYNC	1	-	32694865	32696044	1180	one_exon	hsa_circ_0004895
novel_circ_001413	0	0	0	9.84257	0	0	0	0	0	0	0	0	0	0	0	2	0	0	0	0	0	0	0	0	ENSG00000134684	YARS	1	+	32778203	32779459	1257	antisense	novel
novel_circ_001414	10.4144	34.7109	10.4144	4.92128	43.4851	30.3012	18.0216	23.129	28.7947	14.1888	17.1308	24.2981	3	10	3	1	10	4	2	4	8	3	4	2	ENSG00000134684	YARS	1	-	32779382	32781145	434	annot_exons	novel
novel_circ_001415	3.47145	20.8265	3.47145	0	17.394	22.7259	9.01079	28.9113	10.798	4.72961	0	24.2981	1	6	1	0	4	3	1	5	3	1	0	2	ENSG00000134684	YARS	1	-	32779382	32782539	570	annot_exons	hsa_circ_001243
novel_circ_001416	0	0	0	0	4.34851	0	0	0	0	0	0	0	0	0	0	0	1	0	0	0	0	0	0	0	ENSG00000134684	YARS	1	-	32779382	32811057	1419	annot_exons	novel
novel_circ_001417	6.9429	0	6.9429	4.92128	0	22.7259	0	5.78225	3.59934	4.72961	8.56538	24.2981	2	0	2	1	0	3	0	1	1	1	2	2	ENSG00000134684	YARS	1	-	32806482	32811057	453	annot_exons	hsa_circ_0011448
novel_circ_001418	0	3.47109	0	0	0	0	0	0	0	0	0	0	0	1	0	0	0	0	0	0	0	0	0	0	ENSG00000134684	YARS	1	-	32810591	32811057	323	annot_exons	novel
novel_circ_001419	0	10.4133	0	19.6851	0	7.5753	0	11.5645	3.59934	4.72961	0	0	0	3	0	4	0	1	0	2	1	1	0	0	ENSG00000116497	S100PBP	1	+	32825313	32830067	1199	annot_exons	hsa_circ_0011450
novel_circ_001420	0	0	0	9.84257	0	0	0	0	0	0	0	0	0	0	0	2	0	0	0	0	0	0	0	0	ENSG00000121905	HPCA	1	-	32889020	32893599	4580	antisense	novel
novel_circ_001421	3.47145	3.47109	3.47145	4.92128	21.7425	7.5753	18.0216	11.5645	0	4.72961	8.56538	0	1	1	1	1	5	1	2	2	0	1	2	0	ENSG00000116514	RNF19B	1	-	32938397	32949774	1110	annot_exons	hsa_circ_0005057
novel_circ_001422	0	13.8844	0	0	4.34851	7.5753	0	0	3.59934	4.72961	4.28269	0	0	4	0	0	1	1	0	0	1	1	1	0	ENSG00000116514	RNF19B	1	-	32942252	32945628	464	annot_exons	hsa_circ_0011456
novel_circ_001423	41.6574	20.8265	41.6574	9.84257	26.091	7.5753	9.01079	11.5645	35.9934	4.72961	8.56538	24.2981	12	6	12	2	6	1	1	2	10	1	2	2	ENSG00000116514	RNF19B	1	-	32942252	32949774	978	annot_exons	hsa_circ_0004013
novel_circ_001424	3.47145	3.47109	3.47145	0	4.34851	7.5753	0	0	0	0	0	0	1	1	1	0	1	1	0	0	0	0	0	0	ENSG00000116514	RNF19B	1	-	32943352	32944159	808	exon_intron	novel
novel_circ_001425	17.3573	17.3554	17.3573	9.84257	0	7.5753	54.0648	11.5645	32.394	33.1073	34.2615	36.4471	5	5	5	2	0	1	6	2	9	7	8	3	ENSG00000116514	RNF19B	1	-	32944019	32945628	256	annot_exons	hsa_circ_0011458
novel_circ_001426	17.3573	0	17.3573	9.84257	13.0455	0	0	28.9113	7.19867	14.1888	8.56538	0	5	0	5	2	3	0	0	5	2	3	2	0	ENSG00000116514	RNF19B	1	-	32944019	32949774	770	annot_exons	hsa_circ_0005810
novel_circ_001427	0	6.94218	0	0	0	0	0	0	0	0	0	0	0	2	0	0	0	0	0	0	0	0	0	0	ENSG00000116514	RNF19B	1	-	32946402	32949774	514	annot_exons	novel
novel_circ_001428	322.845	565.788	322.845	521.656	604.442	999.939	495.594	890.467	413.924	373.639	308.354	315.875	93	163	93	106	139	132	55	154	115	79	72	26	ENSG00000116514	RNF19B	1	-	32948222	32949774	351	annot_exons	hsa_circ_000044
novel_circ_001429	0	0	0	0	4.34851	0	0	0	0	0	0	0	0	0	0	0	1	0	0	0	0	0	0	0	NA	#N/A	1	-	32992292	32993093	802	intergenic	novel
novel_circ_001430	10.4144	10.4133	10.4144	14.7639	17.394	15.1506	45.054	17.3468	0	33.1073	21.4135	109.341	3	3	3	3	4	2	5	3	0	7	5	9	ENSG00000004455	AK2	1	-	33013207	33014594	269	annot_exons	hsa_circ_0011462
novel_circ_001431	3.47145	0	3.47145	0	0	0	0	0	0	0	4.28269	0	1	0	1	0	0	0	0	0	0	0	1	0	ENSG00000004455	AK2	1	-	33013207	33031661	1116	annot_exons	novel
novel_circ_001432	0	6.94218	0	0	0	0	0	0	0	0	0	0	0	2	0	0	0	0	0	0	0	0	0	0	ENSG00000004455	AK2	1	+	33018744	33019490	747	antisense	novel
novel_circ_001433	38.186	6.94218	38.186	0	21.7425	0	0	5.78225	17.9967	9.45922	17.1308	0	11	2	11	0	5	0	0	1	5	2	4	0	ENSG00000142920	AZIN2	1	+	33092050	33098179	810	annot_exons	novel
novel_circ_001434	0	6.94218	0	4.92128	4.34851	0	0	0	0	0	0	0	0	2	0	1	1	0	0	0	0	0	0	0	ENSG00000142920	AZIN2	1	+	33096707	33098179	336	annot_exons	novel
novel_circ_001435	0	0	0	0	0	0	0	0	0	0	8.56538	0	0	0	0	0	0	0	0	0	0	0	2	0	ENSG00000116525	TRIM62	1	-	33158253	33159973	402	exon_intron	novel
novel_circ_001437	0	3.47109	0	0	4.34851	0	0	0	0	0	0	0	0	1	0	0	1	0	0	0	0	0	0	0	ENSG00000160094	ZNF362	1	+	33270487	33276594	437	annot_exons	hsa_circ_0011468
novel_circ_001438	0	17.3554	0	9.84257	0	7.5753	9.01079	0	7.19867	0	4.28269	12.149	0	5	0	2	0	1	1	0	2	0	1	1	ENSG00000160094	ZNF362	1	+	33270487	33281811	996	annot_exons	novel
novel_circ_001439	6.9429	6.94218	6.9429	0	0	0	0	5.78225	0	0	0	0	2	2	2	0	0	0	0	1	0	0	0	0	ENSG00000160094	ZNF362	1	+	33270487	33295305	1234	annot_exons	novel
novel_circ_001440	3.47145	27.7687	3.47145	29.5277	21.7425	15.1506	36.0432	28.9113	7.19867	23.648	25.6962	48.5962	1	8	1	6	5	2	4	5	2	5	6	4	ENSG00000160094	ZNF362	1	+	33276100	33281811	870	annot_exons	novel
novel_circ_001441	0	3.47109	0	0	0	0	9.01079	17.3468	0	0	0	0	0	1	0	0	0	0	1	3	0	0	0	0	ENSG00000160094	ZNF362	1	+	33276100	33295305	1108	annot_exons	novel
novel_circ_001442	59.0147	34.7109	59.0147	24.6064	60.8791	53.0271	36.0432	57.8225	39.5927	80.4033	72.8058	48.5962	17	10	17	5	14	7	4	10	11	17	17	4	ENSG00000160094	ZNF362	1	+	33280124	33280457	334	one_exon	novel
novel_circ_001443	31.2431	24.2976	31.2431	44.2916	21.7425	7.5753	18.0216	23.129	46.7914	61.4849	42.8269	72.8943	9	7	9	9	5	1	2	4	13	13	10	6	ENSG00000160094	ZNF362	1	+	33280124	33281811	559	annot_exons	hsa_circ_0011471
novel_circ_001444	142.329	944.136	142.329	654.531	104.364	613.599	585.702	1266.31	323.94	785.115	394.008	874.731	41	272	41	133	24	81	65	219	90	166	92	72	ENSG00000160094	ZNF362	1	+	33294937	33295305	238	annot_exons	hsa_circ_0009027
novel_circ_001445	0	3.47109	0	0	4.34851	0	0	0	0	0	0	0	0	1	0	0	1	0	0	0	0	0	0	0	ENSG00000134686	PHC2	1	-	33324669	33335359	2285	exon_intron	novel
novel_circ_001446	0	3.47109	0	0	0	15.1506	0	5.78225	0	0	0	0	0	1	0	0	0	2	0	1	0	0	0	0	ENSG00000134686	PHC2	1	-	33328870	33334292	867	annot_exons	novel
novel_circ_001449	3.47145	0	3.47145	14.7639	4.34851	7.5753	9.01079	17.3468	10.798	0	0	0	1	0	1	3	1	1	1	3	3	0	0	0	ENSG00000134686	PHC2	1	-	33354401	33355253	582	annot_exons	novel
novel_circ_001450	0	0	0	9.84257	0	7.5753	0	11.5645	0	0	21.4135	0	0	0	0	2	0	1	0	2	0	0	5	0	ENSG00000134686	PHC2	1	-	33354401	33375593	1612	annot_exons	novel
novel_circ_001451	0	0	0	9.84257	4.34851	0	0	0	0	4.72961	0	0	0	0	0	2	1	0	0	0	0	1	0	0	ENSG00000134686	PHC2	1	-	33367116	33375593	1030	annot_exons	novel
novel_circ_001452	0	0	0	0	0	0	0	0	3.59934	0	0	0	0	0	0	0	0	0	0	0	1	0	0	0	ENSG00000121903	ZSCAN20	1	+	33488465	33495511	3684	annot_exons	novel
novel_circ_001454	0	0	0	9.84257	0	0	0	0	0	0	0	0	0	0	0	2	0	0	0	0	0	0	0	0	ENSG00000121904	CSMD2	1	-	33519465	33601010	6475	annot_exons	novel
novel_circ_001455	0	0	0	9.84257	0	0	0	0	0	0	0	0	0	0	0	2	0	0	0	0	0	0	0	0	ENSG00000121904	CSMD2	1	+	33527994	33528320	327	antisense	novel
novel_circ_001456	0	3.47109	0	0	0	0	0	0	0	0	0	0	0	1	0	0	0	0	0	0	0	0	0	0	ENSG00000121904	CSMD2	1	-	33533050	33550350	1428	annot_exons	novel
novel_circ_001458	3.47145	6.94218	3.47145	0	4.34851	0	0	0	0	0	0	0	1	2	1	0	1	0	0	0	0	0	0	0	ENSG00000121904	CSMD2	1	-	33567593	33572691	804	annot_exons	novel
novel_circ_001459	3.47145	0	3.47145	0	0	0	0	0	0	0	0	0	1	0	1	0	0	0	0	0	0	0	0	0	ENSG00000121904	CSMD2	1	-	33569374	33658137	6241	annot_exons	novel
novel_circ_001460	3.47145	17.3554	3.47145	4.92128	0	0	0	0	3.59934	4.72961	0	0	1	5	1	1	0	0	0	0	1	1	0	0	ENSG00000121904	CSMD2	1	-	33580753	33583830	336	annot_exons	novel
novel_circ_001461	3.47145	0	3.47145	0	0	0	0	0	0	0	0	0	1	0	1	0	0	0	0	0	0	0	0	0	ENSG00000121904	CSMD2	1	-	33583642	33586617	303	annot_exons	novel
novel_circ_001462	3.47145	0	3.47145	0	0	0	0	0	0	0	0	0	1	0	1	0	0	0	0	0	0	0	0	0	ENSG00000121904	CSMD2	1	-	33635214	33658137	831	annot_exons	novel
novel_circ_001463	0	3.47109	0	4.92128	0	0	0	0	0	0	0	0	0	1	0	1	0	0	0	0	0	0	0	0	ENSG00000121904	CSMD2	1	-	33641724	33652461	5251	exon_intron	novel
novel_circ_001464	3.47145	0	3.47145	0	0	0	0	0	3.59934	9.45922	0	0	1	0	1	0	0	0	0	0	1	2	0	0	ENSG00000121904	CSMD2	1	-	33644185	33652461	2790	exon_intron	novel
novel_circ_001465	55.5432	107.604	55.5432	59.0554	0	15.1506	27.0324	34.6935	14.3973	9.45922	12.8481	109.341	16	31	16	12	0	2	3	6	4	2	3	9	ENSG00000121904	CSMD2	1	-	33646648	33652461	327	annot_exons	hsa_circ_0011493
novel_circ_001466	13.8858	6.94218	13.8858	0	4.34851	0	0	0	0	4.72961	4.28269	0	4	2	4	0	1	0	0	0	0	1	1	0	ENSG00000121904	CSMD2	1	-	33646648	33693056	849	annot_exons	novel
novel_circ_001467	13.8858	0	13.8858	4.92128	4.34851	0	0	0	3.59934	4.72961	4.28269	0	4	0	4	1	1	0	0	0	1	1	1	0	ENSG00000121904	CSMD2	1	-	33652323	33693056	661	annot_exons	novel
novel_circ_001468	6.9429	0	6.9429	0	0	0	0	11.5645	0	0	0	12.149	2	0	2	0	0	0	0	2	0	0	0	1	ENSG00000121904	CSMD2	1	-	33652323	33743606	2986	annot_exons	novel
novel_circ_001469	3.47145	0	3.47145	0	0	0	0	0	0	0	0	0	1	0	1	0	0	0	0	0	0	0	0	0	ENSG00000121904	CSMD2	1	-	33657946	33693056	522	annot_exons	novel
novel_circ_001470	0	10.4133	0	0	0	0	0	0	0	0	0	0	0	3	0	0	0	0	0	0	0	0	0	0	ENSG00000121904	CSMD2	1	-	33662890	33743606	2655	annot_exons	novel
novel_circ_001471	17.3573	6.94218	17.3573	24.6064	21.7425	0	9.01079	5.78225	3.59934	28.3776	42.8269	36.4471	5	2	5	5	5	0	1	1	1	6	10	3	ENSG00000121904	CSMD2	1	-	33690732	33693056	2325	exon_intron	novel
novel_circ_001472	0	0	0	0	0	0	9.01079	17.3468	0	0	0	0	0	0	0	0	0	0	1	3	0	0	0	0	ENSG00000121904	CSMD2	1	-	33690732	33700673	2674	exon_intron	novel
novel_circ_001473	0	10.4133	0	0	0	0	0	0	0	0	0	0	0	3	0	0	0	0	0	0	0	0	0	0	ENSG00000121904	CSMD2	1	-	33690732	33743606	4650	exon_intron	novel
novel_circ_001474	3.47145	6.94218	3.47145	4.92128	17.394	0	0	11.5645	14.3973	4.72961	0	0	1	2	1	1	4	0	0	2	4	1	0	0	ENSG00000121904	CSMD2	1	-	33692930	33700673	476	annot_exons	novel
novel_circ_001475	3.47145	0	3.47145	0	0	0	0	0	0	0	0	0	1	0	1	0	0	0	0	0	0	0	0	0	ENSG00000121904	CSMD2	1	-	33692930	33709258	646	annot_exons	novel
novel_circ_001476	0	0	0	4.92128	0	0	0	0	0	0	0	0	0	0	0	1	0	0	0	0	0	0	0	0	ENSG00000121904	CSMD2	1	-	33692930	33739334	2125	annot_exons	novel
novel_circ_001477	3.47145	0	3.47145	0	17.394	15.1506	0	0	0	0	0	0	1	0	1	0	4	2	0	0	0	0	0	0	ENSG00000121904	CSMD2	1	-	33692930	33743606	2452	annot_exons	novel
novel_circ_001478	0	6.94218	0	0	0	0	0	0	0	0	0	0	0	2	0	0	0	0	0	0	0	0	0	0	ENSG00000121904	CSMD2	1	-	33724197	33726685	633	annot_exons	novel
novel_circ_001479	0	3.47109	0	4.92128	0	0	18.0216	5.78225	0	0	0	0	0	1	0	1	0	0	2	1	0	0	0	0	ENSG00000121904	CSMD2	1	-	33724197	33743606	1155	annot_exons	novel
novel_circ_001480	13.8858	55.5374	13.8858	19.6851	17.394	7.5753	9.01079	23.129	7.19867	4.72961	17.1308	36.4471	4	16	4	4	4	1	1	4	2	1	4	3	ENSG00000121904	CSMD2	1	-	33739140	33743606	522	annot_exons	novel
novel_circ_001481	3.47145	0	3.47145	0	0	0	0	0	0	4.72961	0	0	1	0	1	0	0	0	0	0	0	1	0	0	ENSG00000121904	CSMD2	1	-	33772569	33792526	400	annot_exons	novel
novel_circ_001482	0	0	0	0	0	0	0	0	3.59934	9.45922	0	0	0	0	0	0	0	0	0	0	1	2	0	0	ENSG00000121904	CSMD2	1	-	33772569	33810864	675	annot_exons	novel
novel_circ_001483	0	0	0	0	0	7.5753	0	0	0	0	0	0	0	0	0	0	0	1	0	0	0	0	0	0	ENSG00000121904	CSMD2	1	-	33772569	33815162	2026	exon_intron	novel
novel_circ_001484	13.8858	0	13.8858	4.92128	26.091	0	0	0	7.19867	4.72961	25.6962	0	4	0	4	1	6	0	0	0	2	1	6	0	ENSG00000121904	CSMD2	1	-	33772569	33819837	1208	annot_exons	novel
novel_circ_001485	31.2431	6.94218	31.2431	19.6851	4.34851	7.5753	0	11.5645	3.59934	9.45922	0	0	9	2	9	4	1	1	0	2	1	2	0	0	ENSG00000121904	CSMD2	1	-	33788600	33810864	492	annot_exons	hsa_circ_0011501
novel_circ_001486	6.9429	3.47109	6.9429	24.6064	4.34851	0	0	0	3.59934	0	17.1308	0	2	1	2	5	1	0	0	0	1	0	4	0	ENSG00000121904	CSMD2	1	-	33788600	33819837	1025	annot_exons	hsa_circ_0011502
novel_circ_001487	3.47145	0	3.47145	0	0	0	0	0	14.3973	18.9184	0	0	1	0	1	0	0	0	0	0	4	4	0	0	ENSG00000121904	CSMD2	1	-	33788600	33820556	1113	annot_exons	novel
novel_circ_001488	3.47145	0	3.47145	0	0	0	0	0	0	0	0	0	1	0	1	0	0	0	0	0	0	0	0	0	ENSG00000121904	CSMD2	1	-	33810743	33819837	655	annot_exons	novel
novel_circ_001489	0	6.94218	0	0	0	0	0	0	0	0	0	0	0	2	0	0	0	0	0	0	0	0	0	0	ENSG00000121904	CSMD2	1	+	33815158	33817989	2832	antisense	novel
novel_circ_001490	20.8287	41.6531	20.8287	0	0	7.5753	0	5.78225	3.59934	0	8.56538	0	6	12	6	0	0	1	0	1	1	0	2	0	ENSG00000121904	CSMD2	1	-	33918094	33935954	403	annot_exons	hsa_circ_0011506
novel_circ_001491	3.47145	0	3.47145	0	0	0	0	0	0	0	0	0	1	0	1	0	0	0	0	0	0	0	0	0	ENSG00000121904	CSMD2	1	-	33935760	33935954	195	one_exon	novel
novel_circ_001492	6.9429	0	6.9429	0	4.34851	7.5753	0	5.78225	0	0	4.28269	12.149	2	0	2	0	1	1	0	1	0	0	1	1	ENSG00000121904	CSMD2	1	-	34032594	34074642	42049	exon_intron	novel
novel_circ_001493	0	0	0	0	0	15.1506	0	0	0	0	0	0	0	0	0	0	0	2	0	0	0	0	0	0	ENSG00000142698	C1orf94	1	+	34197225	34212406	1401	annot_exons	novel
novel_circ_001494	0	3.47109	0	0	0	0	0	0	0	0	0	0	0	1	0	0	0	0	0	0	0	0	0	0	NA	#N/A	1	-	34324916	34388572	63657	intergenic	novel
novel_circ_001495	0	0	0	0	0	15.1506	0	0	0	0	0	0	0	0	0	0	0	2	0	0	0	0	0	0	ENSG00000163866	SMIM12	1	-	34854698	34855631	934	one_exon	novel
novel_circ_001497	0	0	0	0	0	0	0	0	3.59934	0	0	0	0	0	0	0	0	0	0	0	1	0	0	0	ENSG00000163866	SMIM12	1	-	34856354	34856943	590	exon_intron	novel
novel_circ_001498	3.47145	0	3.47145	4.92128	0	0	0	0	0	0	8.56538	0	1	0	1	1	0	0	0	0	0	0	2	0	ENSG00000116544	DLGAP3	1	-	34884978	34900273	893	annot_exons	novel
novel_circ_001499	13.8858	0	13.8858	0	0	0	0	0	10.798	0	4.28269	0	4	0	4	0	0	0	0	0	3	0	1	0	ENSG00000116544	DLGAP3	1	-	34899669	34900273	279	annot_exons	novel
novel_circ_001500	0	0	0	0	0	37.8765	9.01079	5.78225	0	9.45922	0	12.149	0	0	0	0	0	5	1	1	0	2	0	1	ENSG00000163867	ZMYM6	1	-	34992234	34992387	154	one_exon	hsa_circ_0011515
novel_circ_001501	3.47145	0	3.47145	0	0	7.5753	0	11.5645	0	0	0	0	1	0	1	0	0	1	0	2	0	0	0	0	ENSG00000163867	ZMYM6	1	-	34992234	35008924	654	annot_exons	novel
novel_circ_001502	6.9429	13.8844	6.9429	9.84257	8.69701	30.3012	18.0216	5.78225	0	4.72961	8.56538	12.149	2	4	2	2	2	4	2	1	0	1	2	1	ENSG00000163867	ZMYM6	1	-	34992234	35015162	1718	annot_exons	novel
novel_circ_001503	0	3.47109	0	0	17.394	0	0	5.78225	0	4.72961	0	12.149	0	1	0	0	4	0	0	1	0	1	0	1	ENSG00000163867	ZMYM6	1	-	35005132	35008924	462	annot_exons	novel
novel_circ_001504	3.47145	0	3.47145	0	0	0	0	0	3.59934	9.45922	0	0	1	0	1	0	0	0	0	0	1	2	0	0	ENSG00000163867	ZMYM6	1	-	35006951	35008924	321	annot_exons	novel
novel_circ_001505	0	0	0	0	0	0	18.0216	0	3.59934	9.45922	0	0	0	0	0	0	0	0	2	0	1	2	0	0	ENSG00000163867	ZMYM6	1	-	35014697	35015162	367	annot_exons	novel
novel_circ_001506	6.9429	3.47109	6.9429	0	21.7425	0	18.0216	0	10.798	14.1888	0	0	2	1	2	0	5	0	2	0	3	3	0	0	ENSG00000163867	ZMYM6	1	-	35014697	35019602	2726	annot_exons	novel
novel_circ_001507	10.4144	3.47109	10.4144	9.84257	0	22.7259	0	0	3.59934	9.45922	0	0	3	1	3	2	0	3	0	0	1	2	0	0	ENSG00000163867	ZMYM6	1	-	35019353	35020467	335	annot_exons	novel
novel_circ_001508	3.47145	0	3.47145	0	0	0	0	11.5645	0	0	0	0	1	0	1	0	0	0	0	2	0	0	0	0	ENSG00000197056	ZMYM1	1	+	35093914	35097566	493	annot_exons	novel
novel_circ_001510	0	3.47109	0	4.92128	0	0	0	0	0	4.72961	0	0	0	1	0	1	0	0	0	0	0	1	0	0	ENSG00000197056	ZMYM1	1	+	35093914	35110447	1035	annot_exons	novel
novel_circ_001511	0	6.94218	0	4.92128	4.34851	15.1506	0	28.9113	0	0	0	12.149	0	2	0	1	1	2	0	5	0	0	0	1	ENSG00000197056	ZMYM1	1	+	35093914	35113181	1425	annot_exons	novel
novel_circ_001512	0	3.47109	0	0	8.69701	0	0	0	0	0	4.28269	0	0	1	0	0	2	0	0	0	0	0	1	0	ENSG00000197056	ZMYM1	1	+	35097317	35099447	2131	exon_intron	novel
novel_circ_001513	3.47145	0	3.47145	4.92128	4.34851	0	9.01079	11.5645	0	4.72961	4.28269	24.2981	1	0	1	1	1	0	1	2	0	1	1	2	ENSG00000197056	ZMYM1	1	+	35097317	35110447	792	annot_exons	hsa_circ_0004320
novel_circ_001514	13.8858	6.94218	13.8858	9.84257	4.34851	0	0	5.78225	0	4.72961	0	0	4	2	4	2	1	0	0	1	0	1	0	0	ENSG00000197056	ZMYM1	1	+	35104295	35104769	388	annot_exons	novel
novel_circ_001515	10.4144	24.2976	10.4144	0	30.4395	0	9.01079	11.5645	25.1954	0	21.4135	0	3	7	3	0	7	0	1	2	7	0	5	0	ENSG00000197056	ZMYM1	1	+	35104295	35110447	542	annot_exons	hsa_circ_0003730
novel_circ_001516	0	3.47109	0	0	0	0	0	0	0	0	0	0	0	1	0	0	0	0	0	0	0	0	0	0	ENSG00000197056	ZMYM1	1	+	35104297	35110447	540	annot_exons	novel
novel_circ_001517	10.4144	0	10.4144	4.92128	4.34851	0	9.01079	0	0	0	0	12.149	3	0	3	1	1	0	1	0	0	0	0	1	ENSG00000197056	ZMYM1	1	+	35110294	35113181	544	annot_exons	novel
novel_circ_001519	0	0	0	0	0	0	0	0	0	0	0	24.2981	0	0	0	0	0	0	0	0	0	0	0	2	ENSG00000116560	SFPQ	1	+	35182167	35183047	881	antisense	novel
novel_circ_001520	0	0	0	0	0	0	18.0216	0	0	0	0	0	0	0	0	0	0	0	2	0	0	0	0	0	ENSG00000116560	SFPQ	1	+	35185270	35185780	511	antisense	novel
novel_circ_001521	0	0	0	9.84257	0	0	0	0	0	0	0	0	0	0	0	2	0	0	0	0	0	0	0	0	ENSG00000116560	SFPQ	1	+	35189187	35192728	3542	antisense	novel
novel_circ_001522	6.9429	0	6.9429	0	0	0	0	0	3.59934	4.72961	0	12.149	2	0	2	0	0	0	0	0	1	1	0	1	ENSG00000116560	SFPQ	1	-	35190498	35191529	587	annot_exons	novel
novel_circ_001523	6.9429	0	6.9429	0	0	0	0	0	0	0	0	0	2	0	2	0	0	0	0	0	0	0	0	0	ENSG00000146463	ZMYM4	1	+	35325360	35361789	801	annot_exons	novel
novel_circ_001524	10.4144	3.47109	10.4144	0	4.34851	0	0	0	0	0	4.28269	0	3	1	3	0	1	0	0	0	0	0	1	0	ENSG00000146463	ZMYM4	1	+	35356651	35361789	3029	exon_intron	novel
novel_circ_001525	0	0	0	0	0	0	0	0	3.59934	0	0	0	0	0	0	0	0	0	0	0	1	0	0	0	ENSG00000146463	ZMYM4	1	+	35356651	35362266	3506	exon_intron	novel
novel_circ_001526	3.47145	20.8265	3.47145	0	4.34851	22.7259	0	17.3468	0	9.45922	17.1308	36.4471	1	6	1	0	1	3	0	3	0	2	4	3	ENSG00000146463	ZMYM4	1	+	35358925	35361255	584	annot_exons	novel
novel_circ_001527	0	13.8844	0	4.92128	4.34851	22.7259	0	0	0	0	0	0	0	4	0	1	1	3	0	0	0	0	0	0	ENSG00000146463	ZMYM4	1	+	35358925	35361789	755	annot_exons	hsa_circ_0011536
novel_circ_001528	0	6.94218	0	4.92128	8.69701	7.5753	0	5.78225	0	4.72961	4.28269	0	0	2	0	1	2	1	0	1	0	1	1	0	ENSG00000146463	ZMYM4	1	+	35358925	35362266	1232	exon_intron	novel
novel_circ_001529	3.47145	38.182	3.47145	34.449	8.69701	53.0271	45.054	28.9113	0	18.9184	4.28269	24.2981	1	11	1	7	2	7	5	5	0	4	1	2	ENSG00000146463	ZMYM4	1	+	35358925	35370627	1096	annot_exons	hsa_circ_0011537
novel_circ_001530	0	0	0	0	0	0	0	5.78225	0	0	0	0	0	0	0	0	0	0	0	1	0	0	0	0	ENSG00000146463	ZMYM4	1	+	35358925	35381758	1484	annot_exons	novel
novel_circ_001531	3.47145	3.47109	3.47145	4.92128	0	0	18.0216	0	0	0	0	12.149	1	1	1	1	0	0	2	0	0	0	0	1	ENSG00000146463	ZMYM4	1	+	35358925	35390098	2502	annot_exons	hsa_circ_0011538
novel_circ_001533	0	3.47109	0	0	0	0	0	0	0	0	0	0	0	1	0	0	0	0	0	0	0	0	0	0	ENSG00000146463	ZMYM4	1	+	35359596	35381758	2560	exon_intron	novel
novel_circ_001534	0	6.94218	0	0	0	0	0	0	0	0	0	0	0	2	0	0	0	0	0	0	0	0	0	0	ENSG00000146463	ZMYM4	1	+	35361619	35370627	512	annot_exons	novel
novel_circ_001535	0	0	0	0	0	0	0	0	0	4.72961	0	0	0	0	0	0	0	0	0	0	0	1	0	0	ENSG00000146463	ZMYM4	1	+	35370029	35415714	3469	annot_exons	novel
novel_circ_001536	24.3002	17.3554	24.3002	29.5277	17.394	45.4518	0	28.9113	17.9967	42.5665	12.8481	12.149	7	5	7	6	4	6	0	5	5	9	3	1	ENSG00000146463	ZMYM4	1	+	35381259	35381758	388	annot_exons	hsa_circ_0002043
novel_circ_001537	0	3.47109	0	0	4.34851	0	0	0	0	0	0	0	0	1	0	0	1	0	0	0	0	0	0	0	ENSG00000146463	ZMYM4	1	+	35381259	35386189	655	annot_exons	novel
novel_circ_001538	0	10.4133	0	0	0	15.1506	0	11.5645	0	0	0	0	0	3	0	0	0	2	0	2	0	0	0	0	ENSG00000146463	ZMYM4	1	+	35381259	35387278	931	annot_exons	novel
novel_circ_001539	496.417	645.623	496.417	354.332	447.896	530.271	576.691	670.741	259.152	326.343	308.354	716.794	143	186	143	72	103	70	64	116	72	69	72	59	ENSG00000146463	ZMYM4	1	+	35381259	35389082	1255	annot_exons	hsa_circ_000837
novel_circ_001540	45.1289	121.488	45.1289	93.5044	56.5306	121.205	99.1187	156.121	50.3907	56.7553	25.6962	60.7452	13	35	13	19	13	16	11	27	14	12	6	5	ENSG00000146463	ZMYM4	1	+	35381259	35390098	1406	annot_exons	hsa_circ_0011542
novel_circ_001541	10.4144	13.8844	10.4144	9.84257	8.69701	15.1506	9.01079	23.129	10.798	4.72961	21.4135	12.149	3	4	3	2	2	2	1	4	3	1	5	1	ENSG00000146463	ZMYM4	1	+	35381259	35393739	1730	annot_exons	hsa_circ_0011543
novel_circ_001542	0	0	0	0	0	0	0	5.78225	0	0	0	0	0	0	0	0	0	0	0	1	0	0	0	0	ENSG00000146463	ZMYM4	1	+	35381259	35399675	2446	exon_intron	novel
novel_circ_001543	6.9429	17.3554	6.9429	4.92128	0	0	0	11.5645	0	4.72961	0	0	2	5	2	1	0	0	0	2	0	1	0	0	ENSG00000146463	ZMYM4	1	+	35381259	35405468	2615	annot_exons	hsa_circ_0011546
novel_circ_001544	17.3573	31.2398	17.3573	14.7639	4.34851	22.7259	0	17.3468	3.59934	0	0	12.149	5	9	5	3	1	3	0	3	1	0	0	1	ENSG00000146463	ZMYM4	1	+	35381259	35408159	2767	annot_exons	hsa_circ_0011547
novel_circ_001545	3.47145	13.8844	3.47145	9.84257	13.0455	7.5753	9.01079	5.78225	3.59934	9.45922	0	12.149	1	4	1	2	3	1	1	1	1	2	0	1	ENSG00000146463	ZMYM4	1	+	35381259	35415714	3128	annot_exons	hsa_circ_0011548
novel_circ_001546	6.9429	6.94218	6.9429	0	0	0	0	5.78225	0	0	8.56538	48.5962	2	2	2	0	0	0	0	1	0	0	2	4	ENSG00000146463	ZMYM4	1	+	35381261	35389082	1253	annot_exons	novel
novel_circ_001547	6.9429	13.8844	6.9429	0	0	7.5753	9.01079	0	3.59934	9.45922	0	0	2	4	2	0	0	1	1	0	1	2	0	0	ENSG00000146463	ZMYM4	1	+	35385442	35389082	867	annot_exons	novel
novel_circ_001548	6.9429	3.47109	6.9429	14.7639	0	7.5753	9.01079	11.5645	10.798	9.45922	8.56538	12.149	2	1	2	3	0	1	1	2	3	2	2	1	ENSG00000146463	ZMYM4	1	+	35385442	35390098	1018	annot_exons	novel
novel_circ_001549	10.4144	10.4133	10.4144	24.6064	13.0455	22.7259	99.1187	86.7338	28.7947	70.9441	8.56538	109.341	3	3	3	5	3	3	11	15	8	15	2	9	ENSG00000146463	ZMYM4	1	+	35388910	35390098	324	annot_exons	hsa_circ_0011555
novel_circ_001550	0	0	0	0	0	0	0	0	3.59934	0	0	0	0	0	0	0	0	0	0	0	1	0	0	0	ENSG00000146463	ZMYM4	1	+	35388910	35392352	465	annot_exons	novel
novel_circ_001551	0	0	0	0	0	7.5753	0	0	0	9.45922	0	0	0	0	0	0	0	1	0	0	0	2	0	0	ENSG00000146463	ZMYM4	1	+	35388910	35393739	648	annot_exons	novel
novel_circ_001552	3.47145	3.47109	3.47145	0	4.34851	0	9.01079	0	0	9.45922	0	0	1	1	1	0	1	0	1	0	0	2	0	0	ENSG00000146463	ZMYM4	1	+	35388910	35405468	1533	annot_exons	novel
novel_circ_001553	0	3.47109	0	0	0	0	0	11.5645	0	0	0	0	0	1	0	0	0	0	0	2	0	0	0	0	ENSG00000146463	ZMYM4	1	+	35388910	35408159	1685	annot_exons	novel
novel_circ_001554	0	0	0	0	17.394	0	0	0	0	4.72961	0	0	0	0	0	0	4	0	0	0	0	1	0	0	ENSG00000146463	ZMYM4	1	+	35389948	35399576	1092	annot_exons	novel
novel_circ_001555	3.47145	3.47109	3.47145	0	0	0	0	0	14.3973	14.1888	0	0	1	1	1	0	0	0	0	0	4	3	0	0	ENSG00000146463	ZMYM4	1	+	35392212	35399576	941	annot_exons	novel
novel_circ_001556	0	0	0	9.84257	0	0	0	0	0	0	0	0	0	0	0	2	0	0	0	0	0	0	0	0	ENSG00000146463	ZMYM4	1	+	35392212	35415714	1722	annot_exons	novel
novel_circ_001557	6.9429	0	6.9429	0	0	0	0	0	0	0	0	0	2	0	2	0	0	0	0	0	0	0	0	0	ENSG00000146463	ZMYM4	1	+	35393595	35399043	667	annot_exons	novel
novel_circ_001558	10.4144	10.4133	10.4144	0	8.69701	15.1506	27.0324	5.78225	0	14.1888	12.8481	12.149	3	3	3	0	2	2	3	1	0	3	3	1	ENSG00000146463	ZMYM4	1	+	35396552	35399576	617	annot_exons	novel
novel_circ_001559	17.3573	10.4133	17.3573	0	8.69701	15.1506	0	5.78225	0	42.5665	8.56538	0	5	3	5	0	2	2	0	1	0	9	2	0	ENSG00000146463	ZMYM4	1	+	35405023	35405468	268	annot_exons	novel
novel_circ_001560	10.4144	20.8265	10.4144	19.6851	30.4395	7.5753	0	11.5645	10.798	85.1329	21.4135	12.149	3	6	3	4	7	1	0	2	3	18	5	1	ENSG00000146463	ZMYM4	1	+	35405023	35408159	420	annot_exons	novel
novel_circ_001561	0	6.94218	0	0	8.69701	7.5753	0	0	7.19867	0	0	0	0	2	0	0	2	1	0	0	2	0	0	0	ENSG00000146463	ZMYM4	1	+	35405023	35414083	532	annot_exons	novel
novel_circ_001562	10.4144	17.3554	10.4144	19.6851	34.7881	15.1506	27.0324	5.78225	14.3973	9.45922	17.1308	12.149	3	5	3	4	8	2	3	1	4	2	4	1	ENSG00000146463	ZMYM4	1	+	35405023	35415714	781	annot_exons	novel
novel_circ_001563	3.47145	0	3.47145	0	4.34851	0	0	0	0	0	0	0	1	0	1	0	1	0	0	0	0	0	0	0	ENSG00000146463	ZMYM4	1	+	35408008	35415714	513	annot_exons	novel
novel_circ_001564	41.6574	52.0663	41.6574	68.898	100.016	83.3283	18.0216	75.1693	57.5894	42.5665	81.3711	194.385	12	15	12	14	23	11	2	13	16	9	19	16	ENSG00000146463	ZMYM4	1	+	35413972	35415714	361	annot_exons	hsa_circ_0004709
novel_circ_001565	0	13.8844	0	0	4.34851	15.1506	9.01079	23.129	17.9967	9.45922	21.4135	12.149	0	4	0	0	1	2	1	4	5	2	5	1	ENSG00000146463	ZMYM4	1	+	35415466	35415714	249	one_exon	hsa_circ_0011558
novel_circ_001567	0	0	0	0	0	0	0	0	0	0	4.28269	0	0	0	0	0	0	0	0	0	0	0	1	0	ENSG00000142687	KIAA0319L	1	-	35441047	35479212	2390	annot_exons	novel
novel_circ_001569	0	0	0	0	0	0	0	0	3.59934	0	0	0	0	0	0	0	0	0	0	0	1	0	0	0	ENSG00000142687	KIAA0319L	1	-	35444161	35454485	1000	annot_exons	novel
novel_circ_001571	10.4144	13.8844	10.4144	24.6064	8.69701	7.5753	18.0216	5.78225	10.798	4.72961	12.8481	0	3	4	3	5	2	1	2	1	3	1	3	0	ENSG00000142687	KIAA0319L	1	-	35448173	35456241	1180	annot_exons	novel
novel_circ_001573	0	0	0	0	0	7.5753	0	0	14.3973	9.45922	0	12.149	0	0	0	0	0	1	0	0	4	2	0	1	ENSG00000142687	KIAA0319L	1	-	35456013	35456241	229	one_exon	hsa_circ_0011567
novel_circ_001574	6.9429	6.94218	6.9429	4.92128	13.0455	7.5753	9.01079	0	0	0	0	0	2	2	2	1	3	1	1	0	0	0	0	0	ENSG00000142687	KIAA0319L	1	-	35456013	35466695	543	annot_exons	novel
novel_circ_001575	6.9429	0	6.9429	0	0	0	0	0	3.59934	4.72961	8.56538	0	2	0	2	0	0	0	0	0	1	1	2	0	ENSG00000142687	KIAA0319L	1	-	35456013	35479212	990	annot_exons	novel
novel_circ_001576	0	0	0	0	4.34851	7.5753	0	0	3.59934	0	0	0	0	0	0	0	1	1	0	0	1	0	0	0	ENSG00000142687	KIAA0319L	1	-	35460305	35470960	412	annot_exons	hsa_circ_0011568
novel_circ_001577	6.9429	10.4133	6.9429	4.92128	4.34851	0	0	0	7.19867	4.72961	4.28269	0	2	3	2	1	1	0	0	0	2	1	1	0	ENSG00000142687	KIAA0319L	1	-	35460305	35479212	761	annot_exons	novel
novel_circ_001578	17.3573	10.4133	17.3573	9.84257	4.34851	15.1506	0	28.9113	3.59934	33.1073	4.28269	12.149	5	3	5	2	1	2	0	5	1	7	1	1	ENSG00000142687	KIAA0319L	1	-	35466608	35479212	535	annot_exons	hsa_circ_0011569
novel_circ_001579	0	3.47109	0	0	4.34851	0	0	5.78225	0	0	0	0	0	1	0	0	1	0	0	1	0	0	0	0	ENSG00000142687	KIAA0319L	1	-	35470830	35479212	480	exon_intron	novel
novel_circ_001580	3.47145	0	3.47145	14.7639	0	0	0	5.78225	0	0	12.8481	12.149	1	0	1	3	0	0	0	1	0	0	3	1	ENSG00000142687	KIAA0319L	1	-	35470863	35474906	200	annot_exons	hsa_circ_0011570
novel_circ_001581	166.63	232.563	166.63	290.356	252.213	249.985	315.378	346.935	201.563	156.077	167.025	170.087	48	67	48	59	58	33	35	60	56	33	39	14	ENSG00000142687	KIAA0319L	1	-	35470863	35479212	447	annot_exons	hsa_circ_0011571
novel_circ_001582	6.9429	13.8844	6.9429	14.7639	4.34851	7.5753	0	5.78225	10.798	4.72961	4.28269	0	2	4	2	3	1	1	0	1	3	1	1	0	ENSG00000142687	KIAA0319L	1	-	35470863	35507135	971	annot_exons	novel
novel_circ_001586	3.47145	3.47109	3.47145	4.92128	4.34851	7.5753	0	0	3.59934	4.72961	8.56538	0	1	1	1	1	1	1	0	0	1	1	2	0	ENSG00000142687	KIAA0319L	1	-	35474805	35507135	873	annot_exons	hsa_circ_0011573
novel_circ_001590	0	3.47109	0	4.92128	0	0	0	0	0	0	0	0	0	1	0	1	0	0	0	0	0	0	0	0	ENSG00000142687	KIAA0319L	1	-	35478966	35507135	771	annot_exons	novel
novel_circ_001591	0	6.94218	0	0	0	0	0	0	0	0	0	0	0	2	0	0	0	0	0	0	0	0	0	0	ENSG00000126067	PSMB2	1	+	35601381	35602055	675	antisense	novel
novel_circ_001592	0	0	0	0	0	0	0	0	0	0	0	12.149	0	0	0	0	0	0	0	0	0	0	0	1	ENSG00000092853	CLSPN	1	-	35736247	35748604	1997	exon_intron	novel
novel_circ_001594	0	0	0	0	0	0	0	0	0	0	0	12.149	0	0	0	0	0	0	0	0	0	0	0	1	ENSG00000092853	CLSPN	1	-	35743141	35745562	289	annot_exons	novel
novel_circ_001595	0	0	0	0	0	0	0	17.3468	0	4.72961	0	0	0	0	0	0	0	0	0	3	0	1	0	0	ENSG00000092853	CLSPN	1	-	35753745	35763321	1189	annot_exons	novel
novel_circ_001596	0	3.47109	0	0	0	0	0	0	0	0	0	0	0	1	0	0	0	0	0	0	0	0	0	0	ENSG00000134698	AGO4	1	+	35816882	35825815	606	annot_exons	hsa_circ_0011595
novel_circ_001597	10.4144	17.3554	10.4144	4.92128	34.7881	22.7259	54.0648	17.3468	10.798	4.72961	12.8481	0	3	5	3	1	8	3	6	3	3	1	3	0	ENSG00000134698	AGO4	1	+	35816882	35826835	829	annot_exons	hsa_circ_0003986
novel_circ_001598	3.47145	10.4133	3.47145	4.92128	0	0	0	17.3468	0	0	0	0	1	3	1	1	0	0	0	3	0	0	0	0	ENSG00000134698	AGO4	1	+	35816882	35835993	1705	annot_exons	hsa_circ_0011597
novel_circ_001599	3.47145	3.47109	3.47145	0	0	0	0	0	3.59934	0	0	0	1	1	1	0	0	0	0	0	1	0	0	0	ENSG00000134698	AGO4	1	+	35816882	35841750	2156	annot_exons	novel
novel_circ_001600	6.9429	6.94218	6.9429	9.84257	4.34851	0	9.01079	34.6935	10.798	28.3776	17.1308	12.149	2	2	2	2	1	0	1	6	3	6	4	1	ENSG00000134698	AGO4	1	+	35822862	35826835	663	annot_exons	novel
novel_circ_001601	3.47145	0	3.47145	9.84257	0	0	0	17.3468	7.19867	4.72961	12.8481	12.149	1	0	1	2	0	0	0	3	2	1	3	1	ENSG00000134698	AGO4	1	+	35825313	35835993	1418	annot_exons	novel
novel_circ_001602	3.47145	0	3.47145	0	8.69701	0	0	0	0	0	4.28269	12.149	1	0	1	0	2	0	0	0	0	0	1	1	ENSG00000134698	AGO4	1	+	35831427	35834174	716	annot_exons	novel
novel_circ_001603	38.186	65.9507	38.186	68.898	39.1366	98.4789	54.0648	98.2983	39.5927	85.1329	12.8481	85.0433	11	19	11	14	9	13	6	17	11	18	3	7	ENSG00000134698	AGO4	1	+	35831427	35835993	876	annot_exons	novel
novel_circ_001604	6.9429	3.47109	6.9429	9.84257	8.69701	0	0	17.3468	0	4.72961	0	0	2	1	2	2	2	0	0	3	0	1	0	0	ENSG00000134698	AGO4	1	+	35831440	35835993	863	annot_exons	novel
novel_circ_001605	0	0	0	4.92128	0	0	0	0	0	0	0	0	0	0	0	1	0	0	0	0	0	0	0	0	ENSG00000134698	AGO4	1	+	35832437	35835993	479	annot_exons	novel
novel_circ_001606	0	0	0	0	4.34851	0	0	0	0	0	0	0	0	0	0	0	1	0	0	0	0	0	0	0	ENSG00000134698	AGO4	1	+	35833990	35841750	796	annot_exons	hsa_circ_0011606
novel_circ_001607	31.2431	69.4218	31.2431	19.6851	47.8336	37.8765	0	23.129	10.798	18.9184	21.4135	12.149	9	20	9	4	11	5	0	4	3	4	5	1	ENSG00000134698	AGO4	1	-	35841162	35851050	9889	antisense	novel
novel_circ_001608	3.47145	3.47109	3.47145	9.84257	4.34851	0	0	5.78225	3.59934	0	0	0	1	1	1	2	1	0	0	1	1	0	0	0	ENSG00000134698	AGO4	1	+	35841165	35841750	451	annot_exons	novel
novel_circ_001609	3.47145	20.8265	3.47145	4.92128	43.4851	0	9.01079	11.5645	3.59934	0	0	0	1	6	1	1	10	0	1	2	1	0	0	0	ENSG00000134698	AGO4	1	+	35841165	35850258	553	annot_exons	novel
novel_circ_001610	3.47145	3.47109	3.47145	0	0	7.5753	0	0	0	0	4.28269	0	1	1	1	0	0	1	0	0	0	0	1	0	ENSG00000092847	AGO1	1	+	35869736	35888610	590	exon_intron	novel
novel_circ_001611	0	3.47109	0	0	0	0	0	0	0	0	0	0	0	1	0	0	0	0	0	0	0	0	0	0	ENSG00000092847	AGO1	1	+	35888427	35914274	1808	annot_exons	novel
novel_circ_001612	3.47145	3.47109	3.47145	0	0	7.5753	0	11.5645	3.59934	9.45922	0	0	1	1	1	0	0	1	0	2	1	2	0	0	ENSG00000092847	AGO1	1	+	35892557	35895269	811	annot_exons	novel
novel_circ_001613	48.6003	59.0085	48.6003	34.449	13.0455	68.1777	18.0216	52.0403	28.7947	33.1073	21.4135	36.4471	14	17	14	7	3	9	2	9	8	7	5	3	ENSG00000092847	AGO1	1	+	35901474	35902337	377	annot_exons	hsa_circ_0011625
novel_circ_001614	0	0	0	0	0	0	0	5.78225	0	0	4.28269	12.149	0	0	0	0	0	0	0	1	0	0	1	1	ENSG00000092847	AGO1	1	+	35901474	35907119	562	annot_exons	novel
novel_circ_001615	0	0	0	4.92128	0	0	0	0	0	0	0	0	0	0	0	1	0	0	0	0	0	0	0	0	ENSG00000092847	AGO1	1	+	35901948	35902337	257	annot_exons	hsa_circ_000045
novel_circ_001617	27.7716	10.4133	27.7716	19.6851	4.34851	7.5753	9.01079	11.5645	14.3973	0	8.56538	24.2981	8	3	8	4	1	1	1	2	4	0	2	2	ENSG00000092847	AGO1	1	+	35906935	35918423	868	annot_exons	hsa_circ_0011627
novel_circ_001618	3.47145	0	3.47145	0	0	15.1506	0	11.5645	7.19867	0	17.1308	12.149	1	0	1	0	0	2	0	2	2	0	4	1	ENSG00000092847	AGO1	1	+	35913842	35914274	251	annot_exons	novel
novel_circ_001619	3.47145	17.3554	3.47145	9.84257	0	7.5753	0	23.129	0	0	8.56538	12.149	1	5	1	2	0	1	0	4	0	0	2	1	ENSG00000092847	AGO1	1	+	35913842	35915542	446	annot_exons	novel
novel_circ_001620	0	0	0	0	4.34851	0	0	0	0	0	4.28269	12.149	0	0	0	0	1	0	0	0	0	0	1	1	ENSG00000092847	AGO1	1	-	35920267	35920426	160	antisense	novel
novel_circ_001621	0	6.94218	0	0	8.69701	0	0	11.5645	3.59934	9.45922	0	0	0	2	0	0	2	0	0	2	1	2	0	0	ENSG00000126070	AGO3	1	+	35945692	35973511	639	annot_exons	hsa_circ_0003435
novel_circ_001622	3.47145	27.7687	3.47145	4.92128	17.394	37.8765	18.0216	28.9113	0	14.1888	12.8481	12.149	1	8	1	1	4	5	2	5	0	3	3	1	ENSG00000126070	AGO3	1	+	35966955	35973511	467	annot_exons	hsa_circ_0002828
novel_circ_001623	0	3.47109	0	0	0	0	0	0	0	0	0	0	0	1	0	0	0	0	0	0	0	0	0	0	ENSG00000126070	AGO3	1	+	35966955	35982712	559	annot_exons	novel
novel_circ_001624	17.3573	6.94218	17.3573	4.92128	0	0	0	23.129	14.3973	0	4.28269	12.149	5	2	5	1	0	0	0	4	4	0	1	1	ENSG00000126070	AGO3	1	+	35972024	35973511	346	annot_exons	hsa_circ_0011631
novel_circ_001625	3.47145	0	3.47145	0	0	0	0	0	0	9.45922	0	0	1	0	1	0	0	0	0	0	0	2	0	0	ENSG00000126070	AGO3	1	+	35972024	35982712	438	annot_exons	novel
novel_circ_001626	17.3573	6.94218	17.3573	9.84257	4.34851	0	0	5.78225	7.19867	4.72961	17.1308	24.2981	5	2	5	2	1	0	0	1	2	1	4	2	ENSG00000126070	AGO3	1	+	35972024	35984548	2274	exon_intron	novel
novel_circ_001627	0	0	0	0	0	0	0	0	0	0	4.28269	0	0	0	0	0	0	0	0	0	0	0	1	0	ENSG00000126070	AGO3	1	+	35972024	36027298	2068	annot_exons	novel
novel_circ_001628	0	0	0	0	4.34851	0	0	0	3.59934	4.72961	0	0	0	0	0	0	1	0	0	0	1	1	0	0	ENSG00000126070	AGO3	1	+	35972028	35984553	2275	exon_intron	novel
novel_circ_001629	6.9429	3.47109	6.9429	0	0	15.1506	0	0	0	0	0	0	2	1	2	0	0	2	0	0	0	0	0	0	ENSG00000126070	AGO3	1	+	36004341	36009594	491	annot_exons	hsa_circ_0011635
novel_circ_001630	0	45.1242	0	4.92128	13.0455	22.7259	0	40.4758	7.19867	0	0	0	0	13	0	1	3	3	0	7	2	0	0	0	ENSG00000126070	AGO3	1	+	36004341	36014048	748	annot_exons	hsa_circ_0011636
novel_circ_001631	3.47145	10.4133	3.47145	4.92128	8.69701	7.5753	9.01079	0	7.19867	4.72961	0	36.4471	1	3	1	1	2	1	1	0	2	1	0	3	ENSG00000126070	AGO3	1	+	36004341	36027298	933	annot_exons	hsa_circ_0011637
novel_circ_001632	0	0	0	4.92128	0	0	0	0	0	0	0	0	0	0	0	1	0	0	0	0	0	0	0	0	ENSG00000126070	AGO3	1	+	36004341	36040441	1514	annot_exons	hsa_circ_0011639
novel_circ_001633	3.47145	6.94218	3.47145	4.92128	0	0	0	0	0	0	0	0	1	2	1	1	0	0	0	0	0	0	0	0	ENSG00000126070	AGO3	1	+	36004341	36043548	1616	annot_exons	hsa_circ_0011640
novel_circ_001634	0	0	0	4.92128	0	0	0	0	0	0	0	12.149	0	0	0	1	0	0	0	0	0	0	0	1	ENSG00000126070	AGO3	1	+	36004341	36055145	1816	annot_exons	novel
novel_circ_001635	3.47145	17.3554	3.47145	19.6851	13.0455	0	0	11.5645	0	9.45922	0	0	1	5	1	4	3	0	0	2	0	2	0	0	ENSG00000126070	AGO3	1	+	36009475	36014048	377	annot_exons	novel
novel_circ_001636	38.186	3.47109	38.186	24.6064	56.5306	30.3012	18.0216	5.78225	10.798	14.1888	0	0	11	1	11	5	13	4	2	1	3	3	0	0	ENSG00000126070	AGO3	1	+	36009475	36027298	562	annot_exons	hsa_circ_0011644
novel_circ_001637	24.3002	3.47109	24.3002	4.92128	30.4395	7.5753	9.01079	17.3468	3.59934	18.9184	4.28269	0	7	1	7	1	7	1	1	3	1	4	1	0	ENSG00000126070	AGO3	1	+	36009475	36034333	722	annot_exons	novel
novel_circ_001638	0	0	0	0	0	0	0	0	0	0	0	12.149	0	0	0	0	0	0	0	0	0	0	0	1	ENSG00000126070	AGO3	1	+	36009475	36039984	1008	annot_exons	novel
novel_circ_001639	0	0	0	24.6064	4.34851	0	18.0216	0	7.19867	0	0	12.149	0	0	0	5	1	0	2	0	2	0	0	1	ENSG00000126070	AGO3	1	+	36013630	36014048	257	annot_exons	novel
novel_circ_001640	0	0	0	0	0	0	0	0	3.59934	0	0	0	0	0	0	0	0	0	0	0	1	0	0	0	ENSG00000126070	AGO3	1	+	36013630	36043548	1125	annot_exons	novel
novel_circ_001641	0	0	0	4.92128	0	0	0	0	0	0	0	0	0	0	0	1	0	0	0	0	0	0	0	0	ENSG00000126070	AGO3	1	+	36027114	36036267	436	annot_exons	novel
novel_circ_001642	0	3.47109	0	0	0	0	0	0	0	0	0	0	0	1	0	0	0	0	0	0	0	0	0	0	ENSG00000126070	AGO3	1	+	36027114	36040441	766	annot_exons	novel
novel_circ_001643	10.4144	0	10.4144	0	0	7.5753	18.0216	0	17.9967	14.1888	0	0	3	0	3	0	0	1	2	0	5	3	0	0	ENSG00000126070	AGO3	1	+	36034174	36043548	683	annot_exons	hsa_circ_0011650
novel_circ_001645	27.7716	10.4133	27.7716	9.84257	0	15.1506	54.0648	23.129	3.59934	18.9184	38.5442	12.149	8	3	8	2	0	2	6	4	1	4	9	1	ENSG00000126070	AGO3	1	+	36039790	36040441	330	annot_exons	hsa_circ_0011653
novel_circ_001646	3.47145	3.47109	3.47145	9.84257	4.34851	0	0	28.9113	3.59934	4.72961	0	24.2981	1	1	1	2	1	0	0	5	1	1	0	2	ENSG00000126070	AGO3	1	+	36039790	36043548	432	annot_exons	hsa_circ_0011654
novel_circ_001647	0	0	0	9.84257	0	0	0	5.78225	0	0	0	0	0	0	0	2	0	0	0	1	0	0	0	0	ENSG00000116863	ADPRHL2	1	+	36091244	36093514	1009	annot_exons	novel
novel_circ_001648	3.47145	13.8844	3.47145	4.92128	8.69701	7.5753	0	34.6935	3.59934	9.45922	0	0	1	4	1	1	2	1	0	6	1	2	0	0	ENSG00000116871	MAP7D1	1	+	36170971	36171581	414	annot_exons	hsa_circ_0011668
novel_circ_001649	6.9429	0	6.9429	0	13.0455	0	0	40.4758	0	9.45922	8.56538	12.149	2	0	2	0	3	0	0	7	0	2	2	1	ENSG00000116871	MAP7D1	1	+	36170971	36172627	578	annot_exons	novel
novel_circ_001650	20.8287	24.2976	20.8287	4.92128	52.1821	30.3012	18.0216	75.1693	25.1954	28.3776	55.675	0	6	7	6	1	12	4	2	13	7	6	13	0	ENSG00000116871	MAP7D1	1	+	36170971	36173478	693	annot_exons	hsa_circ_0004093
novel_circ_001651	0	0	0	0	4.34851	7.5753	0	0	0	0	0	0	0	0	0	0	1	1	0	0	0	0	0	0	ENSG00000116871	MAP7D1	1	+	36170971	36180371	2593	annot_exons	novel
novel_circ_001653	0	3.47109	0	0	0	0	0	0	0	0	0	0	0	1	0	0	0	0	0	0	0	0	0	0	ENSG00000116871	MAP7D1	1	-	36180498	36180809	312	antisense	novel
novel_circ_001654	0	0	0	0	0	0	9.01079	0	0	0	0	0	0	0	0	0	0	0	1	0	0	0	0	0	ENSG00000054118	THRAP3	1	+	36296689	36301084	281	annot_exons	novel
novel_circ_001655	0	0	0	0	0	0	0	0	0	0	8.56538	0	0	0	0	0	0	0	0	0	0	0	2	0	ENSG00000054118	THRAP3	1	-	36303999	36304262	264	antisense	novel
novel_circ_001656	3.47145	0	3.47145	0	0	0	0	0	3.59934	4.72961	0	36.4471	1	0	1	0	0	0	0	0	1	1	0	3	ENSG00000196182	STK40	1	-	36348700	36361340	762	annot_exons	novel
novel_circ_001657	6.9429	0	6.9429	4.92128	4.34851	45.4518	9.01079	17.3468	17.9967	9.45922	4.28269	12.149	2	0	2	1	1	6	1	3	5	2	1	1	ENSG00000196182	STK40	1	-	36358239	36358822	230	annot_exons	hsa_circ_0011692
novel_circ_001658	6.9429	0	6.9429	19.6851	13.0455	15.1506	18.0216	5.78225	14.3973	0	12.8481	12.149	2	0	2	4	3	2	2	1	4	0	3	1	ENSG00000196182	STK40	1	-	36358239	36361340	365	annot_exons	hsa_circ_0011693
novel_circ_001659	3.47145	13.8844	3.47145	4.92128	30.4395	22.7259	0	5.78225	17.9967	18.9184	4.28269	12.149	1	4	1	1	7	3	0	1	5	4	1	1	ENSG00000196182	STK40	1	-	36358239	36362656	1681	exon_intron	hsa_circ_0006578
novel_circ_001660	152.744	86.7772	152.744	147.639	260.91	265.135	351.421	179.25	298.745	236.48	201.287	170.087	44	25	44	30	60	35	39	31	83	50	47	14	ENSG00000196182	STK40	1	-	36361221	36362656	1436	exon_intron	hsa_circ_002106
novel_circ_001661	0	0	0	0	0	7.5753	0	0	0	0	0	0	0	0	0	0	0	1	0	0	0	0	0	0	ENSG00000196182	STK40	1	+	36366124	36366501	378	antisense	novel
novel_circ_001662	0	0	0	0	8.69701	0	0	0	0	0	0	0	0	0	0	0	2	0	0	0	0	0	0	0	ENSG00000116885	OSCP1	1	+	36418026	36432464	14439	antisense	novel
novel_circ_001663	3.47145	0	3.47145	0	0	0	0	0	0	0	0	0	1	0	1	0	0	0	0	0	0	0	0	0	ENSG00000163873	GRIK3	1	+	36804382	36804905	524	antisense	novel
novel_circ_001664	0	13.8844	0	19.6851	8.69701	0	9.01079	34.6935	0	0	0	12.149	0	4	0	4	2	0	1	6	0	0	0	1	ENSG00000163873	GRIK3	1	-	36804987	36825826	1035	annot_exons	novel
novel_circ_001665	0	3.47109	0	4.92128	0	0	0	11.5645	0	0	0	0	0	1	0	1	0	0	0	2	0	0	0	0	ENSG00000163873	GRIK3	1	-	36804987	36841939	1239	annot_exons	novel
novel_circ_001666	0	13.8844	0	9.84257	0	0	0	23.129	0	0	0	12.149	0	4	0	2	0	0	0	4	0	0	0	1	ENSG00000163873	GRIK3	1	-	36804987	36891096	2450	annot_exons	novel
novel_circ_001667	0	3.47109	0	0	0	0	0	5.78225	0	0	0	0	0	1	0	0	0	0	0	1	0	0	0	0	ENSG00000163873	GRIK3	1	-	36806104	36825826	784	annot_exons	novel
novel_circ_001668	6.9429	27.7687	6.9429	29.5277	8.69701	45.4518	0	115.645	7.19867	0	8.56538	24.2981	2	8	2	6	2	6	0	20	2	0	2	2	ENSG00000163873	GRIK3	1	-	36817060	36825826	561	annot_exons	novel
novel_circ_001669	0	3.47109	0	0	0	7.5753	0	46.258	0	0	0	0	0	1	0	0	0	1	0	8	0	0	0	0	ENSG00000163873	GRIK3	1	-	36817060	36841939	765	annot_exons	novel
novel_circ_001670	0	3.47109	0	0	0	15.1506	0	0	0	0	0	0	0	1	0	0	0	2	0	0	0	0	0	0	ENSG00000163873	GRIK3	1	-	36817060	36872369	1541	annot_exons	novel
novel_circ_001671	10.4144	0	10.4144	0	4.34851	7.5753	0	0	0	0	0	12.149	3	0	3	0	1	1	0	0	0	0	0	1	ENSG00000163873	GRIK3	1	-	36825603	36825826	224	one_exon	novel
novel_circ_001672	0	0	0	4.92128	0	0	0	0	0	0	0	0	0	0	0	1	0	0	0	0	0	0	0	0	ENSG00000163873	GRIK3	1	-	36825603	36872369	1204	annot_exons	novel
novel_circ_001673	0	0	0	0	0	0	0	17.3468	0	0	0	12.149	0	0	0	0	0	0	0	3	0	0	0	1	ENSG00000163873	GRIK3	1	-	36841736	36860017	744	annot_exons	novel
novel_circ_001674	0	0	0	0	0	0	0	5.78225	0	0	0	0	0	0	0	0	0	0	0	1	0	0	0	0	ENSG00000163873	GRIK3	1	-	36841736	36872369	980	annot_exons	novel
novel_circ_001675	3.47145	0	3.47145	14.7639	0	0	0	46.258	7.19867	0	0	0	1	0	1	3	0	0	0	8	2	0	0	0	ENSG00000163873	GRIK3	1	-	36841736	36891096	1415	annot_exons	novel
novel_circ_001676	0	0	0	9.84257	4.34851	0	0	0	0	0	0	0	0	0	0	2	1	0	0	0	0	0	0	0	ENSG00000163873	GRIK3	1	-	36850311	36891096	1211	annot_exons	novel
novel_circ_001677	0	0	0	0	0	0	0	0	0	0	0	12.149	0	0	0	0	0	0	0	0	0	0	0	1	ENSG00000163873	GRIK3	1	-	36853615	36891096	1097	annot_exons	novel
novel_circ_001678	6.9429	0	6.9429	4.92128	0	0	0	17.3468	3.59934	0	0	0	2	0	2	1	0	0	0	3	1	0	0	0	ENSG00000163873	GRIK3	1	-	36859108	36872369	554	annot_exons	novel
novel_circ_001679	0	24.2976	0	14.7639	4.34851	7.5753	0	86.7338	0	4.72961	4.28269	0	0	7	0	3	1	1	0	15	0	1	1	0	ENSG00000163873	GRIK3	1	-	36859108	36880891	812	annot_exons	novel
novel_circ_001680	0	0	0	4.92128	0	0	0	17.3468	0	0	0	0	0	0	0	1	0	0	0	3	0	0	0	0	ENSG00000163873	GRIK3	1	-	36859108	36891096	989	annot_exons	novel
novel_circ_001681	3.47145	3.47109	3.47145	0	0	0	0	5.78225	0	0	0	12.149	1	1	1	0	0	0	0	1	0	0	0	1	ENSG00000163873	GRIK3	1	-	36859844	36891096	845	annot_exons	novel
novel_circ_001682	6.9429	10.4133	6.9429	44.2916	0	30.3012	0	75.1693	7.19867	0	12.8481	36.4471	2	3	2	9	0	4	0	13	2	0	3	3	ENSG00000163873	GRIK3	1	-	36869748	36880891	494	annot_exons	novel
novel_circ_001683	0	0	0	0	0	0	0	11.5645	0	0	0	0	0	0	0	0	0	0	0	2	0	0	0	0	ENSG00000163873	GRIK3	1	-	36869748	36891096	671	annot_exons	novel
novel_circ_001684	0	0	0	9.84257	0	0	0	17.3468	0	0	0	0	0	0	0	2	0	0	0	3	0	0	0	0	ENSG00000163873	GRIK3	1	-	36872188	36880891	440	annot_exons	novel
novel_circ_001685	10.4144	27.7687	10.4144	83.6618	8.69701	7.5753	45.054	213.943	7.19867	14.1888	4.28269	60.7452	3	8	3	17	2	1	5	37	2	3	1	5	ENSG00000163873	GRIK3	1	-	36880634	36891096	435	annot_exons	novel
novel_circ_001686	0	0	0	0	0	7.5753	0	11.5645	0	0	4.28269	0	0	0	0	0	0	1	0	2	0	0	1	0	ENSG00000163873	GRIK3	1	-	36890920	36891096	177	one_exon	novel
novel_circ_001687	0	0	0	0	0	0	0	5.78225	0	0	0	0	0	0	0	0	0	0	0	1	0	0	0	0	ENSG00000163873	GRIK3	1	-	36984514	36985488	975	intronic	novel
novel_circ_001688	0	0	0	0	0	0	0	28.9113	0	0	0	0	0	0	0	0	0	0	0	5	0	0	0	0	ENSG00000163873	GRIK3	1	-	37016372	37020580	4209	intronic	novel
novel_circ_001689	0	0	0	0	0	0	0	0	0	4.72961	0	0	0	0	0	0	0	0	0	0	0	1	0	0	NA	#N/A	1	-	37047549	37047846	298	intergenic	novel
novel_circ_001690	20.8287	0	20.8287	4.92128	0	15.1506	0	0	10.798	9.45922	0	0	6	0	6	1	0	2	0	0	3	2	0	0	NA	#N/A	1	-	37155591	37156993	1403	intergenic	novel
novel_circ_001691	6.9429	3.47109	6.9429	0	0	0	0	0	0	0	0	0	2	1	2	0	0	0	0	0	0	0	0	0	NA	#N/A	1	-	37247151	37276259	29109	intergenic	novel
novel_circ_001692	0	0	0	0	4.34851	0	0	0	0	0	0	0	0	0	0	0	1	0	0	0	0	0	0	0	NA	#N/A	1	-	37334192	37358011	23820	intergenic	novel
novel_circ_001693	0	0	0	0	0	0	0	0	0	0	4.28269	0	0	0	0	0	0	0	0	0	0	0	1	0	ENSG00000163877	SNIP1	1	-	37537672	37538012	341	one_exon	novel
novel_circ_001694	0	6.94218	0	0	4.34851	0	0	0	3.59934	0	0	0	0	2	0	0	1	0	0	0	1	0	0	0	ENSG00000134697	GNL2	1	-	37568851	37574456	566	annot_exons	novel
novel_circ_001695	0	3.47109	0	0	8.69701	0	0	0	3.59934	0	4.28269	0	0	1	0	0	2	0	0	0	1	0	1	0	ENSG00000134697	GNL2	1	-	37574343	37576556	507	annot_exons	novel
novel_circ_001696	0	0	0	4.92128	8.69701	22.7259	0	5.78225	0	0	0	0	0	0	0	1	2	3	0	1	0	0	0	0	ENSG00000134697	GNL2	1	-	37582223	37583933	340	annot_exons	hsa_circ_0001987
novel_circ_001697	13.8858	10.4133	13.8858	9.84257	8.69701	7.5753	0	28.9113	7.19867	18.9184	8.56538	0	4	3	4	2	2	1	0	5	2	4	2	0	ENSG00000134697	GNL2	1	-	37582223	37587495	525	annot_exons	hsa_circ_0011705
novel_circ_001698	3.47145	6.94218	3.47145	9.84257	8.69701	22.7259	9.01079	23.129	10.798	14.1888	8.56538	0	1	2	1	2	2	3	1	4	3	3	2	0	ENSG00000134697	GNL2	1	-	37587311	37589082	1772	exon_intron	novel
novel_circ_001699	0	0	0	0	0	0	0	11.5645	0	0	0	0	0	0	0	0	0	0	0	2	0	0	0	0	ENSG00000134690	CDCA8	1	-	37707370	37707580	211	antisense	novel
novel_circ_001700	0	0	0	0	0	0	0	11.5645	0	0	0	0	0	0	0	0	0	0	0	2	0	0	0	0	ENSG00000134690	CDCA8	1	+	37708322	37708844	523	one_exon	novel
novel_circ_001701	0	6.94218	0	0	0	0	0	0	0	0	0	0	0	2	0	0	0	0	0	0	0	0	0	0	ENSG00000185090	MANEAL	1	-	37794488	37800947	6460	antisense	novel
novel_circ_001702	0	0	0	0	0	7.5753	0	0	0	0	0	0	0	0	0	0	0	1	0	0	0	0	0	0	ENSG00000185090	MANEAL	1	+	37799844	37800303	460	one_exon	novel
novel_circ_001704	0	0	0	4.92128	0	7.5753	0	0	0	0	0	0	0	0	0	1	0	1	0	0	0	0	0	0	ENSG00000188786	MTF1	1	-	37823710	37857709	1222	annot_exons	hsa_circ_0011720
novel_circ_001705	3.47145	3.47109	3.47145	0	8.69701	0	0	28.9113	0	4.72961	0	0	1	1	1	0	2	0	0	5	0	1	0	0	ENSG00000188786	MTF1	1	-	37835079	37838756	343	annot_exons	hsa_circ_0011723
novel_circ_001706	13.8858	0	13.8858	9.84257	8.69701	0	9.01079	0	7.19867	0	4.28269	0	4	0	4	2	2	0	1	0	2	0	1	0	ENSG00000188786	MTF1	1	-	37835079	37840158	582	annot_exons	hsa_circ_0011724
novel_circ_001707	0	0	0	0	0	0	0	0	0	4.72961	8.56538	0	0	0	0	0	0	0	0	0	0	1	2	0	ENSG00000188786	MTF1	1	-	37838625	37857709	830	annot_exons	novel
novel_circ_001708	10.4144	3.47109	10.4144	9.84257	0	0	0	0	3.59934	0	0	0	3	1	3	2	0	0	0	0	1	0	0	0	ENSG00000188786	MTF1	1	-	37857251	37857709	459	one_exon	novel
novel_circ_001709	13.8858	6.94218	13.8858	4.92128	21.7425	0	0	11.5645	14.3973	23.648	12.8481	0	4	2	4	1	5	0	0	2	4	5	3	0	ENSG00000204084	INPP5B	1	-	37864312	37868614	439	annot_exons	hsa_circ_0011725
novel_circ_001710	0	0	0	0	0	0	0	0	3.59934	0	0	0	0	0	0	0	0	0	0	0	1	0	0	0	ENSG00000204084	INPP5B	1	-	37865761	37868614	327	annot_exons	hsa_circ_0011726
novel_circ_001711	124.972	97.1905	124.972	54.1341	317.441	75.753	27.0324	23.129	176.367	113.511	222.7	206.534	36	28	36	11	73	10	3	4	49	24	52	17	ENSG00000204084	INPP5B	1	-	37866459	37874088	531	annot_exons	hsa_circ_0005807
novel_circ_001713	13.8858	6.94218	13.8858	0	26.091	0	0	11.5645	3.59934	18.9184	17.1308	0	4	2	4	0	6	0	0	2	1	4	4	0	ENSG00000204084	INPP5B	1	+	37866459	37874093	7635	antisense	novel
novel_circ_001714	3.47145	6.94218	3.47145	0	0	0	0	0	0	0	0	0	1	2	1	0	0	0	0	0	0	0	0	0	ENSG00000204084	INPP5B	1	-	37872930	37880194	756	annot_exons	novel
novel_circ_001715	0	0	0	0	0	0	0	5.78225	0	0	0	0	0	0	0	0	0	0	0	1	0	0	0	0	ENSG00000204084	INPP5B	1	-	37872930	37885825	1056	annot_exons	novel
novel_circ_001716	3.47145	0	3.47145	4.92128	0	0	0	0	21.596	0	0	0	1	0	1	1	0	0	0	0	6	0	0	0	ENSG00000204084	INPP5B	1	-	37875606	37885825	657	annot_exons	novel
novel_circ_001717	0	3.47109	0	0	0	0	0	0	3.59934	0	0	0	0	1	0	0	0	0	0	0	1	0	0	0	ENSG00000204084	INPP5B	1	-	37880085	37891454	1009	annot_exons	hsa_circ_0011733
novel_circ_001718	0	0	0	0	0	0	0	5.78225	0	0	0	0	0	0	0	0	0	0	0	1	0	0	0	0	ENSG00000204084	INPP5B	1	-	37880085	37932053	4526	annot_exons	novel
novel_circ_001719	0	0	0	0	0	0	18.0216	0	0	0	0	0	0	0	0	0	0	0	2	0	0	0	0	0	ENSG00000204084	INPP5B	1	-	37882807	37889724	802	annot_exons	novel
novel_circ_001720	0	0	0	4.92128	0	0	0	0	0	0	0	0	0	0	0	1	0	0	0	0	0	0	0	0	ENSG00000204084	INPP5B	1	-	37886888	37891454	599	annot_exons	novel
novel_circ_001721	6.9429	27.7687	6.9429	0	8.69701	22.7259	0	5.78225	3.59934	9.45922	12.8481	36.4471	2	8	2	0	2	3	0	1	1	2	3	3	ENSG00000204084	INPP5B	1	-	37889557	37891454	265	annot_exons	hsa_circ_0011738
novel_circ_001722	13.8858	0	13.8858	14.7639	0	15.1506	27.0324	34.6935	0	18.9184	0	48.5962	4	0	4	3	0	2	3	6	0	4	0	4	ENSG00000183431	SF3A3	1	-	37984169	37984779	165	annot_exons	hsa_circ_0011751
novel_circ_001723	0	0	0	0	0	0	0	0	0	0	8.56538	0	0	0	0	0	0	0	0	0	0	0	2	0	NA	#N/A	1	-	38114797	38115370	574	intergenic	novel
novel_circ_001724	256.887	34.7109	256.887	54.1341	69.5761	75.753	180.216	69.387	97.1821	37.8369	226.983	60.7452	74	10	74	11	16	10	20	12	27	8	53	5	NA	#N/A	1	+	38354520	38355096	577	intergenic	novel
novel_circ_001726	10.4144	0	10.4144	0	4.34851	0	0	0	3.59934	4.72961	0	0	3	0	3	0	1	0	0	0	1	1	0	0	ENSG00000158315	RHBDL2	1	-	38911322	38915710	321	annot_exons	novel
novel_circ_001727	0	0	0	0	26.091	0	0	5.78225	3.59934	4.72961	0	0	0	0	0	0	6	0	0	1	1	1	0	0	ENSG00000158315	RHBDL2	1	-	38911322	38919337	692	annot_exons	novel
novel_circ_001728	0	0	0	0	0	0	0	0	7.19867	0	0	0	0	0	0	0	0	0	0	0	2	0	0	0	ENSG00000158315	RHBDL2	1	-	38915562	38919337	520	annot_exons	novel
novel_circ_001729	0	0	0	0	0	0	0	0	3.59934	0	0	0	0	0	0	0	0	0	0	0	1	0	0	0	ENSG00000158315	RHBDL2	1	+	38932023	38937915	5893	antisense	novel
novel_circ_001730	0	0	0	0	4.34851	0	0	0	0	0	0	0	0	0	0	0	1	0	0	0	0	0	0	0	ENSG00000174574	AKIRIN1	1	+	38997882	39006447	3040	exon_intron	novel
novel_circ_001731	0	0	0	0	0	0	0	0	3.59934	0	4.28269	12.149	0	0	0	0	0	0	0	0	1	0	1	1	ENSG00000174574	AKIRIN1	1	+	38998171	39001106	276	annot_exons	hsa_circ_0003529
novel_circ_001733	6.9429	0	6.9429	0	4.34851	0	9.01079	0	7.19867	0	4.28269	0	2	0	2	0	1	0	1	0	2	0	1	0	ENSG00000168653	NDUFS5	1	+	39028723	39034556	383	annot_exons	novel
novel_circ_001734	0	0	0	0	8.69701	0	45.054	5.78225	0	0	4.28269	0	0	0	0	0	2	0	5	1	0	0	1	0	NA	#N/A	1	+	39047036	39047987	952	intergenic	novel
novel_circ_001735	0	6.94218	0	0	0	0	0	0	0	0	0	0	0	2	0	0	0	0	0	0	0	0	0	0	ENSG00000127603	MACF1	1	+	39110843	39113471	2629	intronic	novel
novel_circ_001736	27.7716	27.7687	27.7716	44.2916	65.2276	30.3012	18.0216	104.081	35.9934	42.5665	8.56538	0	8	8	8	9	15	4	2	18	10	9	2	0	ENSG00000127603	MACF1	1	+	39231182	39258028	419	annot_exons	hsa_circ_0008939
novel_circ_001737	0	0	0	4.92128	0	0	0	0	0	0	0	0	0	0	0	1	0	0	0	0	0	0	0	0	ENSG00000127603	MACF1	1	+	39231182	39287562	2837	annot_exons	novel
novel_circ_001738	13.8858	31.2398	13.8858	29.5277	4.34851	0	0	17.3468	14.3973	4.72961	4.28269	0	4	9	4	6	1	0	0	3	4	1	1	0	ENSG00000127603	MACF1	1	+	39282208	39287562	1257	annot_exons	hsa_circ_0011774
novel_circ_001740	0	0	0	0	0	0	0	0	0	4.72961	0	0	0	0	0	0	0	0	0	0	0	1	0	0	ENSG00000127603	MACF1	1	+	39283189	39292038	1219	annot_exons	novel
novel_circ_001741	0	3.47109	0	0	4.34851	0	0	5.78225	0	4.72961	0	0	0	1	0	0	1	0	0	1	0	1	0	0	ENSG00000127603	MACF1	1	+	39284066	39297745	1566	annot_exons	novel
novel_circ_001743	13.8858	20.8265	13.8858	29.5277	13.0455	7.5753	45.054	46.258	14.3973	18.9184	25.6962	72.8943	4	6	4	6	3	1	5	8	4	4	6	6	ENSG00000127603	MACF1	1	+	39287286	39287562	277	one_exon	hsa_circ_0011789
novel_circ_001744	0	0	0	4.92128	4.34851	0	9.01079	40.4758	0	0	12.8481	0	0	0	0	1	1	0	1	7	0	0	3	0	ENSG00000127603	MACF1	1	+	39291910	39300362	849	annot_exons	novel
novel_circ_001745	0	0	0	4.92128	0	0	0	0	0	0	0	0	0	0	0	1	0	0	0	0	0	0	0	0	ENSG00000127603	MACF1	1	+	39291910	39310428	1315	annot_exons	novel
novel_circ_001746	6.9429	3.47109	6.9429	14.7639	0	0	9.01079	17.3468	0	0	0	0	2	1	2	3	0	0	1	3	0	0	0	0	ENSG00000127603	MACF1	1	+	39297620	39300362	279	annot_exons	hsa_circ_0011799
novel_circ_001747	3.47145	0	3.47145	0	0	0	0	0	0	0	0	0	1	0	1	0	0	0	0	0	0	0	0	0	ENSG00000127603	MACF1	1	+	39297620	39327353	2259	annot_exons	hsa_circ_0011800
novel_circ_001748	0	0	0	4.92128	4.34851	0	0	0	0	0	0	0	0	0	0	1	1	0	0	0	0	0	0	0	ENSG00000127603	MACF1	1	+	39300210	39327353	2133	annot_exons	hsa_circ_0011802
novel_circ_001749	0	0	0	0	0	0	0	17.3468	0	0	0	0	0	0	0	0	0	0	0	3	0	0	0	0	ENSG00000127603	MACF1	1	+	39302924	39309696	282	annot_exons	novel
novel_circ_001750	0	3.47109	0	0	4.34851	0	0	0	0	0	0	0	0	1	0	0	1	0	0	0	0	0	0	0	ENSG00000127603	MACF1	1	+	39302924	39311000	636	annot_exons	novel
novel_circ_001751	0	6.94218	0	0	0	0	0	0	0	0	0	0	0	2	0	0	0	0	0	0	0	0	0	0	ENSG00000127603	MACF1	1	+	39302924	39317407	1148	annot_exons	novel
novel_circ_001752	0	0	0	4.92128	4.34851	0	0	0	3.59934	0	4.28269	0	0	0	0	1	1	0	0	0	1	0	1	0	ENSG00000127603	MACF1	1	+	39302924	39318615	1311	annot_exons	novel
novel_circ_001753	0	0	0	0	0	0	0	0	7.19867	0	0	0	0	0	0	0	0	0	0	0	2	0	0	0	ENSG00000127603	MACF1	1	+	39302924	39319747	1395	annot_exons	novel
novel_circ_001754	0	0	0	0	26.091	30.3012	9.01079	0	3.59934	0	0	12.149	0	0	0	0	6	4	1	0	1	0	0	1	ENSG00000127603	MACF1	1	+	39309570	39311000	481	annot_exons	novel
novel_circ_001755	34.7145	6.94218	34.7145	9.84257	56.5306	7.5753	0	11.5645	25.1954	4.72961	4.28269	0	10	2	10	2	13	1	0	2	7	1	1	0	ENSG00000127603	MACF1	1	+	39309570	39318615	1156	annot_exons	novel
novel_circ_001756	3.47145	13.8844	3.47145	9.84257	4.34851	15.1506	18.0216	11.5645	14.3973	4.72961	4.28269	0	1	4	1	2	1	2	2	2	4	1	1	0	ENSG00000127603	MACF1	1	+	39309570	39319747	1240	annot_exons	novel
novel_circ_001757	0	3.47109	0	0	4.34851	0	18.0216	0	0	4.72961	0	0	0	1	0	0	1	0	2	0	0	1	0	0	ENSG00000127603	MACF1	1	+	39309570	39323008	1447	annot_exons	novel
novel_circ_001758	0	0	0	0	0	0	0	0	3.59934	0	0	0	0	0	0	0	0	0	0	0	1	0	0	0	ENSG00000127603	MACF1	1	+	39309570	39359264	9520	annot_exons	novel
novel_circ_001759	0	0	0	4.92128	0	0	0	0	0	0	0	0	0	0	0	1	0	0	0	0	0	0	0	0	ENSG00000127603	MACF1	1	+	39309570	39372596	10489	annot_exons	novel
novel_circ_001760	0	0	0	0	0	0	0	0	3.59934	0	0	0	0	0	0	0	0	0	0	0	1	0	0	0	ENSG00000127603	MACF1	1	+	39310245	39317407	866	annot_exons	novel
novel_circ_001761	0	0	0	0	0	15.1506	0	0	0	0	0	0	0	0	0	0	0	2	0	0	0	0	0	0	ENSG00000127603	MACF1	1	+	39315513	39353231	8219	annot_exons	novel
novel_circ_001762	0	0	0	0	8.69701	0	0	0	0	0	0	0	0	0	0	0	2	0	0	0	0	0	0	0	ENSG00000127603	MACF1	1	-	39315692	39316381	690	antisense	novel
novel_circ_001763	0	3.47109	0	0	0	0	0	5.78225	0	0	0	0	0	1	0	0	0	0	0	1	0	0	0	0	ENSG00000127603	MACF1	1	+	39319664	39349627	7085	annot_exons	novel
novel_circ_001764	0	0	0	0	4.34851	0	18.0216	0	3.59934	0	0	0	0	0	0	0	1	0	2	0	1	0	0	0	ENSG00000127603	MACF1	1	+	39322608	39327353	585	annot_exons	hsa_circ_0011815
novel_circ_001765	0	3.47109	0	0	0	0	0	0	0	9.45922	0	0	0	1	0	0	0	0	0	0	0	2	0	0	ENSG00000127603	MACF1	1	+	39331203	39337331	5601	annot_exons	novel
novel_circ_001766	0	0	0	0	0	0	0	0	7.19867	0	0	0	0	0	0	0	0	0	0	0	2	0	0	0	ENSG00000127603	MACF1	1	-	39331329	39331563	235	antisense	novel
novel_circ_001767	0	0	0	0	0	0	0	0	0	0	8.56538	0	0	0	0	0	0	0	0	0	0	0	2	0	ENSG00000127603	MACF1	1	+	39332145	39333184	1040	one_exon	novel
novel_circ_001768	0	0	0	0	0	0	0	0	3.59934	0	0	0	0	0	0	0	0	0	0	0	1	0	0	0	ENSG00000127603	MACF1	1	+	39335845	39340953	1325	annot_exons	novel
novel_circ_001769	0	0	0	9.84257	0	0	0	0	0	0	0	0	0	0	0	2	0	0	0	0	0	0	0	0	ENSG00000127603	MACF1	1	+	39336481	39359264	2352	annot_exons	novel
novel_circ_001771	17.3573	10.4133	17.3573	19.6851	13.0455	15.1506	54.0648	11.5645	10.798	18.9184	8.56538	0	5	3	5	4	3	2	6	2	3	4	2	0	ENSG00000127603	MACF1	1	+	39340502	39340953	366	annot_exons	novel
novel_circ_001772	0	0	0	0	8.69701	0	0	0	0	0	0	0	0	0	0	0	2	0	0	0	0	0	0	0	ENSG00000127603	MACF1	1	+	39340595	39348128	1425	exon_intron	novel
novel_circ_001773	0	10.4133	0	0	0	0	9.01079	0	0	0	0	0	0	3	0	0	0	0	1	0	0	0	0	0	ENSG00000127603	MACF1	1	+	39346977	39351018	618	annot_exons	novel
novel_circ_001774	0	0	0	0	8.69701	0	0	0	3.59934	0	0	0	0	0	0	0	2	0	0	0	1	0	0	0	ENSG00000127603	MACF1	1	+	39349478	39372596	2398	annot_exons	novel
novel_circ_001775	0	0	0	0	0	0	0	0	0	0	4.28269	0	0	0	0	0	0	0	0	0	0	0	1	0	ENSG00000127603	MACF1	1	+	39349478	39427614	10708	annot_exons	novel
novel_circ_001776	59.0147	79.8351	59.0147	19.6851	95.6671	106.054	45.054	109.863	25.1954	47.2961	38.5442	24.2981	17	23	17	4	22	14	5	19	7	10	9	2	ENSG00000127603	MACF1	1	+	39350785	39359264	1279	annot_exons	hsa_circ_0011821
novel_circ_001777	0	0	0	0	0	0	0	11.5645	0	0	0	0	0	0	0	0	0	0	0	2	0	0	0	0	ENSG00000127603	MACF1	1	+	39350785	39372596	2248	annot_exons	novel
novel_circ_001778	3.47145	3.47109	3.47145	4.92128	0	7.5753	0	0	3.59934	9.45922	0	36.4471	1	1	1	1	0	1	0	0	1	2	0	3	ENSG00000127603	MACF1	1	+	39353007	39359264	1045	annot_exons	novel
novel_circ_001779	3.47145	6.94218	3.47145	0	8.69701	7.5753	0	0	3.59934	4.72961	4.28269	0	1	2	1	0	2	1	0	0	1	1	1	0	ENSG00000127603	MACF1	1	+	39357375	39359264	820	annot_exons	novel
novel_circ_001780	10.4144	6.94218	10.4144	9.84257	4.34851	0	9.01079	5.78225	3.59934	0	4.28269	0	3	2	3	2	1	0	1	1	1	0	1	0	ENSG00000127603	MACF1	1	+	39360793	39361677	527	annot_exons	novel
novel_circ_001781	6.9429	6.94218	6.9429	0	13.0455	30.3012	0	5.78225	3.59934	9.45922	0	12.149	2	2	2	0	3	4	0	1	1	2	0	1	ENSG00000127603	MACF1	1	+	39360793	39368314	694	annot_exons	novel
novel_circ_001782	6.9429	20.8265	6.9429	4.92128	13.0455	22.7259	9.01079	28.9113	0	4.72961	0	24.2981	2	6	2	1	3	3	1	5	0	1	0	2	ENSG00000127603	MACF1	1	+	39368148	39372596	442	annot_exons	novel
novel_circ_001783	10.4144	17.3554	10.4144	4.92128	0	15.1506	9.01079	17.3468	0	0	8.56538	0	3	5	3	1	0	2	1	3	0	0	2	0	ENSG00000127603	MACF1	1	+	39368148	39382152	1077	annot_exons	novel
novel_circ_001784	76.3719	72.8929	76.3719	63.9767	39.1366	143.931	54.0648	98.2983	50.3907	80.4033	59.9577	85.0433	22	21	22	13	9	19	6	17	14	17	14	7	ENSG00000127603	MACF1	1	+	39370030	39372596	275	annot_exons	novel
novel_circ_001785	3.47145	0	3.47145	0	0	0	0	0	0	0	4.28269	0	1	0	1	0	0	0	0	0	0	0	1	0	ENSG00000127603	MACF1	1	+	39370030	39380373	710	annot_exons	novel
novel_circ_001786	0	0	0	0	0	0	0	0	0	0	8.56538	0	0	0	0	0	0	0	0	0	0	0	2	0	ENSG00000127603	MACF1	1	+	39372479	39378523	181	annot_exons	novel
novel_circ_001787	0	0	0	9.84257	0	0	0	0	0	0	0	0	0	0	0	2	0	0	0	0	0	0	0	0	ENSG00000127603	MACF1	1	+	39378461	39382152	635	annot_exons	novel
novel_circ_001788	0	6.94218	0	0	4.34851	0	0	0	3.59934	0	0	0	0	2	0	0	1	0	0	0	1	0	0	0	ENSG00000127603	MACF1	1	+	39378461	39388658	2603	annot_exons	novel
novel_circ_001789	0	0	0	9.84257	0	0	27.0324	0	3.59934	4.72961	0	0	0	0	0	2	0	0	3	0	1	1	0	0	ENSG00000127603	MACF1	1	+	39379203	39380373	372	annot_exons	novel
novel_circ_001790	3.47145	6.94218	3.47145	9.84257	17.394	7.5753	9.01079	34.6935	10.798	18.9184	4.28269	0	1	2	1	2	4	1	1	6	3	4	1	0	ENSG00000127603	MACF1	1	+	39385434	39388658	1968	annot_exons	hsa_circ_0011837
novel_circ_001791	13.8858	13.8844	13.8858	0	4.34851	0	18.0216	5.78225	14.3973	14.1888	0	12.149	4	4	4	0	1	0	2	1	4	3	0	1	ENSG00000127603	MACF1	1	+	39422374	39422900	333	annot_exons	novel
novel_circ_001792	20.8287	13.8844	20.8287	0	4.34851	22.7259	9.01079	11.5645	3.59934	0	0	0	6	4	6	0	1	3	1	2	1	0	0	0	ENSG00000127603	MACF1	1	+	39422374	39424194	500	annot_exons	novel
novel_circ_001793	0	0	0	0	0	0	0	0	7.19867	0	0	0	0	0	0	0	0	0	0	0	2	0	0	0	ENSG00000127603	MACF1	1	+	39422374	39427614	660	annot_exons	novel
novel_circ_001794	0	0	0	0	0	0	0	0	0	0	4.28269	0	0	0	0	0	0	0	0	0	0	0	1	0	ENSG00000127603	MACF1	1	+	39422374	39428287	987	annot_exons	novel
novel_circ_001796	0	3.47109	0	0	0	0	0	0	0	0	0	0	0	1	0	0	0	0	0	0	0	0	0	0	ENSG00000127603	MACF1	1	+	39422374	39434632	1968	annot_exons	novel
novel_circ_001797	0	0	0	0	0	0	0	5.78225	0	0	0	0	0	0	0	0	0	0	0	1	0	0	0	0	ENSG00000127603	MACF1	1	+	39422374	39468732	6097	annot_exons	novel
novel_circ_001798	0	0	0	0	0	0	0	5.78225	0	0	0	0	0	0	0	0	0	0	0	1	0	0	0	0	ENSG00000127603	MACF1	1	+	39422383	39442297	3109	annot_exons	novel
novel_circ_001799	6.9429	0	6.9429	0	0	0	0	0	0	0	0	0	2	0	2	0	0	0	0	0	0	0	0	0	ENSG00000127603	MACF1	1	+	39422730	39424194	338	annot_exons	novel
novel_circ_001800	0	0	0	0	0	0	0	0	3.59934	0	0	0	0	0	0	0	0	0	0	0	1	0	0	0	ENSG00000127603	MACF1	1	+	39424028	39427614	327	annot_exons	novel
novel_circ_001801	0	0	0	0	4.34851	0	0	0	0	0	0	0	0	0	0	0	1	0	0	0	0	0	0	0	ENSG00000127603	MACF1	1	+	39424028	39448763	4118	annot_exons	novel
novel_circ_001803	6.9429	0	6.9429	9.84257	4.34851	0	0	0	0	0	4.28269	0	2	0	2	2	1	0	0	0	0	0	1	0	ENSG00000127603	MACF1	1	+	39429827	39430908	449	annot_exons	novel
novel_circ_001804	0	0	0	4.92128	0	0	0	0	0	0	4.28269	0	0	0	0	1	0	0	0	0	0	0	1	0	ENSG00000127603	MACF1	1	+	39432535	39439500	1119	annot_exons	novel
novel_circ_001805	27.7716	72.8929	27.7716	14.7639	26.091	22.7259	63.0756	63.6048	25.1954	28.3776	12.8481	24.2981	8	21	8	3	6	3	7	11	7	6	3	2	ENSG00000127603	MACF1	1	+	39434414	39439500	891	annot_exons	hsa_circ_0005788
novel_circ_001806	0	0	0	4.92128	0	0	0	0	0	0	0	0	0	0	0	1	0	0	0	0	0	0	0	0	ENSG00000127603	MACF1	1	+	39434414	39442320	1392	annot_exons	novel
novel_circ_001807	0	3.47109	0	0	0	0	0	0	0	0	0	0	0	1	0	0	0	0	0	0	0	0	0	0	ENSG00000127603	MACF1	1	+	39434414	39448763	2702	annot_exons	novel
novel_circ_001808	3.47145	3.47109	3.47145	0	4.34851	7.5753	0	0	0	0	0	0	1	1	1	0	1	1	0	0	0	0	0	0	ENSG00000127603	MACF1	1	+	39437777	39439500	459	annot_exons	novel
novel_circ_001810	0	0	0	0	13.0455	0	0	0	0	0	0	0	0	0	0	0	3	0	0	0	0	0	0	0	ENSG00000127603	MACF1	1	+	39437777	39460794	3550	annot_exons	novel
novel_circ_001812	0	0	0	0	4.34851	0	0	0	0	0	0	0	0	0	0	0	1	0	0	0	0	0	0	0	ENSG00000127603	MACF1	1	+	39437777	39480009	4197	annot_exons	novel
novel_circ_001813	24.3002	20.8265	24.3002	34.449	0	53.0271	90.1079	40.4758	14.3973	28.3776	17.1308	24.2981	7	6	7	7	0	7	10	7	4	6	4	2	ENSG00000127603	MACF1	1	+	39439274	39439500	227	one_exon	hsa_circ_0011843
novel_circ_001814	0	3.47109	0	0	0	15.1506	0	11.5645	0	0	0	12.149	0	1	0	0	0	2	0	2	0	0	0	1	ENSG00000127603	MACF1	1	+	39439274	39448763	2038	annot_exons	novel
novel_circ_001815	3.47145	0	3.47145	0	0	0	0	0	0	0	0	0	1	0	1	0	0	0	0	0	0	0	0	0	ENSG00000127603	MACF1	1	+	39442412	39447587	813	annot_exons	novel
novel_circ_001816	3.47145	3.47109	3.47145	19.6851	4.34851	0	9.01079	11.5645	3.59934	4.72961	8.56538	0	1	1	1	4	1	0	1	2	1	1	2	0	ENSG00000127603	MACF1	1	+	39444662	39448763	827	annot_exons	hsa_circ_0002704
novel_circ_001817	17.3573	45.1242	17.3573	29.5277	13.0455	15.1506	18.0216	5.78225	25.1954	14.1888	17.1308	24.2981	5	13	5	6	3	2	2	1	7	3	4	2	ENSG00000127603	MACF1	1	+	39447432	39448763	653	annot_exons	hsa_circ_0002104
novel_circ_001818	0	3.47109	0	0	0	0	0	0	3.59934	0	0	0	0	1	0	0	0	0	0	0	1	0	0	0	ENSG00000127603	MACF1	1	+	39447432	39462037	2088	annot_exons	novel
novel_circ_001819	6.9429	3.47109	6.9429	0	4.34851	0	9.01079	0	0	0	0	0	2	1	2	0	1	0	1	0	0	0	0	0	ENSG00000127603	MACF1	1	+	39451052	39453850	628	annot_exons	hsa_circ_0011845
novel_circ_001820	0	0	0	4.92128	0	0	0	0	0	9.45922	0	0	0	0	0	1	0	0	0	0	0	2	0	0	ENSG00000127603	MACF1	1	+	39451052	39455097	817	annot_exons	novel
novel_circ_001821	6.9429	3.47109	6.9429	4.92128	4.34851	0	0	0	3.59934	9.45922	8.56538	0	2	1	2	1	1	0	0	0	1	2	2	0	ENSG00000127603	MACF1	1	+	39451052	39460794	1280	annot_exons	novel
novel_circ_001822	3.47145	3.47109	3.47145	4.92128	4.34851	7.5753	0	5.78225	7.19867	0	8.56538	12.149	1	1	1	1	1	1	0	1	2	0	2	1	ENSG00000127603	MACF1	1	+	39451052	39462037	1435	annot_exons	novel
novel_circ_001823	13.8858	0	13.8858	0	0	7.5753	0	0	0	0	0	0	4	0	4	0	0	1	0	0	0	0	0	0	ENSG00000127603	MACF1	1	+	39452156	39453850	468	annot_exons	novel
novel_circ_001825	0	0	0	0	0	0	0	0	0	0	0	24.2981	0	0	0	0	0	0	0	0	0	0	0	2	ENSG00000127603	MACF1	1	+	39452684	39455097	462	annot_exons	novel
novel_circ_001826	6.9429	0	6.9429	0	0	0	0	0	0	0	0	0	2	0	2	0	0	0	0	0	0	0	0	0	ENSG00000127603	MACF1	1	+	39452684	39462037	1080	annot_exons	novel
novel_circ_001827	0	0	0	0	0	0	0	0	0	14.1888	0	0	0	0	0	0	0	0	0	0	0	3	0	0	ENSG00000127603	MACF1	1	-	39455131	39456069	939	antisense	novel
novel_circ_001828	0	3.47109	0	0	0	0	0	0	0	0	8.56538	12.149	0	1	0	0	0	0	0	0	0	0	2	1	ENSG00000127603	MACF1	1	+	39459086	39462037	497	annot_exons	novel
novel_circ_001829	0	3.47109	0	0	4.34851	0	0	0	3.59934	4.72961	0	0	0	1	0	0	1	0	0	0	1	1	0	0	ENSG00000127603	MACF1	1	+	39459086	39468732	708	annot_exons	novel
novel_circ_001830	3.47145	6.94218	3.47145	0	26.091	7.5753	27.0324	34.6935	10.798	0	8.56538	12.149	1	2	1	0	6	1	3	6	3	0	2	1	ENSG00000127603	MACF1	1	+	39459086	39480009	989	annot_exons	novel
novel_circ_001831	3.47145	0	3.47145	0	8.69701	0	0	5.78225	3.59934	0	8.56538	0	1	0	1	0	2	0	0	1	1	0	2	0	ENSG00000127603	MACF1	1	+	39468615	39480009	399	annot_exons	hsa_circ_0011848
novel_circ_001832	10.4144	10.4133	10.4144	0	13.0455	0	9.01079	5.78225	3.59934	9.45922	21.4135	12.149	3	3	3	0	3	0	1	1	1	2	5	1	NA	#N/A	1	-	39529055	39541841	12787	intergenic	novel
novel_circ_001833	0	0	0	0	4.34851	0	0	0	3.59934	0	4.28269	0	0	0	0	0	1	0	0	0	1	0	1	0	NA	#N/A	1	-	39529055	39556738	27684	intergenic	novel
novel_circ_001834	0	0	0	0	0	0	9.01079	0	0	4.72961	0	0	0	0	0	0	0	0	1	0	0	1	0	0	ENSG00000116983	HPCAL4	1	+	39679421	39680534	1114	antisense	novel
novel_circ_001836	0	3.47109	0	0	0	0	0	5.78225	0	4.72961	0	0	0	1	0	0	0	0	0	1	0	1	0	0	ENSG00000084072	PPIE	1	+	39740165	39753052	806	annot_exons	novel
novel_circ_001837	0	3.47109	0	0	0	0	0	0	0	0	0	0	0	1	0	0	0	0	0	0	0	0	0	0	ENSG00000084072	PPIE	1	+	39743875	39745498	174	annot_exons	novel
novel_circ_001838	3.47145	3.47109	3.47145	9.84257	0	0	0	0	0	0	0	0	1	1	1	2	0	0	0	0	0	0	0	0	ENSG00000043514	TRIT1	1	-	39841135	39844640	1007	annot_exons	novel
novel_circ_001840	0	0	0	9.84257	0	0	0	11.5645	0	14.1888	0	0	0	0	0	2	0	0	0	2	0	3	0	0	ENSG00000043514	TRIT1	1	-	39841135	39848097	1310	annot_exons	novel
novel_circ_001841	13.8858	3.47109	13.8858	9.84257	0	0	0	5.78225	0	0	0	0	4	1	4	2	0	0	0	1	0	0	0	0	ENSG00000043514	TRIT1	1	-	39841135	39850261	1453	annot_exons	novel
novel_circ_001842	38.186	69.4218	38.186	68.898	8.69701	30.3012	45.054	46.258	32.394	75.6737	25.6962	48.5962	11	20	11	14	2	4	5	8	9	16	6	4	ENSG00000043514	TRIT1	1	-	39841135	39857417	1839	annot_exons	hsa_circ_0006164
novel_circ_001843	3.47145	6.94218	3.47145	0	4.34851	0	18.0216	0	21.596	9.45922	17.1308	0	1	2	1	0	1	0	2	0	6	2	4	0	ENSG00000043514	TRIT1	1	-	39841688	39857417	1286	annot_exons	novel
novel_circ_001844	0	0	0	0	0	0	0	0	3.59934	0	0	0	0	0	0	0	0	0	0	0	1	0	0	0	ENSG00000043514	TRIT1	1	-	39841714	39857417	1260	annot_exons	novel
novel_circ_001845	0	3.47109	0	0	4.34851	0	0	0	0	0	0	0	0	1	0	0	1	0	0	0	0	0	0	0	ENSG00000043514	TRIT1	1	-	39841717	39857417	1257	annot_exons	novel
novel_circ_001846	27.7716	20.8265	27.7716	44.2916	8.69701	45.4518	18.0216	57.8225	35.9934	14.1888	25.6962	85.0433	8	6	8	9	2	6	2	10	10	3	6	7	ENSG00000043514	TRIT1	1	-	39853970	39857417	240	annot_exons	hsa_circ_001727
novel_circ_001847	6.9429	3.47109	6.9429	19.6851	13.0455	22.7259	27.0324	11.5645	3.59934	9.45922	8.56538	24.2981	2	1	2	4	3	3	3	2	1	2	2	2	ENSG00000168389	MFSD2A	1	+	39957087	39958825	299	annot_exons	hsa_circ_0008844
novel_circ_001849	17.3573	3.47109	17.3573	19.6851	13.0455	60.6024	27.0324	28.9113	14.3973	28.3776	38.5442	60.7452	5	1	5	4	3	8	3	5	4	6	9	5	ENSG00000131236	CAP1	1	+	40064227	40064559	230	annot_exons	hsa_circ_0009142
novel_circ_001850	0	3.47109	0	0	0	0	0	0	0	0	0	0	0	1	0	0	0	0	0	0	0	0	0	0	ENSG00000131238	PPT1	1	-	40072848	40073270	423	one_exon	novel
novel_circ_001852	0	0	0	0	8.69701	0	0	0	0	0	0	0	0	0	0	0	2	0	0	0	0	0	0	0	ENSG00000131238	PPT1	1	-	40073547	40074050	504	one_exon	novel
novel_circ_001853	6.9429	0	6.9429	0	4.34851	0	0	0	0	0	0	0	2	0	2	0	1	0	0	0	0	0	0	0	ENSG00000131238	PPT1	1	-	40078560	40092507	740	annot_exons	novel
novel_circ_001854	0	0	0	4.92128	4.34851	0	0	0	0	0	0	0	0	0	0	1	1	0	0	0	0	0	0	0	ENSG00000131238	PPT1	1	-	40080397	40092507	641	annot_exons	novel
novel_circ_001855	27.7716	3.47109	27.7716	14.7639	17.394	15.1506	18.0216	0	43.192	14.1888	12.8481	12.149	8	1	8	3	4	2	2	0	12	3	3	1	ENSG00000131238	PPT1	1	-	40089410	40092507	412	annot_exons	hsa_circ_0011885
novel_circ_001856	0	0	0	4.92128	0	0	0	0	0	0	0	0	0	0	0	1	0	0	0	0	0	0	0	0	ENSG00000117000	RLF	1	+	40189055	40195764	370	annot_exons	hsa_circ_0011889
novel_circ_001857	499.889	298.514	499.889	354.332	491.381	409.066	288.345	381.629	608.288	326.343	505.358	194.385	144	86	144	72	113	54	32	66	169	69	118	16	ENSG00000117000	RLF	1	+	40189055	40202614	573	annot_exons	hsa_circ_0006373
novel_circ_001858	27.7716	10.4133	27.7716	34.449	30.4395	68.1777	18.0216	34.6935	35.9934	23.648	47.1096	36.4471	8	3	8	7	7	9	2	6	10	5	11	3	ENSG00000117000	RLF	1	+	40189055	40222710	710	annot_exons	novel
novel_circ_001859	0	0	0	0	0	0	0	0	7.19867	4.72961	4.28269	0	0	0	0	0	0	0	0	0	2	1	1	0	ENSG00000117000	RLF	1	+	40189055	40231658	852	annot_exons	hsa_circ_0011890
novel_circ_001860	0	0	0	0	0	7.5753	0	0	0	0	0	0	0	0	0	0	0	1	0	0	0	0	0	0	ENSG00000117000	RLF	1	+	40190315	40190853	539	exon_intron	novel
novel_circ_001861	17.3573	10.4133	17.3573	49.2128	52.1821	83.3283	54.0648	46.258	43.192	9.45922	42.8269	85.0433	5	3	5	10	12	11	6	8	12	2	10	7	ENSG00000117000	RLF	1	+	40190772	40202614	418	annot_exons	hsa_circ_0007302
novel_circ_001862	0	0	0	9.84257	0	0	0	0	0	0	0	0	0	0	0	2	0	0	0	0	0	0	0	0	ENSG00000117000	RLF	1	+	40222574	40231658	279	annot_exons	novel
novel_circ_001863	0	0	0	0	0	0	0	0	0	0	4.28269	0	0	0	0	0	0	0	0	0	0	0	1	0	ENSG00000084073	ZMPSTE24	1	+	40257470	40258394	925	exon_intron	novel
novel_circ_001864	3.47145	20.8265	3.47145	0	0	30.3012	0	0	0	0	0	0	1	6	1	0	0	4	0	0	0	0	0	0	ENSG00000084073	ZMPSTE24	1	+	40259350	40260985	1636	exon_intron	novel
novel_circ_001866	10.4144	0	10.4144	0	4.34851	7.5753	0	0	0	9.45922	0	0	3	0	3	0	1	1	0	0	0	2	0	0	ENSG00000084073	ZMPSTE24	1	+	40260839	40272035	646	annot_exons	novel
novel_circ_001867	107.615	121.488	107.615	54.1341	156.546	98.4789	36.0432	80.9515	89.9834	80.4033	55.675	97.1924	31	35	31	11	36	13	4	14	25	17	13	8	ENSG00000084073	ZMPSTE24	1	+	40267786	40272035	499	annot_exons	hsa_circ_0008985
novel_circ_001868	0	0	0	0	0	0	0	0	0	0	8.56538	0	0	0	0	0	0	0	0	0	0	0	2	0	ENSG00000084073	ZMPSTE24	1	+	40267786	40281527	684	annot_exons	novel
novel_circ_001869	0	20.8265	0	0	0	0	9.01079	5.78225	3.59934	0	0	0	0	6	0	0	0	0	1	1	1	0	0	0	ENSG00000084073	ZMPSTE24	1	+	40267786	40286029	789	annot_exons	novel
novel_circ_001870	0	0	0	4.92128	0	0	0	17.3468	0	0	0	12.149	0	0	0	1	0	0	0	3	0	0	0	1	ENSG00000084073	ZMPSTE24	1	+	40281343	40286029	290	annot_exons	novel
novel_circ_001871	0	3.47109	0	0	0	0	0	0	0	0	0	0	0	1	0	0	0	0	0	0	0	0	0	0	ENSG00000084070	SMAP2	1	+	40362300	40422114	2176	annot_exons	novel
novel_circ_001872	3.47145	0	3.47145	4.92128	0	0	0	0	21.596	0	8.56538	0	1	0	1	1	0	0	0	0	6	0	2	0	ENSG00000084070	SMAP2	1	+	40403684	40406869	3186	exon_intron	novel
novel_circ_001873	13.8858	3.47109	13.8858	9.84257	4.34851	0	18.0216	11.5645	14.3973	23.648	38.5442	0	4	1	4	2	1	0	2	2	4	5	9	0	ENSG00000084070	SMAP2	1	+	40403684	40409835	3351	exon_intron	novel
novel_circ_001874	0	0	0	0	0	0	0	0	0	9.45922	0	0	0	0	0	0	0	0	0	0	0	2	0	0	ENSG00000084070	SMAP2	1	+	40403684	40417096	4113	exon_intron	novel
novel_circ_001875	3.47145	0	3.47145	4.92128	0	0	0	0	0	0	4.28269	0	1	0	1	1	0	0	0	0	0	0	1	0	ENSG00000084070	SMAP2	1	+	40404200	40409835	2835	exon_intron	novel
novel_circ_001876	79.8434	27.7687	79.8434	78.7405	26.091	30.3012	117.14	40.4758	104.381	132.429	111.35	48.5962	23	8	23	16	6	4	13	7	29	28	26	4	ENSG00000084070	SMAP2	1	+	40406736	40409835	299	annot_exons	hsa_circ_0003276
novel_circ_001877	13.8858	13.8844	13.8858	14.7639	13.0455	15.1506	54.0648	17.3468	10.798	18.9184	12.8481	24.2981	4	4	4	3	3	2	6	3	3	4	3	2	ENSG00000084070	SMAP2	1	+	40406736	40417096	1061	annot_exons	hsa_circ_0011898
novel_circ_001878	10.4144	3.47109	10.4144	14.7639	0	7.5753	0	0	3.59934	18.9184	8.56538	12.149	3	1	3	3	0	1	0	0	1	4	2	1	ENSG00000084070	SMAP2	1	+	40406736	40422114	1200	annot_exons	novel
novel_circ_001880	0	31.2398	0	0	13.0455	7.5753	9.01079	11.5645	3.59934	47.2961	4.28269	48.5962	0	9	0	0	3	1	1	2	1	10	1	4	ENSG00000084070	SMAP2	1	-	40408739	40409756	1018	antisense	novel
novel_circ_001881	0	3.47109	0	14.7639	0	15.1506	9.01079	5.78225	0	9.45922	8.56538	0	0	1	0	3	0	2	1	1	0	2	2	0	ENSG00000084070	SMAP2	1	+	40413016	40417096	762	annot_exons	hsa_circ_0007973
novel_circ_001882	0	0	0	0	0	0	0	5.78225	0	0	0	0	0	0	0	0	0	0	0	1	0	0	0	0	ENSG00000187801	ZFP69B	1	+	40450656	40462597	919	annot_exons	novel
novel_circ_001883	3.47145	0	3.47145	4.92128	0	0	0	0	3.59934	0	4.28269	12.149	1	0	1	1	0	0	0	0	1	0	1	1	ENSG00000164002	EXO5	1	+	40514515	40515918	1404	one_exon	novel
novel_circ_001884	3.47145	20.8265	3.47145	29.5277	8.69701	22.7259	0	0	0	23.648	0	0	1	6	1	6	2	3	0	0	0	5	0	0	ENSG00000164002	EXO5	1	+	40514515	40517186	2672	exon_intron	novel
novel_circ_001885	0	3.47109	0	4.92128	0	15.1506	0	0	3.59934	0	12.8481	0	0	1	0	1	0	2	0	0	1	0	3	0	ENSG00000117010	ZNF684	1	+	40540586	40541710	223	annot_exons	novel
novel_circ_001886	6.9429	0	6.9429	4.92128	8.69701	22.7259	99.1187	5.78225	7.19867	18.9184	29.9788	36.4471	2	0	2	1	2	3	11	1	2	4	7	3	NA	#N/A	1	+	40563534	40568047	4514	intergenic	novel
novel_circ_001887	3.47145	0	3.47145	0	0	0	0	0	7.19867	0	4.28269	0	1	0	1	0	0	0	0	0	2	0	1	0	ENSG00000117016	RIMS3	1	-	40626626	40633181	459	annot_exons	novel
novel_circ_001888	0	0	0	4.92128	0	0	0	0	0	0	8.56538	0	0	0	0	1	0	0	0	0	0	0	2	0	ENSG00000117016	RIMS3	1	-	40626626	40636054	598	annot_exons	novel
novel_circ_001889	24.3002	0	24.3002	4.92128	0	15.1506	0	0	35.9934	9.45922	29.9788	0	7	0	7	1	0	2	0	0	10	2	7	0	ENSG00000117016	RIMS3	1	-	40626626	40636057	601	annot_exons	novel
novel_circ_001890	3.47145	0	3.47145	0	0	0	0	0	7.19867	0	12.8481	0	1	0	1	0	0	0	0	0	2	0	3	0	ENSG00000117016	RIMS3	1	-	40628810	40629372	242	annot_exons	novel
novel_circ_001891	0	0	0	14.7639	4.34851	0	0	0	17.9967	14.1888	34.2615	0	0	0	0	3	1	0	0	0	5	3	8	0	ENSG00000117016	RIMS3	1	-	40641709	40647842	423	annot_exons	novel
novel_circ_001892	3.47145	0	3.47145	24.6064	8.69701	7.5753	0	0	0	0	8.56538	12.149	1	0	1	5	2	1	0	0	0	0	2	1	ENSG00000066136	NFYC	1	+	40738836	40753246	395	annot_exons	novel
novel_circ_001893	0	10.4133	0	0	0	0	9.01079	0	0	0	21.4135	0	0	3	0	0	0	0	1	0	0	0	5	0	ENSG00000066136	NFYC	1	+	40738836	40758294	569	annot_exons	novel
novel_circ_001894	0	0	0	0	0	0	0	0	0	0	4.28269	0	0	0	0	0	0	0	0	0	0	0	1	0	ENSG00000066136	NFYC	1	+	40738836	40758451	726	exon_intron	novel
novel_circ_001895	6.9429	3.47109	6.9429	4.92128	0	22.7259	0	0	3.59934	0	4.28269	0	2	1	2	1	0	3	0	0	1	0	1	0	ENSG00000066136	NFYC	1	+	40738836	40763046	728	annot_exons	hsa_circ_0011909
novel_circ_001896	3.47145	0	3.47145	0	0	0	0	0	0	0	0	0	1	0	1	0	0	0	0	0	0	0	0	0	ENSG00000066136	NFYC	1	+	40742834	40743461	628	intronic	novel
novel_circ_001897	10.4144	27.7687	10.4144	0	4.34851	7.5753	0	0	3.59934	0	0	12.149	3	8	3	0	1	1	0	0	1	0	0	1	ENSG00000066136	NFYC	1	+	40749573	40758294	384	annot_exons	novel
novel_circ_001898	0	6.94218	0	0	0	0	0	0	0	0	0	0	0	2	0	0	0	0	0	0	0	0	0	0	ENSG00000066136	NFYC	1	+	40749573	40766703	778	annot_exons	novel
novel_circ_001899	0	0	0	0	0	0	0	11.5645	0	0	0	0	0	0	0	0	0	0	0	2	0	0	0	0	ENSG00000171793	CTPS1	1	+	40983278	40997526	1018	annot_exons	novel
novel_circ_001900	0	6.94218	0	0	0	0	0	5.78225	0	0	0	0	0	2	0	0	0	0	0	1	0	0	0	0	ENSG00000171793	CTPS1	1	+	40997394	41001117	222	annot_exons	hsa_circ_0011929
novel_circ_001901	0	0	0	4.92128	0	7.5753	0	5.78225	0	0	0	0	0	0	0	1	0	1	0	1	0	0	0	0	ENSG00000171793	CTPS1	1	+	40997394	41002254	317	annot_exons	hsa_circ_0011930
novel_circ_001902	10.4144	24.2976	10.4144	19.6851	4.34851	0	0	11.5645	21.596	4.72961	12.8481	109.341	3	7	3	4	1	0	0	2	6	1	3	9	ENSG00000171793	CTPS1	1	+	41008794	41009589	242	annot_exons	hsa_circ_0005157
novel_circ_001903	13.8858	6.94218	13.8858	24.6064	13.0455	7.5753	0	5.78225	0	14.1888	0	12.149	4	2	4	5	3	1	0	1	0	3	0	1	ENSG00000171793	CTPS1	1	+	41008794	41010254	336	annot_exons	hsa_circ_0008296
novel_circ_001904	6.9429	3.47109	6.9429	9.84257	0	0	0	0	0	4.72961	0	0	2	1	2	2	0	0	0	0	0	1	0	0	ENSG00000010803	SCMH1	1	-	41028157	41028726	306	annot_exons	novel
novel_circ_001905	3.47145	0	3.47145	0	0	0	0	0	0	0	0	0	1	0	1	0	0	0	0	0	0	0	0	0	ENSG00000010803	SCMH1	1	-	41033983	41075451	999	annot_exons	novel
novel_circ_001906	3.47145	0	3.47145	0	0	0	0	0	3.59934	0	0	0	1	0	1	0	0	0	0	0	1	0	0	0	ENSG00000010803	SCMH1	1	-	41037362	41070721	700	annot_exons	novel
novel_circ_001907	3.47145	13.8844	3.47145	0	0	0	0	0	0	0	0	0	1	4	1	0	0	0	0	0	0	0	0	0	ENSG00000010803	SCMH1	1	-	41037362	41075451	933	annot_exons	novel
novel_circ_001908	0	6.94218	0	0	0	0	0	0	0	4.72961	0	0	0	2	0	0	0	0	0	0	0	1	0	0	ENSG00000010803	SCMH1	1	-	41045713	41048890	1087	exon_intron	novel
novel_circ_001909	0	0	0	0	0	0	0	0	0	0	4.28269	0	0	0	0	0	0	0	0	0	0	0	1	0	ENSG00000010803	SCMH1	1	-	41046407	41046598	192	one_exon	novel
novel_circ_001910	13.8858	13.8844	13.8858	9.84257	4.34851	7.5753	0	40.4758	10.798	9.45922	8.56538	0	4	4	4	2	1	1	0	7	3	2	2	0	ENSG00000010803	SCMH1	1	-	41046407	41048890	393	annot_exons	hsa_circ_0007576
novel_circ_001912	13.8858	17.3554	13.8858	9.84257	13.0455	0	0	11.5645	3.59934	4.72961	12.8481	12.149	4	5	4	2	3	0	0	2	1	1	3	1	ENSG00000010803	SCMH1	1	-	41046407	41075451	753	annot_exons	hsa_circ_0011938
novel_circ_001913	3.47145	0	3.47145	0	0	0	9.01079	0	0	0	0	0	1	0	1	0	0	0	1	0	0	0	0	0	ENSG00000010803	SCMH1	1	-	41046418	41048890	382	annot_exons	novel
novel_circ_001914	0	3.47109	0	0	0	0	0	0	7.19867	4.72961	0	12.149	0	1	0	0	0	0	0	0	2	1	0	1	ENSG00000010803	SCMH1	1	-	41046418	41075451	742	annot_exons	novel
novel_circ_001915	208.287	173.554	208.287	127.953	91.3186	136.355	189.227	150.339	219.56	236.48	226.983	97.1924	60	50	60	26	21	18	21	26	61	50	53	8	ENSG00000010803	SCMH1	1	-	41070595	41075451	360	annot_exons	hsa_circ_002155
novel_circ_001916	0	0	0	0	0	7.5753	0	0	3.59934	0	4.28269	0	0	0	0	0	0	1	0	0	1	0	1	0	ENSG00000010803	SCMH1	1	-	41070595	41117010	693	annot_exons	novel
novel_circ_001917	31.2431	34.7109	31.2431	24.6064	0	0	36.0432	23.129	17.9967	14.1888	8.56538	0	9	10	9	5	0	0	4	4	5	3	2	0	ENSG00000010803	SCMH1	1	-	41070595	41143112	928	annot_exons	hsa_circ_0011942
novel_circ_001918	3.47145	10.4133	3.47145	0	0	0	0	0	3.59934	4.72961	4.28269	0	1	3	1	0	0	0	0	0	1	1	1	0	ENSG00000010803	SCMH1	1	-	41070595	41151684	999	annot_exons	novel
novel_circ_001919	0	0	0	4.92128	0	0	0	0	0	0	0	0	0	0	0	1	0	0	0	0	0	0	0	0	ENSG00000010803	SCMH1	1	-	41070595	41161432	1444	annot_exons	hsa_circ_0011943
novel_circ_001920	31.2431	34.7109	31.2431	0	30.4395	15.1506	36.0432	23.129	14.3973	4.72961	42.8269	0	9	10	9	0	7	2	4	4	4	1	10	0	ENSG00000010803	SCMH1	1	-	41113283	41117010	333	annot_exons	hsa_circ_0004628
novel_circ_001921	215.23	124.959	215.23	118.111	82.6216	113.629	171.205	323.806	165.569	132.429	201.287	72.8943	62	36	62	24	19	15	19	56	46	28	47	6	ENSG00000010803	SCMH1	1	-	41113283	41143112	568	annot_exons	hsa_circ_000841
novel_circ_001922	6.9429	0	6.9429	4.92128	4.34851	0	0	0	7.19867	0	0	0	2	0	2	1	1	0	0	0	2	0	0	0	ENSG00000010803	SCMH1	1	-	41113283	41151684	639	annot_exons	hsa_circ_0011945
novel_circ_001923	0	6.94218	0	0	0	0	9.01079	0	0	0	4.28269	0	0	2	0	0	0	0	1	0	0	0	1	0	ENSG00000010803	SCMH1	1	-	41113283	41152741	782	annot_exons	hsa_circ_0011946
novel_circ_001924	3.47145	13.8844	3.47145	19.6851	0	7.5753	0	0	7.19867	4.72961	4.28269	0	1	4	1	4	0	1	0	0	2	1	1	0	ENSG00000010803	SCMH1	1	-	41113283	41161432	1084	annot_exons	hsa_circ_0003751
novel_circ_001925	3.47145	0	3.47145	0	0	0	9.01079	0	0	9.45922	0	0	1	0	1	0	0	0	1	0	0	2	0	0	ENSG00000010803	SCMH1	1	-	41113283	41186250	1502	annot_exons	novel
novel_circ_001926	3.47145	0	3.47145	0	0	0	0	0	0	0	0	0	1	0	1	0	0	0	0	0	0	0	0	0	ENSG00000010803	SCMH1	1	-	41116922	41186250	1258	annot_exons	novel
novel_circ_001927	13.8858	6.94218	13.8858	14.7639	21.7425	22.7259	0	17.3468	3.59934	0	8.56538	0	4	2	4	3	5	3	0	3	1	0	2	0	ENSG00000010803	SCMH1	1	-	41142878	41151684	306	annot_exons	novel
novel_circ_001928	17.3573	20.8265	17.3573	4.92128	30.4395	15.1506	0	5.78225	3.59934	0	4.28269	0	5	6	5	1	7	2	0	1	1	0	1	0	ENSG00000010803	SCMH1	1	-	41142878	41152741	449	annot_exons	novel
novel_circ_001929	0	0	0	4.92128	4.34851	0	0	11.5645	3.59934	0	0	0	0	0	0	1	1	0	0	2	1	0	0	0	ENSG00000010803	SCMH1	1	-	41142878	41161432	751	annot_exons	novel
novel_circ_001930	0	3.47109	0	0	0	0	0	5.78225	3.59934	0	0	0	0	1	0	0	0	0	0	1	1	0	0	0	ENSG00000010803	SCMH1	1	-	41142878	41186250	1169	annot_exons	novel
novel_circ_001931	0	0	0	0	0	0	0	17.3468	0	0	0	0	0	0	0	0	0	0	0	3	0	0	0	0	ENSG00000127124	HIVEP3	1	+	41572204	41574588	2385	antisense	novel
novel_circ_001932	10.4144	41.6531	10.4144	24.6064	26.091	0	9.01079	46.258	28.7947	4.72961	8.56538	0	3	12	3	5	6	0	1	8	8	1	2	0	ENSG00000127124	HIVEP3	1	-	41575544	41585318	5728	annot_exons	hsa_circ_0011950
novel_circ_001933	0	3.47109	0	0	0	7.5753	0	0	0	0	0	0	0	1	0	0	0	1	0	0	0	0	0	0	ENSG00000127124	HIVEP3	1	-	41575544	41628947	5927	annot_exons	novel
novel_circ_001934	0	0	0	0	0	0	18.0216	0	0	0	0	0	0	0	0	0	0	0	2	0	0	0	0	0	ENSG00000127124	HIVEP3	1	-	41580163	41581890	1728	one_exon	novel
novel_circ_001936	3.47145	3.47109	3.47145	0	0	0	0	5.78225	3.59934	0	4.28269	0	1	1	1	0	0	0	0	1	1	0	1	0	ENSG00000127124	HIVEP3	1	-	41619898	41628947	9050	exon_intron	novel
novel_circ_001937	0	0	0	0	0	0	0	0	3.59934	0	0	0	0	0	0	0	0	0	0	0	1	0	0	0	ENSG00000127124	HIVEP3	1	-	41623065	41646243	23179	exon_intron	novel
novel_circ_001938	69.429	6.94218	69.429	24.6064	4.34851	37.8765	36.0432	11.5645	32.394	9.45922	29.9788	12.149	20	2	20	5	1	5	4	2	9	2	7	1	ENSG00000127124	HIVEP3	1	-	41628749	41628947	199	one_exon	hsa_circ_0011951
novel_circ_001939	55.5432	0	55.5432	29.5277	56.5306	30.3012	45.054	5.78225	75.5861	37.8369	42.8269	24.2981	16	0	16	6	13	4	5	1	21	8	10	2	ENSG00000127124	HIVEP3	1	-	41628749	41646243	17495	exon_intron	novel
novel_circ_001940	10.4144	3.47109	10.4144	4.92128	4.34851	15.1506	0	0	14.3973	0	12.8481	0	3	1	3	1	1	2	0	0	4	0	3	0	ENSG00000127124	HIVEP3	1	-	41628749	41700995	279	annot_exons	novel
novel_circ_001941	0	0	0	0	0	0	0	0	7.19867	0	4.28269	0	0	0	0	0	0	0	0	0	2	0	1	0	ENSG00000127124	HIVEP3	1	-	41846383	41849035	2653	intronic	novel
novel_circ_001942	6.9429	20.8265	6.9429	9.84257	0	22.7259	9.01079	11.5645	0	0	4.28269	0	2	6	2	2	0	3	1	2	0	0	1	0	ENSG00000127124	HIVEP3	1	-	41846383	41849089	2707	intronic	novel
novel_circ_001943	13.8858	20.8265	13.8858	14.7639	21.7425	15.1506	9.01079	0	17.9967	23.648	21.4135	0	4	6	4	3	5	2	1	0	5	5	5	0	ENSG00000127124	HIVEP3	1	-	41848107	41849156	1050	intronic	novel
novel_circ_001945	3.47145	0	3.47145	0	0	0	0	0	0	0	0	0	1	0	1	0	0	0	0	0	0	0	0	0	ENSG00000127124	HIVEP3	1	-	41918413	41939648	21236	exon_intron	novel
novel_circ_001946	0	10.4133	0	19.6851	4.34851	30.3012	18.0216	11.5645	10.798	4.72961	0	12.149	0	3	0	4	1	4	2	2	3	1	0	1	ENSG00000198815	FOXJ3	1	-	42188737	42191719	1490	annot_exons	novel
novel_circ_001947	0	3.47109	0	4.92128	8.69701	22.7259	0	5.78225	0	0	0	24.2981	0	1	0	1	2	3	0	1	0	0	0	2	ENSG00000198815	FOXJ3	1	-	42188737	42199230	1794	annot_exons	novel
novel_circ_001948	10.4144	27.7687	10.4144	9.84257	17.394	53.0271	36.0432	17.3468	7.19867	23.648	21.4135	0	3	8	3	2	4	7	4	3	2	5	5	0	ENSG00000198815	FOXJ3	1	-	42188737	42205863	1896	annot_exons	novel
novel_circ_001949	3.47145	3.47109	3.47145	0	4.34851	0	9.01079	5.78225	3.59934	9.45922	12.8481	0	1	1	1	0	1	0	1	1	1	2	3	0	ENSG00000198815	FOXJ3	1	-	42188737	42227966	2128	annot_exons	novel
novel_circ_001950	13.8858	3.47109	13.8858	9.84257	8.69701	7.5753	9.01079	0	0	0	0	12.149	4	1	4	2	2	1	1	0	0	0	0	1	ENSG00000198815	FOXJ3	1	-	42188737	42278672	2712	annot_exons	novel
novel_circ_001951	0	0	0	4.92128	4.34851	0	0	0	3.59934	4.72961	0	0	0	0	0	1	1	0	0	0	1	1	0	0	ENSG00000198815	FOXJ3	1	-	42194890	42205863	406	annot_exons	novel
novel_circ_001952	10.4144	6.94218	10.4144	0	13.0455	7.5753	0	0	0	0	0	0	3	2	3	0	3	1	0	0	0	0	0	0	ENSG00000198815	FOXJ3	1	-	42194890	42227966	638	annot_exons	novel
novel_circ_001953	3.47145	3.47109	3.47145	0	0	0	0	5.78225	0	0	0	0	1	1	1	0	0	0	0	1	0	0	0	0	ENSG00000198815	FOXJ3	1	-	42194890	42278672	1222	annot_exons	novel
novel_circ_001954	0	3.47109	0	0	0	0	0	0	0	0	0	0	0	1	0	0	0	0	0	0	0	0	0	0	ENSG00000198815	FOXJ3	1	-	42199102	42205863	231	annot_exons	hsa_circ_0011955
novel_circ_001955	0	0	0	9.84257	0	7.5753	18.0216	0	0	0	0	0	0	0	0	2	0	1	2	0	0	0	0	0	ENSG00000198815	FOXJ3	1	-	42205762	42227966	334	annot_exons	hsa_circ_0011956
novel_circ_001956	0	0	0	0	4.34851	0	0	0	0	4.72961	8.56538	0	0	0	0	0	1	0	0	0	0	1	2	0	ENSG00000198815	FOXJ3	1	-	42205762	42278672	918	annot_exons	novel
novel_circ_001957	52.0718	24.2976	52.0718	39.3703	34.7881	15.1506	9.01079	5.78225	61.1887	9.45922	17.1308	12.149	15	7	15	8	8	2	1	1	17	2	4	1	ENSG00000198815	FOXJ3	1	-	42227883	42278672	668	annot_exons	hsa_circ_0011957
novel_circ_001958	0	3.47109	0	24.6064	4.34851	7.5753	18.0216	17.3468	10.798	0	8.56538	0	0	1	0	5	1	1	2	3	3	0	2	0	ENSG00000198815	FOXJ3	1	-	42227883	42278784	780	exon_intron	novel
novel_circ_001959	0	3.47109	0	0	0	0	0	0	0	0	0	0	0	1	0	0	0	0	0	0	0	0	0	0	ENSG00000198815	FOXJ3	1	-	42227883	42280435	2431	exon_intron	novel
novel_circ_001960	0	0	0	4.92128	0	0	0	0	0	4.72961	0	12.149	0	0	0	1	0	0	0	0	0	1	0	1	ENSG00000198815	FOXJ3	1	-	42227883	42323827	987	annot_exons	hsa_circ_0011959
novel_circ_001961	315.902	260.332	315.902	423.23	278.304	272.711	126.151	352.717	334.738	264.858	171.308	170.087	91	75	91	86	64	36	14	61	93	56	40	14	ENSG00000198815	FOXJ3	1	-	42265115	42278672	400	annot_exons	hsa_circ_0006848
novel_circ_001962	83.3148	135.372	83.3148	73.8193	134.804	121.205	45.054	150.339	93.5827	80.4033	81.3711	48.5962	24	39	24	15	31	16	5	26	26	17	19	4	ENSG00000198815	FOXJ3	1	-	42265115	42278784	512	exon_intron	novel
novel_circ_001963	6.9429	0	6.9429	4.92128	8.69701	7.5753	0	11.5645	3.59934	0	12.8481	0	2	0	2	1	2	1	0	2	1	0	3	0	ENSG00000198815	FOXJ3	1	-	42265115	42280435	2163	exon_intron	novel
novel_circ_001964	13.8858	6.94218	13.8858	14.7639	13.0455	15.1506	9.01079	0	3.59934	0	4.28269	0	4	2	4	3	3	2	1	0	1	0	1	0	ENSG00000198815	FOXJ3	1	-	42265115	42323827	719	annot_exons	novel
novel_circ_001965	0	3.47109	0	24.6064	8.69701	15.1506	0	5.78225	7.19867	0	0	0	0	1	0	5	2	2	0	1	2	0	0	0	ENSG00000198815	FOXJ3	1	-	42278348	42278672	325	one_exon	novel
novel_circ_001966	0	0	0	4.92128	0	0	0	5.78225	0	0	0	0	0	0	0	1	0	0	0	1	0	0	0	0	ENSG00000198815	FOXJ3	1	-	42278348	42280435	2088	exon_intron	novel
novel_circ_001967	3.47145	0	3.47145	4.92128	0	7.5753	9.01079	0	7.19867	4.72961	0	0	1	0	1	1	0	1	1	0	2	1	0	0	ENSG00000198815	FOXJ3	1	-	42278348	42323827	644	annot_exons	novel
novel_circ_001968	0	0	0	0	0	7.5753	0	17.3468	0	0	0	0	0	0	0	0	0	1	0	3	0	0	0	0	ENSG00000177181	RIMKLA	1	+	42399404	42399634	231	one_exon	novel
novel_circ_001970	0	0	0	0	8.69701	0	0	0	10.798	0	8.56538	0	0	0	0	0	2	0	0	0	3	0	2	0	ENSG00000066185	ZMYND12	1	-	42430654	42440025	756	annot_exons	novel
novel_circ_001971	13.8858	0	13.8858	0	4.34851	0	0	11.5645	0	4.72961	0	12.149	4	0	4	0	1	0	0	2	0	1	0	1	ENSG00000186409	CCDC30	1	+	42473122	42498916	10211	exon_intron	novel
novel_circ_001972	142.329	38.182	142.329	103.347	117.41	113.629	90.1079	121.427	100.781	61.4849	132.763	36.4471	41	11	41	21	27	15	10	21	28	13	31	3	ENSG00000186409	CCDC30	1	+	42480461	42498916	2872	exon_intron	novel
novel_circ_001973	3.47145	3.47109	3.47145	9.84257	0	7.5753	0	0	10.798	9.45922	8.56538	12.149	1	1	1	2	0	1	0	0	3	2	2	1	ENSG00000186409	CCDC30	1	+	42482663	42498916	670	annot_exons	novel
novel_circ_001974	6.9429	13.8844	6.9429	4.92128	13.0455	0	9.01079	0	0	0	4.28269	0	2	4	2	1	3	0	1	0	0	0	1	0	ENSG00000186409	CCDC30	1	+	42589321	42611090	276	annot_exons	novel
novel_circ_001975	0	3.47109	0	0	0	0	9.01079	0	3.59934	14.1888	0	0	0	1	0	0	0	0	1	0	1	3	0	0	ENSG00000186409	CCDC30	1	+	42609140	42611090	1951	exon_intron	novel
novel_circ_001976	0	0	0	0	0	0	0	0	10.798	0	0	0	0	0	0	0	0	0	0	0	3	0	0	0	ENSG00000186409	CCDC30	1	+	42610978	42646317	690	annot_exons	novel
novel_circ_001977	0	0	0	0	0	15.1506	0	0	0	0	0	0	0	0	0	0	0	2	0	0	0	0	0	0	ENSG00000171960	PPIH	1	+	42658856	42676730	945	annot_exons	novel
novel_circ_001978	0	6.94218	0	0	0	0	0	0	0	0	0	0	0	2	0	0	0	0	0	0	0	0	0	0	ENSG00000171960	PPIH	1	-	42670121	42671547	1427	antisense	novel
novel_circ_001979	3.47145	0	3.47145	0	0	7.5753	0	0	7.19867	0	0	0	1	0	1	0	0	1	0	0	2	0	0	0	ENSG00000117385	P3H1	1	-	42754869	42755217	175	annot_exons	novel
novel_circ_001980	0	0	0	0	4.34851	0	0	0	0	0	4.28269	0	0	0	0	0	1	0	0	0	0	0	1	0	ENSG00000117385	P3H1	1	-	42754869	42759390	727	annot_exons	novel
novel_circ_001981	0	0	0	0	0	0	0	0	3.59934	4.72961	0	0	0	0	0	0	0	0	0	0	1	1	0	0	ENSG00000117385	P3H1	1	-	42757783	42762475	615	annot_exons	novel
novel_circ_001982	0	13.8844	0	9.84257	26.091	7.5753	0	5.78225	14.3973	18.9184	0	0	0	4	0	2	6	1	0	1	4	4	0	0	ENSG00000164008	C1orf50	1	+	42773541	42775479	512	exon_intron	novel
novel_circ_001983	3.47145	0	3.47145	0	0	0	0	0	3.59934	0	21.4135	0	1	0	1	0	0	0	0	0	1	0	5	0	ENSG00000164008	C1orf50	1	+	42773546	42775479	507	exon_intron	hsa_circ_0004318
novel_circ_001984	118.029	93.7194	118.029	137.796	182.637	128.78	135.162	161.903	118.778	104.051	128.481	157.938	34	27	34	28	42	17	15	28	33	22	30	13	ENSG00000164008	C1orf50	1	+	42773563	42775479	490	annot_exons	hsa_circ_0004752
novel_circ_001985	13.8858	20.8265	13.8858	9.84257	39.1366	37.8765	9.01079	17.3468	3.59934	9.45922	25.6962	24.2981	4	6	4	2	9	5	1	3	1	2	6	2	ENSG00000164008	C1orf50	1	+	42773563	42775522	533	annot_exons	novel
novel_circ_001986	24.3002	6.94218	24.3002	4.92128	30.4395	0	9.01079	0	7.19867	14.1888	8.56538	12.149	7	2	7	1	7	0	1	0	2	3	2	1	ENSG00000164008	C1orf50	1	+	42773563	42775721	732	annot_exons	novel
novel_circ_001987	6.9429	6.94218	6.9429	0	4.34851	0	0	0	10.798	0	8.56538	0	2	2	2	0	1	0	0	0	3	0	2	0	ENSG00000164008	C1orf50	1	+	42773563	42781789	6800	exon_intron	novel
novel_circ_001988	0	0	0	4.92128	0	0	0	0	0	0	4.28269	0	0	0	0	1	0	0	0	0	0	0	1	0	ENSG00000164010	ERMAP	1	+	42825623	42831115	1317	annot_exons	novel
novel_circ_001989	0	0	0	4.92128	0	0	0	11.5645	0	0	0	0	0	0	0	1	0	0	0	2	0	0	0	0	ENSG00000117394	SLC2A1	1	-	42930626	42931206	402	annot_exons	novel
novel_circ_001991	0	0	0	9.84257	0	0	0	0	0	0	0	0	0	0	0	2	0	0	0	0	0	0	0	0	NA	#N/A	1	-	42962392	42962828	437	intergenic	novel
novel_circ_001992	0	0	0	4.92128	0	0	0	0	0	0	0	0	0	0	0	1	0	0	0	0	0	0	0	0	NA	#N/A	1	+	42970249	42974188	3940	intergenic	novel
novel_circ_001993	3.47145	3.47109	3.47145	9.84257	0	0	0	5.78225	0	0	4.28269	0	1	1	1	2	0	0	0	1	0	0	1	0	ENSG00000243710	CFAP57	1	+	43197553	43199503	420	annot_exons	hsa_circ_0012006
novel_circ_001994	0	0	0	0	8.69701	0	0	0	0	0	0	0	0	0	0	0	2	0	0	0	0	0	0	0	ENSG00000066056	TIE1	1	+	43308986	43309532	291	annot_exons	novel
novel_circ_001995	0	0	0	0	4.34851	0	0	0	0	0	0	0	0	0	0	0	1	0	0	0	0	0	0	0	ENSG00000066322	ELOVL1	1	-	43363417	43363759	343	one_exon	novel
novel_circ_001996	13.8858	10.4133	13.8858	4.92128	8.69701	7.5753	0	11.5645	7.19867	4.72961	38.5442	0	4	3	4	1	2	1	0	2	2	1	9	0	ENSG00000066322	ELOVL1	1	-	43363942	43365623	828	annot_exons	novel
novel_circ_001997	0	0	0	0	0	0	0	0	0	0	4.28269	0	0	0	0	0	0	0	0	0	0	0	1	0	ENSG00000159479	MED8	1	+	43383827	43384168	342	antisense	novel
novel_circ_001998	13.8858	10.4133	13.8858	0	0	0	0	11.5645	0	4.72961	8.56538	0	4	3	4	0	0	0	0	2	0	1	2	0	ENSG00000198198	SZT2	1	+	43403177	43404550	471	annot_exons	hsa_circ_0012033
novel_circ_001999	0	0	0	0	0	0	9.01079	0	0	0	0	0	0	0	0	0	0	0	1	0	0	0	0	0	ENSG00000198198	SZT2	1	+	43437171	43451026	4811	annot_exons	novel
novel_circ_002000	0	3.47109	0	0	4.34851	0	0	0	3.59934	0	12.8481	0	0	1	0	0	1	0	0	0	1	0	3	0	ENSG00000142949	PTPRF	1	+	43553492	43553941	288	annot_exons	novel
novel_circ_002001	6.9429	6.94218	6.9429	0	4.34851	22.7259	0	28.9113	0	0	8.56538	0	2	2	2	0	1	3	0	5	0	0	2	0	ENSG00000142949	PTPRF	1	+	43553492	43569778	477	annot_exons	hsa_circ_0012067
novel_circ_002002	3.47145	10.4133	3.47145	0	0	15.1506	0	17.3468	7.19867	0	0	0	1	3	1	0	0	2	0	3	2	0	0	0	ENSG00000142949	PTPRF	1	+	43553492	43578920	588	annot_exons	novel
novel_circ_002003	0	0	0	0	0	15.1506	0	0	0	0	0	0	0	0	0	0	0	2	0	0	0	0	0	0	ENSG00000142949	PTPRF	1	+	43569590	43589000	680	annot_exons	hsa_circ_0012073
novel_circ_002004	0	3.47109	0	0	0	0	0	0	0	0	0	0	0	1	0	0	0	0	0	0	0	0	0	0	ENSG00000142949	PTPRF	1	+	43597748	43598913	500	annot_exons	novel
novel_circ_002005	0	6.94218	0	0	0	0	0	0	0	0	0	0	0	2	0	0	0	0	0	0	0	0	0	0	ENSG00000142949	PTPRF	1	+	43598836	43603786	399	annot_exons	novel
novel_circ_002007	0	0	0	0	0	15.1506	0	0	0	0	0	0	0	0	0	0	0	2	0	0	0	0	0	0	ENSG00000066135	KDM4A	1	+	43653137	43660412	468	annot_exons	novel
novel_circ_002008	0	3.47109	0	0	0	0	0	0	0	0	0	0	0	1	0	0	0	0	0	0	0	0	0	0	ENSG00000066135	KDM4A	1	+	43655591	43660412	291	annot_exons	novel
novel_circ_002009	0	0	0	0	4.34851	0	0	0	0	0	0	0	0	0	0	0	1	0	0	0	0	0	0	0	ENSG00000066135	KDM4A	1	+	43655591	43671875	1596	annot_exons	novel
novel_circ_002010	0	3.47109	0	9.84257	8.69701	7.5753	0	0	3.59934	0	0	0	0	1	0	2	2	1	0	0	1	0	0	0	ENSG00000066135	KDM4A	1	+	43665696	43671875	1111	annot_exons	novel
novel_circ_002011	0	3.47109	0	0	0	0	0	5.78225	0	0	0	0	0	1	0	0	0	0	0	1	0	0	0	0	ENSG00000066135	KDM4A	1	+	43669100	43683804	692	annot_exons	novel
novel_circ_002012	20.8287	17.3554	20.8287	9.84257	8.69701	22.7259	18.0216	11.5645	21.596	33.1073	12.8481	36.4471	6	5	6	2	2	3	2	2	6	7	3	3	ENSG00000066135	KDM4A	1	+	43671505	43683804	492	annot_exons	hsa_circ_0003099
novel_circ_002013	3.47145	6.94218	3.47145	0	0	0	0	0	3.59934	0	0	0	1	2	1	0	0	0	0	0	1	0	0	0	ENSG00000066135	KDM4A	1	+	43671505	43691049	879	annot_exons	novel
novel_circ_002014	0	3.47109	0	0	0	0	0	0	0	0	0	0	0	1	0	0	0	0	0	0	0	0	0	0	ENSG00000066135	KDM4A	1	+	43671505	43703736	1598	annot_exons	novel
novel_circ_002015	6.9429	0	6.9429	0	0	0	0	0	0	0	0	0	2	0	2	0	0	0	0	0	0	0	0	0	ENSG00000126091	ST3GAL3	1	+	43801282	43838311	13907	exon_intron	novel
novel_circ_002016	3.47145	0	3.47145	19.6851	0	0	0	0	3.59934	14.1888	34.2615	12.149	1	0	1	4	0	0	0	0	1	3	8	1	ENSG00000126091	ST3GAL3	1	+	43824731	43838311	255	annot_exons	hsa_circ_0012107
novel_circ_002017	6.9429	10.4133	6.9429	14.7639	0	0	0	0	0	0	4.28269	0	2	3	2	3	0	0	0	0	0	0	1	0	ENSG00000126091	ST3GAL3	1	+	43831655	43838311	6657	exon_intron	novel
novel_circ_002018	0	0	0	0	0	0	0	0	3.59934	0	0	0	0	0	0	0	0	0	0	0	1	0	0	0	ENSG00000126091	ST3GAL3	1	+	43831655	43854894	23240	exon_intron	novel
novel_circ_002019	0	0	0	4.92128	0	0	0	0	0	0	0	0	0	0	0	1	0	0	0	0	0	0	0	0	ENSG00000126091	ST3GAL3	1	+	43831655	43858308	26654	exon_intron	novel
novel_circ_002020	0	0	0	0	4.34851	0	0	0	0	0	0	0	0	0	0	0	1	0	0	0	0	0	0	0	ENSG00000126091	ST3GAL3	1	+	43838219	43899727	561	annot_exons	novel
novel_circ_002021	0	3.47109	0	0	0	0	0	0	0	0	0	0	0	1	0	0	0	0	0	0	0	0	0	0	ENSG00000126091	ST3GAL3	1	+	43858135	43866121	7987	intronic	novel
novel_circ_002022	0	0	0	4.92128	8.69701	15.1506	9.01079	5.78225	0	4.72961	8.56538	0	0	0	0	1	2	2	1	1	0	1	2	0	ENSG00000126091	ST3GAL3	1	+	43894383	43899727	468	annot_exons	hsa_circ_0008724
novel_circ_002023	3.47145	3.47109	3.47145	4.92128	0	0	0	0	0	4.72961	8.56538	0	1	1	1	1	0	0	0	0	0	1	2	0	ENSG00000126091	ST3GAL3	1	+	43894383	43920928	762	annot_exons	novel
novel_circ_002024	20.8287	17.3554	20.8287	4.92128	4.34851	7.5753	9.01079	17.3468	3.59934	33.1073	4.28269	0	6	5	6	1	1	1	1	3	1	7	1	0	ENSG00000126091	ST3GAL3	1	+	43898235	43899727	373	annot_exons	hsa_circ_0012109
novel_circ_002025	27.7716	34.7109	27.7716	19.6851	21.7425	7.5753	0	5.78225	0	0	8.56538	12.149	8	10	8	4	5	1	0	1	0	0	2	1	ENSG00000126091	ST3GAL3	1	+	43920381	43921638	1027	exon_intron	novel
novel_circ_002026	3.47145	0	3.47145	0	0	0	0	0	0	4.72961	0	0	1	0	1	0	0	0	0	0	0	1	0	0	ENSG00000126091	ST3GAL3	1	+	43920404	43920928	294	annot_exons	hsa_circ_0006595
novel_circ_002027	357.559	541.49	357.559	270.671	204.38	272.711	72.0864	335.371	143.973	61.4849	149.894	255.13	103	156	103	55	47	36	8	58	40	13	35	21	ENSG00000126091	ST3GAL3	1	+	43920404	43921638	1004	exon_intron	hsa_circ_0007205
novel_circ_002028	3.47145	0	3.47145	0	0	0	0	0	3.59934	0	0	0	1	0	1	0	0	0	0	0	1	0	0	0	ENSG00000117408	IPO13	1	+	43957977	43958158	182	one_exon	novel
novel_circ_002029	0	0	0	0	4.34851	0	0	0	0	0	0	0	0	0	0	0	1	0	0	0	0	0	0	0	ENSG00000117408	IPO13	1	+	43958461	43961262	595	annot_exons	novel
novel_circ_002030	0	0	0	0	0	0	0	0	0	4.72961	0	0	0	0	0	0	0	0	0	0	0	1	0	0	ENSG00000117408	IPO13	1	+	43960249	43967019	1221	annot_exons	novel
novel_circ_002031	34.7145	27.7687	34.7145	14.7639	13.0455	30.3012	9.01079	23.129	10.798	4.72961	25.6962	24.2981	10	8	10	3	3	4	1	4	3	1	6	2	ENSG00000196517	SLC6A9	1	-	44002313	44002985	372	annot_exons	hsa_circ_0012133
novel_circ_002032	27.7716	59.0085	27.7716	0	39.1366	106.054	27.0324	57.8225	7.19867	9.45922	29.9788	0	8	17	8	0	9	14	3	10	2	2	7	0	ENSG00000196517	SLC6A9	1	-	44008353	44008623	271	one_exon	hsa_circ_0012134
novel_circ_002033	0	0	0	4.92128	17.394	0	9.01079	0	3.59934	4.72961	0	0	0	0	0	1	4	0	1	0	1	1	0	0	ENSG00000171872	KLF17	1	+	44129353	44130756	1089	annot_exons	novel
novel_circ_002035	6.9429	24.2976	6.9429	9.84257	4.34851	0	0	23.129	0	14.1888	8.56538	24.2981	2	7	2	2	1	0	0	4	0	3	2	2	ENSG00000117419	ERI3	1	-	44241915	44248038	6124	exon_intron	novel
novel_circ_002036	3.47145	0	3.47145	0	0	0	0	0	0	0	0	0	1	0	1	0	0	0	0	0	0	0	0	0	ENSG00000117419	ERI3	1	-	44241915	44251542	9628	exon_intron	novel
novel_circ_002037	0	6.94218	0	0	4.34851	7.5753	0	0	10.798	0	0	0	0	2	0	0	1	1	0	0	3	0	0	0	ENSG00000117419	ERI3	1	-	44241915	44339322	7153	exon_intron	novel
novel_circ_002038	83.3148	0	83.3148	24.6064	0	7.5753	45.054	0	82.7847	23.648	119.915	0	24	0	24	5	0	1	5	0	23	5	28	0	ENSG00000117419	ERI3	1	-	44247939	44251542	3604	exon_intron	hsa_circ_002010
novel_circ_002039	3.47145	3.47109	3.47145	9.84257	13.0455	15.1506	9.01079	11.5645	10.798	9.45922	0	0	1	1	1	2	3	2	1	2	3	2	0	0	ENSG00000117419	ERI3	1	-	44247939	44319744	526	annot_exons	novel
novel_circ_002040	6.9429	13.8844	6.9429	4.92128	0	15.1506	0	0	14.3973	28.3776	12.8481	0	2	4	2	1	0	2	0	0	4	6	3	0	ENSG00000117419	ERI3	1	-	44247939	44339322	1129	annot_exons	hsa_circ_0012138
novel_circ_002041	0	0	0	9.84257	0	0	0	0	0	0	0	0	0	0	0	2	0	0	0	0	0	0	0	0	ENSG00000117419	ERI3	1	-	44273633	44273987	355	intronic	novel
novel_circ_002042	38.186	24.2976	38.186	14.7639	26.091	0	27.0324	11.5645	35.9934	23.648	55.675	36.4471	11	7	11	3	6	0	3	2	10	5	13	3	ENSG00000117419	ERI3	1	-	44284835	44319744	342	annot_exons	hsa_circ_0005716
novel_circ_002044	59.0147	45.1242	59.0147	14.7639	52.1821	37.8765	9.01079	46.258	100.781	28.3776	59.9577	12.149	17	13	17	3	12	5	1	8	28	6	14	1	ENSG00000117419	ERI3	1	-	44284835	44339322	945	annot_exons	hsa_circ_0007437
novel_circ_002045	0	0	0	0	4.34851	0	0	0	0	0	0	0	0	0	0	0	1	0	0	0	0	0	0	0	ENSG00000117419	ERI3	1	-	44284835	44352925	1021	annot_exons	hsa_circ_0012142
novel_circ_002046	131.915	72.8929	131.915	108.268	60.8791	98.4789	207.248	109.863	183.566	85.1329	179.873	97.1924	38	21	38	22	14	13	23	19	51	18	42	8	ENSG00000117419	ERI3	1	-	44308310	44319744	269	annot_exons	hsa_circ_0012144
novel_circ_002047	6.9429	17.3554	6.9429	0	4.34851	0	9.01079	11.5645	32.394	9.45922	4.28269	0	2	5	2	0	1	0	1	2	9	2	1	0	ENSG00000117419	ERI3	1	-	44308310	44339316	866	annot_exons	novel
novel_circ_002048	281.188	395.704	281.188	152.56	391.366	204.533	207.248	196.597	406.725	203.373	376.877	194.385	81	114	81	31	90	27	23	34	113	43	88	16	ENSG00000117419	ERI3	1	-	44308310	44339322	872	annot_exons	hsa_circ_0007693
novel_circ_002049	10.4144	3.47109	10.4144	0	0	30.3012	0	0	14.3973	33.1073	12.8481	0	3	1	3	0	0	4	0	0	4	7	3	0	ENSG00000117419	ERI3	1	-	44313169	44339322	780	annot_exons	hsa_circ_0008515
novel_circ_002050	38.186	48.5953	38.186	24.6064	0	15.1506	45.054	17.3468	32.394	56.7553	55.675	0	11	14	11	5	0	2	5	3	9	12	13	0	ENSG00000117419	ERI3	1	-	44319628	44339322	720	annot_exons	hsa_circ_0005246
novel_circ_002051	27.7716	13.8844	27.7716	9.84257	8.69701	7.5753	9.01079	0	17.9967	4.72961	17.1308	12.149	8	4	8	2	2	1	1	0	5	1	4	1	ENSG00000117419	ERI3	1	-	44319628	44352925	796	annot_exons	hsa_circ_0012149
novel_circ_002052	0	3.47109	0	4.92128	0	0	0	0	7.19867	0	0	0	0	1	0	1	0	0	0	0	2	0	0	0	ENSG00000117419	ERI3	1	-	44334813	44339322	4510	exon_intron	novel
novel_circ_002053	20.8287	20.8265	20.8287	4.92128	0	30.3012	9.01079	0	17.9967	14.1888	29.9788	0	6	6	6	1	0	4	1	0	5	3	7	0	ENSG00000117419	ERI3	1	-	44339045	44339322	278	one_exon	hsa_circ_0012151
novel_circ_002054	0	0	0	14.7639	0	15.1506	0	0	0	0	4.28269	0	0	0	0	3	0	2	0	0	0	0	1	0	ENSG00000117419	ERI3	1	-	44339045	44352925	354	annot_exons	novel
novel_circ_002056	10.4144	20.8265	10.4144	0	17.394	0	0	0	10.798	0	4.28269	0	3	6	3	0	4	0	0	0	3	0	1	0	ENSG00000187147	RNF220	1	+	44411981	44412722	742	one_exon	hsa_circ_0012152
novel_circ_002057	149.272	100.662	149.272	59.0554	360.926	159.081	171.205	23.129	129.576	18.9184	304.071	24.2981	43	29	43	12	83	21	19	4	36	4	71	2	ENSG00000187147	RNF220	1	+	44411981	44416223	4243	exon_intron	novel
novel_circ_002059	0	0	0	0	4.34851	0	0	0	0	0	0	0	0	0	0	0	1	0	0	0	0	0	0	0	ENSG00000187147	RNF220	1	+	44411983	44412724	742	one_exon	novel
novel_circ_002060	6.9429	0	6.9429	9.84257	4.34851	0	9.01079	0	7.19867	0	0	0	2	0	2	2	1	0	1	0	2	0	0	0	ENSG00000187147	RNF220	1	+	44411988	44412722	735	one_exon	novel
novel_circ_002061	0	0	0	0	4.34851	0	0	0	0	0	0	0	0	0	0	0	1	0	0	0	0	0	0	0	ENSG00000187147	RNF220	1	+	44411988	44416223	4236	exon_intron	novel
novel_circ_002062	0	0	0	0	0	0	0	0	0	0	4.28269	0	0	0	0	0	0	0	0	0	0	0	1	0	ENSG00000187147	RNF220	1	-	44413651	44413896	246	antisense	novel
novel_circ_002063	0	0	0	0	0	0	0	0	7.19867	0	0	0	0	0	0	0	0	0	0	0	2	0	0	0	ENSG00000187147	RNF220	1	+	44500789	44501384	596	intronic	novel
novel_circ_002065	0	0	0	0	0	0	9.01079	0	0	0	4.28269	0	0	0	0	0	0	0	1	0	0	0	1	0	ENSG00000187147	RNF220	1	+	44576915	44598495	21581	intronic	novel
novel_circ_002066	0	0	0	0	4.34851	0	0	0	0	0	0	0	0	0	0	0	1	0	0	0	0	0	0	0	ENSG00000126106	TMEM53	1	+	44652438	44653364	927	antisense	novel
novel_circ_002067	0	0	0	0	4.34851	0	0	0	0	0	0	0	0	0	0	0	1	0	0	0	0	0	0	0	ENSG00000198520	ARMH1	1	+	44688196	44701119	901	annot_exons	novel
novel_circ_002068	0	0	0	0	0	0	9.01079	5.78225	0	0	0	0	0	0	0	0	0	0	1	1	0	0	0	0	ENSG00000198520	ARMH1	1	+	44689676	44698229	464	annot_exons	novel
novel_circ_002069	0	0	0	0	4.34851	0	0	0	10.798	0	0	0	0	0	0	0	1	0	0	0	3	0	0	0	ENSG00000198520	ARMH1	1	+	44689676	44701119	661	annot_exons	novel
novel_circ_002070	0	0	0	0	4.34851	0	0	0	0	4.72961	4.28269	0	0	0	0	0	1	0	0	0	0	1	1	0	ENSG00000198520	ARMH1	1	+	44689676	44704173	746	annot_exons	novel
novel_circ_002071	3.47145	0	3.47145	0	0	0	0	11.5645	0	0	0	0	1	0	1	0	0	0	0	2	0	0	0	0	ENSG00000142945	KIF2C	1	+	44750442	44753833	347	annot_exons	novel
novel_circ_002072	20.8287	17.3554	20.8287	34.449	17.394	15.1506	27.0324	23.129	3.59934	37.8369	0	60.7452	6	5	6	7	4	2	3	4	1	8	0	5	ENSG00000142945	KIF2C	1	+	44757556	44758140	247	annot_exons	hsa_circ_0002563
novel_circ_002073	10.4144	3.47109	10.4144	24.6064	8.69701	7.5753	9.01079	46.258	3.59934	0	0	0	3	1	3	5	2	1	1	8	1	0	0	0	ENSG00000142945	KIF2C	1	+	44757556	44759348	390	annot_exons	hsa_circ_0012167
novel_circ_002074	0	0	0	0	0	0	0	0	3.59934	0	0	0	0	0	0	0	0	0	0	0	1	0	0	0	ENSG00000142945	KIF2C	1	-	44758939	44761067	2129	antisense	novel
novel_circ_002076	3.47145	0	3.47145	0	0	0	0	0	3.59934	0	0	0	1	0	1	0	0	0	0	0	1	0	0	0	ENSG00000173846	PLK3	1	+	44802134	44802344	211	intronic	novel
novel_circ_002077	3.47145	3.47109	3.47145	4.92128	0	0	0	0	0	9.45922	0	0	1	1	1	1	0	0	0	0	0	2	0	0	ENSG00000117425	PTCH2	1	-	44830848	44832341	548	annot_exons	novel
novel_circ_002079	0	0	0	0	0	0	9.01079	0	7.19867	0	0	0	0	0	0	0	0	0	1	0	2	0	0	0	ENSG00000070785	EIF2B3	1	-	44874678	44875695	227	annot_exons	hsa_circ_0012185
novel_circ_002080	10.4144	0	10.4144	9.84257	4.34851	30.3012	18.0216	17.3468	7.19867	4.72961	0	0	3	0	3	2	1	4	2	3	2	1	0	0	ENSG00000070785	EIF2B3	1	-	44874678	44880008	418	annot_exons	novel
novel_circ_002081	31.2431	17.3554	31.2431	14.7639	30.4395	22.7259	27.0324	57.8225	35.9934	37.8369	8.56538	12.149	9	5	9	3	7	3	3	10	10	8	2	1	ENSG00000070785	EIF2B3	1	-	44874678	44881739	546	annot_exons	hsa_circ_0012186
novel_circ_002082	3.47145	10.4133	3.47145	0	21.7425	30.3012	0	17.3468	3.59934	4.72961	8.56538	0	1	3	1	0	5	4	0	3	1	1	2	0	ENSG00000070785	EIF2B3	1	-	44874678	44897444	636	annot_exons	hsa_circ_0012187
novel_circ_002083	0	0	0	4.92128	8.69701	0	0	0	0	0	0	0	0	0	0	1	2	0	0	0	0	0	0	0	ENSG00000070785	EIF2B3	1	-	44875618	44881739	397	annot_exons	novel
novel_circ_002084	0	0	0	4.92128	0	0	0	0	17.9967	0	4.28269	0	0	0	0	1	0	0	0	0	5	0	1	0	ENSG00000070785	EIF2B3	1	-	44926628	44941665	272	annot_exons	hsa_circ_0012191
novel_circ_002085	0	0	0	0	4.34851	0	0	0	0	4.72961	4.28269	12.149	0	0	0	0	1	0	0	0	0	1	1	1	ENSG00000070785	EIF2B3	1	-	44926628	44970044	28651	exon_intron	novel
novel_circ_002086	0	0	0	0	0	22.7259	18.0216	5.78225	7.19867	4.72961	0	12.149	0	0	0	0	0	3	2	1	2	1	0	1	ENSG00000070785	EIF2B3	1	-	44978315	44978460	146	one_exon	hsa_circ_0012195
novel_circ_002087	13.8858	3.47109	13.8858	14.7639	17.394	0	0	5.78225	3.59934	14.1888	12.8481	0	4	1	4	3	4	0	0	1	1	3	3	0	ENSG00000070785	EIF2B3	1	-	44978315	44981177	303	annot_exons	hsa_circ_0012196
novel_circ_002088	0	0	0	0	0	0	9.01079	0	3.59934	14.1888	4.28269	0	0	0	0	0	0	0	1	0	1	3	1	0	ENSG00000162415	ZSWIM5	1	-	45034312	45036299	555	annot_exons	novel
novel_circ_002089	0	0	0	9.84257	0	0	0	0	0	0	0	0	0	0	0	2	0	0	0	0	0	0	0	0	ENSG00000162415	ZSWIM5	1	-	45038936	45058759	793	annot_exons	novel
novel_circ_002090	3.47145	0	3.47145	4.92128	17.394	15.1506	18.0216	0	3.59934	9.45922	4.28269	0	1	0	1	1	4	2	2	0	1	2	1	0	ENSG00000162415	ZSWIM5	1	-	45038936	45088237	1299	annot_exons	novel
novel_circ_002091	0	0	0	4.92128	0	7.5753	0	5.78225	0	0	0	0	0	0	0	1	0	1	0	1	0	0	0	0	ENSG00000162415	ZSWIM5	1	+	45042396	45043805	1410	antisense	novel
novel_circ_002092	0	0	0	0	0	0	0	0	0	0	0	12.149	0	0	0	0	0	0	0	0	0	0	0	1	ENSG00000162415	ZSWIM5	1	-	45043219	45060247	657	annot_exons	novel
novel_circ_002093	3.47145	0	3.47145	0	4.34851	0	27.0324	0	3.59934	0	12.8481	0	1	0	1	0	1	0	3	0	1	0	3	0	ENSG00000162415	ZSWIM5	1	-	45043219	45088237	1014	annot_exons	novel
novel_circ_002094	13.8858	0	13.8858	4.92128	13.0455	15.1506	18.0216	46.258	21.596	18.9184	17.1308	0	4	0	4	1	3	2	2	8	6	4	4	0	ENSG00000162415	ZSWIM5	1	-	45051074	45088237	837	annot_exons	novel
novel_circ_002095	3.47145	0	3.47145	9.84257	0	7.5753	36.0432	11.5645	10.798	9.45922	12.8481	0	1	0	1	2	0	1	4	2	3	2	3	0	ENSG00000162415	ZSWIM5	1	-	45058609	45088237	657	annot_exons	novel
novel_circ_002096	3.47145	0	3.47145	0	0	0	0	0	3.59934	9.45922	8.56538	0	1	0	1	0	0	0	0	0	1	2	2	0	ENSG00000162415	ZSWIM5	1	-	45060099	45088237	506	annot_exons	novel
novel_circ_002097	329.788	118.017	329.788	172.245	260.91	242.41	549.658	254.419	449.917	354.721	620.99	996.222	95	34	95	35	60	32	61	44	125	75	145	82	ENSG00000162415	ZSWIM5	1	-	45087881	45088237	357	one_exon	novel
novel_circ_002098	3.47145	10.4133	3.47145	0	0	0	0	0	0	0	4.28269	0	1	3	1	0	0	0	0	0	0	0	1	0	ENSG00000132781	MUTYH	1	-	45329270	45334511	1650	annot_exons	novel
novel_circ_002099	0	6.94218	0	0	0	0	0	0	0	0	0	0	0	2	0	0	0	0	0	0	0	0	0	0	ENSG00000132781	MUTYH	1	-	45330516	45333564	1322	annot_exons	novel
novel_circ_002100	55.5432	17.3554	55.5432	44.2916	0	7.5753	27.0324	11.5645	14.3973	9.45922	8.56538	0	16	5	16	9	0	1	3	2	4	2	2	0	ENSG00000132781	MUTYH	1	-	45330516	45334511	1482	annot_exons	novel
novel_circ_002101	6.9429	0	6.9429	4.92128	4.34851	0	27.0324	0	0	4.72961	0	0	2	0	2	1	1	0	3	0	0	1	0	0	ENSG00000132781	MUTYH	1	-	45334391	45334967	577	exon_intron	hsa_circ_0008687
novel_circ_002102	0	0	0	0	0	0	9.01079	0	0	0	0	0	0	0	0	0	0	0	1	0	0	0	0	0	ENSG00000070759	TESK2	1	-	45385216	45457871	1175	exon_intron	novel
novel_circ_002103	3.47145	0	3.47145	4.92128	26.091	30.3012	0	5.78225	3.59934	14.1888	0	0	1	0	1	1	6	4	0	1	1	3	0	0	ENSG00000070759	TESK2	1	-	45385912	45457871	479	annot_exons	novel
novel_circ_002104	0	0	0	0	0	0	0	0	0	0	4.28269	0	0	0	0	0	0	0	0	0	0	0	1	0	ENSG00000070759	TESK2	1	-	45413767	45457871	8388	exon_intron	novel
novel_circ_002105	24.3002	6.94218	24.3002	4.92128	43.4851	22.7259	9.01079	11.5645	35.9934	4.72961	29.9788	12.149	7	2	7	1	10	3	1	2	10	1	7	1	ENSG00000070759	TESK2	1	-	45421725	45457871	430	annot_exons	novel
novel_circ_002106	20.8287	3.47109	20.8287	4.92128	0	15.1506	9.01079	0	46.7914	0	12.8481	0	6	1	6	1	0	2	1	0	13	0	3	0	ENSG00000070759	TESK2	1	-	45421725	45475148	17707	exon_intron	novel
novel_circ_002108	13.8858	3.47109	13.8858	14.7639	13.0455	0	36.0432	0	3.59934	9.45922	12.8481	0	4	1	4	3	3	0	4	0	1	2	3	0	ENSG00000070759	TESK2	1	-	45457564	45457871	308	one_exon	novel
novel_circ_002109	6.9429	0	6.9429	0	26.091	7.5753	0	17.3468	0	0	4.28269	0	2	0	2	0	6	1	0	3	0	0	1	0	ENSG00000070759	TESK2	1	-	45457564	45475148	17585	exon_intron	novel
novel_circ_002110	0	0	0	0	0	0	0	0	0	0	0	12.149	0	0	0	0	0	0	0	0	0	0	0	1	ENSG00000132763	MMACHC	1	-	45501830	45501991	162	antisense	novel
novel_circ_002111	3.47145	0	3.47145	0	8.69701	0	0	0	0	0	8.56538	0	1	0	1	0	2	0	0	0	0	0	2	0	ENSG00000132763	MMACHC	1	+	45507356	45508364	348	annot_exons	novel
novel_circ_002113	10.4144	3.47109	10.4144	4.92128	8.69701	7.5753	0	0	0	4.72961	4.28269	36.4471	3	1	3	1	2	1	0	0	0	1	1	3	ENSG00000132763	MMACHC	1	-	45509674	45509833	160	antisense	novel
novel_circ_002114	10.4144	10.4133	10.4144	0	4.34851	7.5753	0	11.5645	7.19867	9.45922	12.8481	0	3	3	3	0	1	1	0	2	2	2	3	0	ENSG00000117448	AKR1A1	1	+	45552436	45561878	218	annot_exons	hsa_circ_0012227
novel_circ_002115	3.47145	0	3.47145	0	0	0	0	0	14.3973	0	0	0	1	0	1	0	0	0	0	0	4	0	0	0	ENSG00000117448	AKR1A1	1	+	45561789	45567020	362	annot_exons	novel
novel_circ_002116	86.7863	52.0663	86.7863	73.8193	82.6216	174.232	36.0432	63.6048	158.371	61.4849	167.025	170.087	25	15	25	15	19	23	4	11	44	13	39	14	ENSG00000117448	AKR1A1	1	+	45566569	45567020	272	annot_exons	hsa_circ_000048
novel_circ_002117	0	0	0	9.84257	4.34851	7.5753	0	11.5645	0	9.45922	0	0	0	0	0	2	1	1	0	2	0	2	0	0	ENSG00000132780	NASP	1	+	45602255	45605016	192	annot_exons	novel
novel_circ_002118	0	6.94218	0	4.92128	4.34851	0	0	5.78225	3.59934	0	0	0	0	2	0	1	1	0	0	1	1	0	0	0	ENSG00000132780	NASP	1	+	45602255	45606591	302	annot_exons	novel
novel_circ_002119	0	0	0	0	0	0	9.01079	0	0	0	0	0	0	0	0	0	0	0	1	0	0	0	0	0	ENSG00000132780	NASP	1	+	45606622	45607316	695	intronic	novel
novel_circ_002120	97.2006	79.8351	97.2006	39.3703	47.8336	45.4518	54.0648	115.645	61.1887	70.9441	34.2615	60.7452	28	23	28	8	11	6	6	20	17	15	8	5	ENSG00000132780	NASP	1	+	45614096	45616393	573	annot_exons	hsa_circ_0002053
novel_circ_002121	45.1289	59.0085	45.1289	44.2916	34.7881	22.7259	27.0324	17.3468	21.596	14.1888	17.1308	0	13	17	13	9	8	3	3	3	6	3	4	0	ENSG00000132780	NASP	1	+	45615013	45616393	413	annot_exons	hsa_circ_0012248
novel_circ_002122	0	0	0	14.7639	26.091	0	0	0	3.59934	4.72961	0	12.149	0	0	0	3	6	0	0	0	1	1	0	1	ENSG00000159592	GPBP1L1	1	-	45628260	45634236	677	annot_exons	novel
novel_circ_002123	3.47145	20.8265	3.47145	29.5277	26.091	30.3012	0	5.78225	7.19867	14.1888	4.28269	0	1	6	1	6	6	4	0	1	2	3	1	0	ENSG00000159592	GPBP1L1	1	-	45628260	45640403	871	annot_exons	hsa_circ_0004111
novel_circ_002124	0	0	0	0	4.34851	0	0	0	0	0	0	0	0	0	0	0	1	0	0	0	0	0	0	0	ENSG00000159592	GPBP1L1	1	-	45628260	45661225	2518	annot_exons	novel
novel_circ_002125	3.47145	0	3.47145	4.92128	13.0455	0	18.0216	0	3.59934	0	0	0	1	0	1	1	3	0	2	0	1	0	0	0	ENSG00000159592	GPBP1L1	1	-	45630482	45634236	425	annot_exons	novel
novel_circ_002126	0	6.94218	0	4.92128	34.7881	15.1506	0	0	0	0	0	0	0	2	0	1	8	2	0	0	0	0	0	0	ENSG00000159592	GPBP1L1	1	-	45630482	45640403	619	annot_exons	novel
novel_circ_002127	3.47145	0	3.47145	4.92128	0	0	0	0	0	0	0	0	1	0	1	1	0	0	0	0	0	0	0	0	ENSG00000159592	GPBP1L1	1	-	45630482	45642499	692	annot_exons	hsa_circ_0012258
novel_circ_002128	38.186	13.8844	38.186	14.7639	8.69701	15.1506	9.01079	69.387	25.1954	14.1888	17.1308	24.2981	11	4	11	3	2	2	1	12	7	3	4	2	ENSG00000159592	GPBP1L1	1	-	45633489	45642499	567	annot_exons	hsa_circ_0005361
novel_circ_002129	0	0	0	0	0	0	0	0	3.59934	0	0	0	0	0	0	0	0	0	0	0	1	0	0	0	ENSG00000159592	GPBP1L1	1	-	45633489	45659142	1099	annot_exons	novel
novel_circ_002130	6.9429	0	6.9429	0	0	0	0	0	0	0	0	0	2	0	2	0	0	0	0	0	0	0	0	0	ENSG00000159592	GPBP1L1	1	-	45633489	45660377	1293	annot_exons	novel
novel_circ_002131	0	24.2976	0	14.7639	26.091	15.1506	9.01079	5.78225	10.798	0	8.56538	0	0	7	0	3	6	2	1	1	3	0	2	0	ENSG00000159592	GPBP1L1	1	-	45634096	45660377	1134	annot_exons	novel
novel_circ_002132	194.401	177.026	194.401	241.143	147.849	212.108	252.302	335.371	230.358	170.266	184.156	473.813	56	51	56	49	34	28	28	58	64	36	43	39	ENSG00000159592	GPBP1L1	1	-	45640210	45642499	267	annot_exons	hsa_circ_0008774
novel_circ_002133	10.4144	17.3554	10.4144	14.7639	13.0455	7.5753	0	5.78225	21.596	28.3776	25.6962	12.149	3	5	3	3	3	1	0	1	6	6	6	1	ENSG00000159592	GPBP1L1	1	-	45640210	45655319	684	annot_exons	hsa_circ_0012265
novel_circ_002134	13.8858	0	13.8858	9.84257	0	0	27.0324	17.3468	7.19867	0	8.56538	24.2981	4	0	4	2	0	0	3	3	2	0	2	2	ENSG00000159592	GPBP1L1	1	-	45640210	45659142	799	annot_exons	novel
novel_circ_002135	6.9429	0	6.9429	0	0	0	0	0	3.59934	0	0	0	2	0	2	0	0	0	0	0	1	0	0	0	ENSG00000159592	GPBP1L1	1	-	45640210	45660377	993	annot_exons	novel
novel_circ_002136	0	3.47109	0	0	4.34851	0	0	11.5645	10.798	4.72961	0	0	0	1	0	0	1	0	0	2	3	1	0	0	ENSG00000159592	GPBP1L1	1	-	45640210	45661225	1841	annot_exons	hsa_circ_0012266
novel_circ_002138	10.4144	6.94218	10.4144	0	4.34851	0	0	0	0	4.72961	0	0	3	2	3	0	1	0	0	0	0	1	0	0	ENSG00000159592	GPBP1L1	1	-	45642427	45655319	490	annot_exons	novel
novel_circ_002139	3.47145	0	3.47145	4.92128	4.34851	0	0	5.78225	0	0	0	24.2981	1	0	1	1	1	0	0	1	0	0	0	2	ENSG00000159592	GPBP1L1	1	-	45642427	45659142	605	annot_exons	hsa_circ_0002736
novel_circ_002140	6.9429	13.8844	6.9429	0	4.34851	15.1506	9.01079	0	0	0	4.28269	12.149	2	4	2	0	1	2	1	0	0	0	1	1	ENSG00000159592	GPBP1L1	1	-	45654543	45655319	417	annot_exons	hsa_circ_0012270
novel_circ_002141	10.4144	10.4133	10.4144	0	0	0	0	23.129	0	4.72961	0	0	3	3	3	0	0	0	0	4	0	1	0	0	ENSG00000159592	GPBP1L1	1	-	45654543	45659142	532	annot_exons	novel
novel_circ_002142	6.9429	0	6.9429	4.92128	4.34851	0	0	0	0	0	0	0	2	0	2	1	1	0	0	0	0	0	0	0	ENSG00000159592	GPBP1L1	1	-	45654543	45660377	726	annot_exons	novel
novel_circ_002143	13.8858	0	13.8858	4.92128	0	7.5753	9.01079	0	3.59934	4.72961	0	0	4	0	4	1	0	1	1	0	1	1	0	0	ENSG00000159592	GPBP1L1	1	-	45654543	45661225	1574	annot_exons	novel
novel_circ_002144	0	10.4133	0	0	0	0	0	0	0	0	0	0	0	3	0	0	0	0	0	0	0	0	0	0	ENSG00000159592	GPBP1L1	1	-	45657728	45660377	1609	exon_intron	novel
novel_circ_002145	79.8434	183.968	79.8434	98.4257	82.6216	83.3283	54.0648	69.387	53.99	56.7553	55.675	60.7452	23	53	23	20	19	11	6	12	15	12	13	5	ENSG00000159592	GPBP1L1	1	-	45659028	45661225	1157	annot_exons	hsa_circ_001477
novel_circ_002146	0	0	0	0	0	0	0	0	0	0	8.56538	0	0	0	0	0	0	0	0	0	0	0	2	0	ENSG00000197429	IPP	1	+	45700679	45701107	429	antisense	novel
novel_circ_002147	0	3.47109	0	0	0	0	9.01079	0	0	0	0	0	0	1	0	0	0	0	1	0	0	0	0	0	ENSG00000197429	IPP	1	-	45714246	45717017	344	annot_exons	hsa_circ_0012272
novel_circ_002148	10.4144	17.3554	10.4144	4.92128	4.34851	15.1506	0	0	7.19867	0	21.4135	0	3	5	3	1	1	2	0	0	2	0	5	0	ENSG00000197429	IPP	1	-	45714246	45719340	482	annot_exons	novel
novel_circ_002150	27.7716	10.4133	27.7716	0	0	15.1506	27.0324	0	14.3973	4.72961	17.1308	0	8	3	8	0	0	2	3	0	4	1	4	0	ENSG00000197429	IPP	1	-	45727631	45729769	324	annot_exons	hsa_circ_0012275
novel_circ_002151	3.47145	10.4133	3.47145	0	4.34851	0	0	0	3.59934	0	4.28269	0	1	3	1	0	1	0	0	0	1	0	1	0	ENSG00000086015	MAST2	1	+	45824433	45829581	291	annot_exons	hsa_circ_0012277
novel_circ_002152	0	0	0	0	0	0	0	0	3.59934	0	0	0	0	0	0	0	0	0	0	0	1	0	0	0	ENSG00000086015	MAST2	1	+	45913755	45913879	125	intronic	novel
novel_circ_002153	27.7716	20.8265	27.7716	0	0	7.5753	0	5.78225	3.59934	4.72961	17.1308	24.2981	8	6	8	0	0	1	0	1	1	1	4	2	ENSG00000086015	MAST2	1	+	45913755	45917533	3779	exon_intron	novel
novel_circ_002154	111.086	183.968	111.086	29.5277	56.5306	22.7259	27.0324	132.992	21.596	18.9184	55.675	24.2981	32	53	32	6	13	3	3	23	6	4	13	2	ENSG00000086015	MAST2	1	+	45913755	45959477	3871	exon_intron	hsa_circ_0003968
novel_circ_002155	6.9429	0	6.9429	0	0	0	0	5.78225	0	0	4.28269	48.5962	2	0	2	0	0	0	0	1	0	0	1	4	ENSG00000086015	MAST2	1	+	45917339	45959477	287	annot_exons	hsa_circ_0012283
novel_circ_002156	0	6.94218	0	0	0	0	0	5.78225	0	0	0	0	0	2	0	0	0	0	0	1	0	0	0	0	ENSG00000086015	MAST2	1	+	45959386	46010939	688	annot_exons	novel
novel_circ_002157	3.47145	6.94218	3.47145	24.6064	0	7.5753	18.0216	11.5645	0	4.72961	8.56538	36.4471	1	2	1	5	0	1	2	2	0	1	2	3	ENSG00000086015	MAST2	1	+	45997724	46010939	596	annot_exons	hsa_circ_0012289
novel_circ_002158	0	0	0	4.92128	0	0	9.01079	0	0	0	0	0	0	0	0	1	0	0	1	0	0	0	0	0	ENSG00000086015	MAST2	1	+	46030607	46030761	155	one_exon	hsa_circ_0012296
novel_circ_002159	0	6.94218	0	9.84257	13.0455	15.1506	0	0	0	0	0	0	0	2	0	2	3	2	0	0	0	0	0	0	ENSG00000086015	MAST2	1	+	46033802	46034266	331	annot_exons	hsa_circ_0012299
novel_circ_002161	0	6.94218	0	0	0	0	0	0	0	0	0	0	0	2	0	0	0	0	0	0	0	0	0	0	ENSG00000117461	PIK3R3	1	-	46040410	46131932	4629	annot_exons	novel
novel_circ_002162	10.4144	27.7687	10.4144	4.92128	8.69701	15.1506	0	11.5645	3.59934	0	8.56538	12.149	3	8	3	1	2	2	0	2	1	0	2	1	ENSG00000117461	PIK3R3	1	-	46043654	46080750	1299	annot_exons	novel
novel_circ_002163	0	10.4133	0	0	0	0	0	0	0	0	0	0	0	3	0	0	0	0	0	0	0	0	0	0	ENSG00000117461	PIK3R3	1	-	46045918	46046625	246	annot_exons	novel
novel_circ_002165	0	0	0	0	0	0	0	5.78225	0	0	0	0	0	0	0	0	0	0	0	1	0	0	0	0	ENSG00000117461	PIK3R3	1	+	46052264	46053147	884	antisense	novel
novel_circ_002166	3.47145	3.47109	3.47145	4.92128	0	0	0	0	0	0	0	0	1	1	1	1	0	0	0	0	0	0	0	0	ENSG00000117461	PIK3R3	1	+	46052264	46055832	3569	antisense	novel
novel_circ_002167	3.47145	0	3.47145	4.92128	0	0	18.0216	5.78225	0	9.45922	0	12.149	1	0	1	1	0	0	2	1	0	2	0	1	ENSG00000117461	PIK3R3	1	-	46055795	46077613	726	annot_exons	novel
novel_circ_002168	142.329	499.837	142.329	177.166	78.2731	60.6024	90.1079	237.072	43.192	118.24	68.5231	328.024	41	144	41	36	18	8	10	41	12	25	16	27	ENSG00000117461	PIK3R3	1	-	46055795	46080750	835	annot_exons	hsa_circ_0012300
novel_circ_002169	27.7716	10.4133	27.7716	14.7639	0	0	9.01079	5.78225	3.59934	9.45922	4.28269	0	8	3	8	3	0	0	1	1	1	2	1	0	ENSG00000117461	PIK3R3	1	-	46061929	46080750	658	annot_exons	hsa_circ_0012301
novel_circ_002170	10.4144	41.6531	10.4144	14.7639	4.34851	22.7259	0	17.3468	14.3973	4.72961	0	36.4471	3	12	3	3	1	3	0	3	4	1	0	3	ENSG00000117461	PIK3R3	1	-	46066054	46080750	515	annot_exons	novel
novel_circ_002171	3.47145	0	3.47145	0	0	0	0	0	0	0	0	0	1	0	1	0	0	0	0	0	0	0	0	0	ENSG00000117461	PIK3R3	1	-	46066054	46131956	625	annot_exons	novel
[truncated: 74,880 more rows]

## Sheet: DE-cR
Sheet2. Differential expressed circRNAs (DE-cR)
id	P_count	T_count	P_rpm	T_rpm	log2(FC)	Pvalue	FDR	significant	source_gene	symbol	chr	strand	genomic_start	genomic_end	spliced_length	annot_type	circRNA
novel_circ_000001	0.833333	0	5.70518	0.001	-12.4781	0.137765	1	no	NA	#N/A	1	-	631071	631314	244	intergenic	novel
novel_circ_000002	19.3333	22.8333	95.1268	134.624	0.501014	0.364218	1	no	NA	#N/A	1	+	632346	632462	117	intergenic	novel
novel_circ_000003	0.666667	0.333333	4.16075	4.04968	-0.0390347	1	1	no	NA	#N/A	1	-	634096	634358	263	intergenic	novel
novel_circ_000004	0	0.5	0.001	1.73554	10.7612	0.605302	1	no	NA	#N/A	1	-	900180	901411	1232	intergenic	novel
novel_circ_000005	0.166667	0	0.724751	0.001	-9.50134	1	1	no	NA	#N/A	1	-	922441	923190	750	intergenic	novel
novel_circ_000006	0.333333	0	1.42756	0.001	-10.4793	0.634251	1	no	ENSG00000188157	AGRN	1	+	1052823	1053040	218	intronic	novel
novel_circ_000007	0.333333	0.166667	1.15715	0.820214	-0.496504	1	1	no	ENSG00000078808	SDF4	1	-	1218458	1228946	1143	annot_exons	novel
novel_circ_000008	12.1667	10.1667	48.5739	57.693	0.248214	0.620545	1	no	ENSG00000078808	SDF4	1	-	1223244	1223968	251	annot_exons	hsa_circ_000531
novel_circ_000009	0.666667	0.333333	2.63831	1.75198	-0.590632	1	1	no	ENSG00000078808	SDF4	1	-	1223244	1228946	730	annot_exons	hsa_circ_0009244
novel_circ_000010	0.666667	1.16667	2.48179	5.93028	1.25672	0.431032	1	no	ENSG00000160087	UBE2J2	1	-	1256045	1267992	672	annot_exons	hsa_circ_0009246
novel_circ_000011	3.5	4	13.3109	20.4491	0.61943	0.350599	1	no	ENSG00000160087	UBE2J2	1	-	1256992	1257310	242	annot_exons	hsa_circ_0008063
novel_circ_000012	0.666667	0.5	3.55119	2.21894	-0.67843	1	1	no	ENSG00000160087	UBE2J2	1	-	1256992	1267992	591	annot_exons	hsa_circ_0009250
novel_circ_000013	0	0.166667	0.001	0.820214	9.67986	1	1	no	ENSG00000160087	UBE2J2	1	-	1257208	1267992	452	annot_exons	novel
novel_circ_000014	0.166667	0	0.724751	0.001	-9.50134	1	1	no	ENSG00000160087	UBE2J2	1	-	1262269	1267992	1426	exon_intron	novel
novel_circ_000015	0	0.166667	0.001	2.02484	10.9836	0.64183	1	no	ENSG00000160087	UBE2J2	1	-	1269774	1271714	1941	exon_intron	novel
novel_circ_000016	1.66667	0.666667	6.21269	3.21696	-0.949517	0.480453	1	no	ENSG00000162572	SCNN1D	1	+	1279068	1280666	1599	exon_intron	novel
novel_circ_000017	0.333333	0.5	1.15715	2.36244	1.0297	0.626768	1	no	ENSG00000127054	INTS11	1	-	1319296	1321093	401	annot_exons	novel
novel_circ_000018	0.666667	0.166667	2.899	0.963709	-1.58889	0.749675	1	no	ENSG00000221978	CCNL2	1	-	1387235	1388065	553	annot_exons	novel
novel_circ_000019	0.666667	1.66667	3.67605	9.59052	1.38345	0.333577	1	no	ENSG00000221978	CCNL2	1	-	1387235	1390865	1052	annot_exons	hsa_circ_0003926
novel_circ_000020	0.666667	0	2.899	0.001	-11.5013	0.448359	1	no	NA	#N/A	1	-	1427882	1428528	647	intergenic	novel
novel_circ_000021	0	0.333333	0.001	4.04968	11.9836	0.376525	1	no	ENSG00000160072	ATAD3B	1	+	1460448	1489955	13455	exon_intron	novel
novel_circ_000022	2.83333	0.5	11.1185	3.80876	-1.54556	0.0929146	1	no	ENSG00000197785	ATAD3A	1	+	1489204	1529331	25062	exon_intron	novel
novel_circ_000023	0	0.166667	0.001	0.578515	9.17621	1	1	no	ENSG00000160075	SSU72	1	-	1543869	1564916	4328	annot_exons	novel
novel_circ_000024	10.3333	7.33333	43.8845	42.9289	-0.0317625	0.954038	1	no	ENSG00000160075	SSU72	1	-	1561332	1564916	3585	one_exon	novel
novel_circ_000025	1.5	1.16667	5.95875	7.41264	0.314978	1	1	no	ENSG00000160075	SSU72	1	-	1564605	1564916	312	one_exon	novel
novel_circ_000026	11.8333	9	45.4858	45.3332	-0.00484857	1	1	no	ENSG00000189339	SLC35E2B	1	-	1668327	1739704	48801	exon_intron	novel
novel_circ_000027	0.166667	0.166667	0.713782	2.02484	1.50425	1	1	no	ENSG00000189339	SLC35E2B	1	-	1669664	1670151	127	annot_exons	hsa_circ_0006454
novel_circ_000029	0	0.166667	0.001	2.02484	10.9836	0.641686	1	no	ENSG00000008130	NADK	1	-	1754051	1754208	158	one_exon	hsa_circ_0009322
novel_circ_000030	0.5	0.5	2.17425	3.10361	0.513429	1	1	no	ENSG00000008130	NADK	1	-	1755374	1756343	189	annot_exons	hsa_circ_0009323
novel_circ_000031	0.5	0	1.87093	0.001	-10.8695	0.500243	1	no	ENSG00000008130	NADK	1	-	1755374	1762035	1259	annot_exons	novel
novel_circ_000032	0.166667	1.16667	0.724751	6.8721	3.24519	0.107524	1	no	ENSG00000008130	NADK	1	-	1761577	1762035	459	exon_intron	novel
novel_circ_000033	0.5	0	2.17425	0.001	-11.0863	0.456879	1	no	ENSG00000078369	GNB1	1	+	1785569	1785774	206	antisense	novel
novel_circ_000034	0	0.833333	0.001	3.76117	11.877	0.0805772	1	no	ENSG00000078369	GNB1	1	-	1789053	1815862	820	annot_exons	novel
novel_circ_000035	0.666667	1.66667	2.48179	9.22644	1.89439	0.0861784	1	no	ENSG00000078369	GNB1	1	-	1789053	1817875	859	annot_exons	hsa_circ_0009341
novel_circ_000036	1	0.833333	3.75283	4.47951	0.255362	1	1	no	ENSG00000078369	GNB1	1	-	1790395	1790596	202	one_exon	hsa_circ_0009343
novel_circ_000037	1.16667	1.33333	4.23883	11.4707	1.43621	0.352731	1	no	ENSG00000078369	GNB1	1	-	1790395	1815862	603	annot_exons	novel
novel_circ_000038	0.666667	1.66667	2.899	10.0751	1.79716	0.202656	1	no	ENSG00000078369	GNB1	1	-	1793245	1815862	401	annot_exons	novel
novel_circ_000039	10.3333	12.8333	42.8948	80.2555	0.903797	0.0403563	0.834457	no	ENSG00000078369	GNB1	1	-	1804419	1806538	227	annot_exons	hsa_circ_001873
novel_circ_000040	1.33333	2.5	6.01104	16.8712	1.48888	0.107547	1	no	ENSG00000078369	GNB1	1	-	1804419	1815862	334	annot_exons	hsa_circ_0009352
novel_circ_000041	99.1667	77.1667	408.317	419.623	0.0394014	0.926801	1	no	ENSG00000078369	GNB1	1	-	1804419	1817875	373	annot_exons	hsa_circ_0009353
novel_circ_000042	4.33333	4.16667	17.3877	26.3972	0.602315	0.439473	1	no	ENSG00000078369	GNB1	1	-	1804419	1825499	476	annot_exons	hsa_circ_0006869
novel_circ_000043	10.1667	8.83333	40.4375	48.8967	0.274041	0.59154	1	no	ENSG00000078369	GNB1	1	-	1804419	1839238	579	annot_exons	hsa_circ_0005907
novel_circ_000044	0.333333	0.166667	1.32464	0.788268	-0.748843	1	1	no	ENSG00000078369	GNB1	1	-	1804419	1879902	40853	exon_intron	novel
novel_circ_000045	1.5	0.166667	5.93806	0.820214	-2.85592	0.157968	1	no	ENSG00000078369	GNB1	1	-	1806475	1853297	14085	exon_intron	novel
novel_circ_000046	0	0.166667	0.001	1.26255	10.3021	1	1	no	ENSG00000078369	GNB1	1	-	1806475	1879902	40690	exon_intron	novel
novel_circ_000047	5.83333	5.33333	23.7941	33.8838	0.509994	0.503193	1	no	ENSG00000078369	GNB1	1	-	1815756	1825499	249	annot_exons	hsa_circ_001557
novel_circ_000048	21.3333	16.6667	92.7702	91.1522	-0.0253831	1	1	no	ENSG00000078369	GNB1	1	-	1815756	1839238	352	annot_exons	hsa_circ_0008702
novel_circ_000049	0.666667	0.333333	3.3837	1.15703	-1.54818	0.705827	1	no	ENSG00000078369	GNB1	1	-	1815756	1853297	14021	exon_intron	novel
novel_circ_000050	0.333333	0.333333	1.4495	2.08276	0.522942	1	1	no	ENSG00000078369	GNB1	1	-	1815756	1879902	40626	exon_intron	novel
novel_circ_000051	2.16667	2.16667	12.2941	11.9311	-0.0432357	1	1	no	ENSG00000078369	GNB1	1	-	1825397	1839238	206	annot_exons	hsa_circ_0009362
novel_circ_000052	0.833333	0.333333	3.32043	2.08276	-0.672873	0.700697	1	no	ENSG00000078369	GNB1	1	-	1825397	1853297	13875	exon_intron	novel
novel_circ_000053	1	0.5	4.34851	3.48881	-0.317786	1	1	no	ENSG00000078369	GNB1	1	-	1839190	1853297	13718	exon_intron	novel
novel_circ_000054	1.33333	0.666667	5.05554	3.89188	-0.377396	0.788202	1	no	ENSG00000067606	PRKCZ	1	+	2135262	2150978	716	annot_exons	hsa_circ_0009365
novel_circ_000055	4	1.5	15.3535	8.965	-0.776193	0.33501	1	no	ENSG00000067606	PRKCZ	1	+	2135262	2156092	815	annot_exons	hsa_circ_0009366
novel_circ_000056	0.166667	0	0.713782	0.001	-9.47934	1	1	no	ENSG00000067606	PRKCZ	1	+	2144210	2150978	630	annot_exons	novel
novel_circ_000057	0.666667	0.166667	2.35693	0.820214	-1.52284	0.641085	1	no	ENSG00000067606	PRKCZ	1	+	2144210	2156092	729	annot_exons	novel
novel_circ_000058	1.66667	0.833333	7.04333	6.58993	-0.0959957	1	1	no	ENSG00000067606	PRKCZ	1	+	2146027	2150978	324	annot_exons	novel
novel_circ_000691	1074.33	1667	4608.61	9433.43	1.03345	0.00159025	0.221879	yes	ENSG00000219481	NBPF1	1	-	16564807	16567351	510	annot_exons	novel
novel_circ_000060	0.833333	0.666667	3.03905	4.77247	0.651116	1	1	no	ENSG00000067606	PRKCZ	1	+	2169518	2175313	601	annot_exons	novel
novel_circ_000061	0.333333	0	1.19978	0.001	-10.2286	0.621327	1	no	ENSG00000067606	PRKCZ	1	+	2184695	2187165	2248	exon_intron	novel
novel_circ_000062	0	0.166667	0.001	0.578515	9.17621	1	1	no	ENSG00000162585	FAAP20	1	-	2187898	2189800	1903	exon_intron	novel
novel_circ_000063	0.333333	0.333333	1.15715	1.78392	0.624477	1	1	no	NA	#N/A	1	-	2209333	2210219	887	intergenic	novel
novel_circ_000064	0.333333	0	1.19978	0.001	-10.2286	0.621277	1	no	ENSG00000157933	SKI	1	-	2272795	2273837	1043	antisense	novel
novel_circ_000065	1	0.333333	4.8332	1.39873	-1.78886	0.343013	1	no	ENSG00000157933	SKI	1	+	2302978	2304585	798	annot_exons	hsa_circ_0007120
novel_circ_000068	0.333333	0	1.19978	0.001	-10.2286	0.621224	1	no	ENSG00000157916	RER1	1	-	2393375	2394961	1587	antisense	novel
novel_circ_000069	0	0.666667	0.001	3.18502	11.6371	0.212323	1	no	ENSG00000157916	RER1	1	+	2397116	2400935	284	annot_exons	novel
novel_circ_000070	1	0.666667	3.47145	3.38329	-0.0371127	1	1	no	ENSG00000157916	RER1	1	+	2403326	2403589	264	one_exon	novel
novel_circ_000071	0	0.333333	0.001	4.04968	11.9836	0.376389	1	no	ENSG00000157916	RER1	1	-	2403344	2403592	249	antisense	novel
novel_circ_000072	1	0	3.47145	0.001	-11.7613	0.214641	1	no	ENSG00000157911	PEX10	1	-	2405040	2405222	183	one_exon	novel
novel_circ_000073	0	0.5	0.001	3.95226	11.9485	0.232509	1	no	ENSG00000142611	PRDM16	1	+	3186125	3244137	401	annot_exons	novel
novel_circ_000074	0	0.333333	0.001	1.64043	10.6799	0.604127	1	no	ENSG00000142611	PRDM16	1	-	3188896	3189447	552	antisense	novel
novel_circ_000075	0.166667	0	0.724751	0.001	-9.50134	1	1	no	ENSG00000142611	PRDM16	1	-	3231228	3233028	1801	antisense	novel
novel_circ_000076	0.166667	0.166667	1.5018	1.26255	-0.250352	1	1	no	ENSG00000078900	TP73	1	+	3722021	3723469	303	annot_exons	novel
novel_circ_000077	0.333333	0.333333	1.15715	1.84106	0.669964	1	1	no	ENSG00000078900	TP73	1	-	3735324	3746186	10863	antisense	novel
novel_circ_000078	0.666667	0	2.3143	0.001	-11.1764	0.315711	1	no	NA	#N/A	1	-	3736926	3746181	9256	intergenic	novel
novel_circ_000079	0.666667	0.166667	2.3143	0.578515	-2.00015	0.666134	1	no	NA	#N/A	1	-	3736926	3746186	9261	intergenic	novel
novel_circ_000080	0	0.5	0.001	3.10361	11.5997	0.348469	1	no	NA	#N/A	1	-	3738223	3746186	7964	intergenic	novel
novel_circ_000081	1	0.166667	3.7638	0.963709	-1.96552	0.264185	1	no	NA	#N/A	1	-	3739491	3739990	500	intergenic	novel
novel_circ_000082	0.166667	0.333333	0.724751	1.36678	0.915227	1	1	no	NA	#N/A	1	-	3739696	3739835	140	intergenic	novel
novel_circ_000083	0.833333	0.5	3.03905	2.41958	-0.328865	1	1	no	NA	#N/A	1	-	3740233	3746181	5949	intergenic	novel
novel_circ_000084	1.5	2.83333	6.1304	16.7615	1.45109	0.23864	1	no	NA	#N/A	1	-	3740233	3746186	5954	intergenic	novel
novel_circ_000085	0.333333	0.833333	1.4495	6.01391	2.05275	0.418004	1	no	ENSG00000130764	LRRC47	1	-	3780638	3785203	1125	annot_exons	novel
novel_circ_000086	0	0.166667	0.001	0.820214	9.67986	1	1	no	ENSG00000130764	LRRC47	1	-	3781151	3781601	276	annot_exons	hsa_circ_0003224
novel_circ_000087	0.166667	0.166667	1.5018	0.578515	-1.37627	1	1	no	ENSG00000130764	LRRC47	1	-	3781151	3785203	612	annot_exons	novel
novel_circ_000088	0.333333	1.16667	1.15715	5.3377	2.20564	0.0796871	1	no	ENSG00000130764	LRRC47	1	-	3781512	3787310	888	annot_exons	novel
novel_circ_000089	0.666667	0	2.3143	0.001	-11.1764	0.315703	1	no	ENSG00000116198	CEP104	1	+	3813799	3815001	1203	antisense	novel
novel_circ_000090	1	0	4.02325	0.001	-11.9741	0.0855815	1	no	ENSG00000116198	CEP104	1	-	3831046	3835092	519	annot_exons	novel
novel_circ_000091	1	1.5	3.75283	7.83761	1.06243	0.322022	1	no	ENSG00000116198	CEP104	1	-	3831046	3837519	945	annot_exons	hsa_circ_0009428
novel_circ_000092	0.166667	0.166667	0.713782	0.788268	0.143203	1	1	no	ENSG00000116198	CEP104	1	-	3833862	3835092	342	annot_exons	hsa_circ_0009429
novel_circ_000093	0	0.333333	0.001	1.15703	10.1762	0.579245	1	no	ENSG00000116198	CEP104	1	-	3836495	3837519	426	annot_exons	novel
novel_circ_000094	0.166667	0	0.724751	0.001	-9.50134	1	1	no	ENSG00000116198	CEP104	1	-	3839608	3844983	461	annot_exons	novel
novel_circ_000095	1.33333	2.66667	4.79609	14.113	1.5571	0.0928034	1	no	ENSG00000116198	CEP104	1	-	3844907	3845351	140	annot_exons	hsa_circ_0009434
novel_circ_000096	1.5	0.666667	5.6457	4.56509	-0.306512	0.819638	1	no	ENSG00000116198	CEP104	1	-	3844907	3847613	279	annot_exons	hsa_circ_0009435
novel_circ_000097	0	0.166667	0.001	0.788268	9.62254	1	1	no	ENSG00000116198	CEP104	1	-	3844907	3856024	4183	exon_intron	novel
novel_circ_000098	0.166667	0.166667	0.724751	0.820214	0.178515	1	1	no	ENSG00000116198	CEP104	1	-	3848608	3852421	301	annot_exons	novel
novel_circ_000099	0	0.166667	0.001	1.26255	10.3021	1	1	no	ENSG00000169598	DFFB	1	+	3883507	3883800	294	one_exon	novel
novel_circ_071614	200.167	330.833	839.739	2373.19	1.49882	0.00167451	0.226244	yes	ENSG00000128585	MKLN1	7	+	131375424	131399433	608	annot_exons	hsa_circ_001602
novel_circ_000101	0.666667	0	2.8661	0.001	-11.4849	0.347979	1	no	ENSG00000196581	AJAP1	1	+	4769853	4774558	466	annot_exons	novel
novel_circ_000102	0.5	0	1.87093	0.001	-10.8695	0.500243	1	no	ENSG00000131697	NPHP4	1	-	5887286	5986327	2523	annot_exons	hsa_circ_0009447
novel_circ_000103	0.5	0	1.75704	0.001	-10.7789	0.500243	1	no	ENSG00000131697	NPHP4	1	-	5904617	5905780	529	annot_exons	novel
novel_circ_000104	0.5	0.333333	1.92453	1.15703	-0.73408	1	1	no	ENSG00000131697	NPHP4	1	-	5904617	5905783	532	annot_exons	hsa_circ_0009448
novel_circ_000105	0.166667	0	0.713782	0.001	-9.47934	1	1	no	ENSG00000131697	NPHP4	1	-	5904617	5986232	2086	annot_exons	novel
novel_circ_000106	2.5	1.83333	9.72255	10.7079	0.139263	1	1	no	ENSG00000131697	NPHP4	1	-	5904617	5986327	2181	annot_exons	hsa_circ_0005661
novel_circ_000107	0.166667	0	0.599889	0.001	-9.22855	1	1	no	ENSG00000131697	NPHP4	1	-	5909152	5961949	986	annot_exons	novel
novel_circ_000108	0	0.5	0.001	3.60138	11.8143	0.224925	1	no	ENSG00000131697	NPHP4	1	-	5922060	5927787	5728	exon_intron	novel
novel_circ_000109	2.16667	0.833333	8.65735	3.99612	-1.11533	0.387405	1	no	ENSG00000131697	NPHP4	1	-	5927649	5933329	322	annot_exons	hsa_circ_0007804
novel_circ_000110	0.333333	0	1.19978	0.001	-10.2286	0.621192	1	no	ENSG00000131697	NPHP4	1	-	5927649	5961949	924	annot_exons	hsa_circ_0009456
novel_circ_000111	1.33333	0.666667	4.79609	3.48149	-0.462153	0.782035	1	no	ENSG00000131697	NPHP4	1	-	5927649	5986327	1479	annot_exons	hsa_circ_0009457
novel_circ_000112	2.83333	2.83333	12.8607	13.0315	0.0190263	1	1	no	ENSG00000131697	NPHP4	1	-	5947104	5961949	602	annot_exons	hsa_circ_0009461
novel_circ_000114	0.5	0.333333	1.91356	1.15703	-0.725834	1	1	no	ENSG00000131697	NPHP4	1	-	5947104	5986327	1157	annot_exons	hsa_circ_0009463
novel_circ_000115	0.666667	0.333333	2.51345	2.60336	0.0507033	1	1	no	ENSG00000131697	NPHP4	1	-	5952700	5969259	531	annot_exons	novel
novel_circ_000116	1.16667	0.5	4.49827	3.10361	-0.535423	0.771526	1	no	ENSG00000131697	NPHP4	1	-	5952700	5986327	848	annot_exons	hsa_circ_0009467
novel_circ_000117	2.83333	1.66667	11.407	7.96704	-0.517808	0.58099	1	no	ENSG00000131697	NPHP4	1	-	5961794	5969259	394	annot_exons	hsa_circ_0009135
novel_circ_000118	2.5	0.5	9.60741	3.60138	-1.4156	0.162374	1	no	ENSG00000131697	NPHP4	1	-	5961794	5986232	616	annot_exons	novel
novel_circ_000119	0.166667	0.333333	0.599889	1.57654	1.39399	1	1	no	ENSG00000131697	NPHP4	1	-	5961794	5986327	711	annot_exons	hsa_circ_0005719
novel_circ_000121	0.166667	0	0.599889	0.001	-9.22855	1	1	no	ENSG00000131697	NPHP4	1	-	5967299	5986327	555	annot_exons	novel
novel_circ_000122	0.166667	0	0.599889	0.001	-9.22855	1	1	no	ENSG00000131697	NPHP4	1	-	5978270	5986327	317	annot_exons	hsa_circ_0009472
novel_circ_000123	0.666667	0	2.3143	0.001	-11.1764	0.315738	1	no	ENSG00000116254	CHD5	1	-	6104438	6121145	2030	annot_exons	novel
novel_circ_000124	0	0.166667	0.001	0.788268	9.62254	1	1	no	ENSG00000116254	CHD5	1	-	6136517	6136865	260	annot_exons	novel
novel_circ_000125	1	0.5	3.71323	2.39675	-0.631595	0.806684	1	no	ENSG00000116254	CHD5	1	-	6142128	6142605	393	annot_exons	novel
novel_circ_000126	0.666667	0.166667	2.35693	0.788268	-1.58015	0.640698	1	no	ENSG00000116237	ICMT	1	-	6231902	6232119	218	one_exon	hsa_circ_0009490
novel_circ_000127	3.16667	3	11.8395	14.3986	0.282323	0.801748	1	no	ENSG00000116237	ICMT	1	-	6231902	6233643	388	annot_exons	hsa_circ_0007427
novel_circ_000128	0	0.333333	0.001	2.22626	11.1204	0.52949	1	no	ENSG00000097021	ACOT7	1	-	6294864	6333568	411	annot_exons	novel
novel_circ_000129	0.333333	0.5	1.15715	3.95226	1.7721	0.457543	1	no	ENSG00000097021	ACOT7	1	-	6294864	6349866	686	annot_exons	hsa_circ_0009507
novel_circ_000130	0.5	0.666667	1.8819	3.89188	1.04828	0.714422	1	no	ENSG00000097021	ACOT7	1	-	6318492	6349866	569	annot_exons	hsa_circ_0009509
novel_circ_000131	0	0.166667	0.001	0.820214	9.67986	1	1	no	ENSG00000162408	NOL9	1	-	6525757	6532760	969	annot_exons	novel
novel_circ_000132	1.83333	0.333333	7.5538	1.15703	-2.70678	0.174523	1	no	ENSG00000162408	NOL9	1	-	6528994	6541927	848	annot_exons	hsa_circ_0009525
novel_circ_000133	0.5	0.666667	2.03842	2.79746	0.456663	0.71346	1	no	ENSG00000162408	NOL9	1	-	6528994	6549698	1209	annot_exons	novel
novel_circ_000134	0.166667	0.833333	0.599889	5.1436	3.10001	0.147158	1	no	ENSG00000162408	NOL9	1	-	6531968	6532760	410	annot_exons	novel
novel_circ_000135	1.33333	0.333333	9.43353	2.84505	-1.72934	0.300187	1	no	ENSG00000162408	NOL9	1	-	6531968	6533441	572	annot_exons	hsa_circ_0009527
novel_circ_000137	0	0.333333	0.001	2.5251	11.3021	0.453649	1	no	ENSG00000162408	NOL9	1	-	6532463	6545180	791	annot_exons	novel
novel_circ_000138	0.5	0	4.5054	0.001	-12.1374	0.318019	1	no	ENSG00000162408	NOL9	1	-	6532534	6545180	720	annot_exons	novel
novel_circ_000139	0.333333	0.333333	1.42756	2.5251	0.822785	1	1	no	ENSG00000162408	NOL9	1	-	6533280	6541927	260	annot_exons	hsa_circ_0009530
novel_circ_000140	3.5	2.33333	13.8888	13.9149	0.00270947	1	1	no	ENSG00000162408	NOL9	1	-	6533280	6549698	621	annot_exons	novel
novel_circ_000141	0.666667	0.333333	2.3143	1.36678	-0.759792	1	1	no	ENSG00000162408	NOL9	1	-	6533280	6550615	841	annot_exons	novel
novel_circ_000142	0.166667	0.5	0.599889	2.12074	1.8218	0.657399	1	no	ENSG00000162408	NOL9	1	-	6541830	6550615	679	annot_exons	novel
novel_circ_000143	0.166667	0.333333	0.713782	1.15703	0.696871	1	1	no	ENSG00000162408	NOL9	1	-	6544826	6550615	581	annot_exons	novel
novel_circ_000144	1.5	0.666667	5.90515	4.38728	-0.428647	0.794625	1	no	ENSG00000162408	NOL9	1	-	6549571	6550615	348	annot_exons	hsa_circ_0003114
novel_circ_000145	1.33333	1	5.1804	5.73295	0.146214	1	1	no	ENSG00000173662	TAS1R1	1	+	6576415	6577070	334	annot_exons	novel
novel_circ_000146	0.166667	0	0.724751	0.001	-9.50134	1	1	no	ENSG00000162413	KLHL21	1	+	6591996	6593326	1331	antisense	novel
novel_circ_000147	0	0.333333	0.001	1.15703	10.1762	0.579157	1	no	ENSG00000162413	KLHL21	1	-	6593659	6595484	1826	one_exon	novel
novel_circ_000148	3	1	13.2476	4.27579	-1.63147	0.11043	1	no	ENSG00000162413	KLHL21	1	-	6599047	6599452	406	one_exon	hsa_circ_0004885
novel_circ_000149	0.833333	0.666667	3.2985	2.99809	-0.137763	1	1	no	ENSG00000116273	PHF13	1	+	6616757	6620337	637	annot_exons	hsa_circ_001076
novel_circ_000150	0.5	0.666667	1.8819	3.62499	0.945785	0.687956	1	no	ENSG00000116273	PHF13	1	+	6619803	6620337	535	one_exon	hsa_circ_0009535
novel_circ_000151	0	0.333333	0.001	1.39873	10.4499	0.500243	1	no	ENSG00000041988	THAP3	1	+	6628499	6632495	385	annot_exons	novel
novel_circ_000153	0.333333	1.33333	1.15715	5.98248	2.37017	0.12012	1	no	ENSG00000007923	DNAJC11	1	-	6644558	6645978	393	annot_exons	novel
novel_circ_000155	6.16667	3.5	23.9506	17.9045	-0.419737	0.521946	1	no	ENSG00000007923	DNAJC11	1	-	6667709	6681037	306	annot_exons	hsa_circ_0008389
novel_circ_000156	0	0.5	0.001	1.73554	10.7612	0.605318	1	no	ENSG00000171735	CAMTA1	1	+	6799970	6825210	7308	exon_intron	novel
novel_circ_000157	19.3333	21	74.4112	90.2735	0.278782	0.666025	1	no	ENSG00000171735	CAMTA1	1	+	6806983	6825210	295	annot_exons	hsa_circ_0008737
novel_circ_000158	0.333333	0.333333	1.15715	1.39873	0.27354	1	1	no	ENSG00000171735	CAMTA1	1	+	6806983	6853189	28274	exon_intron	novel
novel_circ_000160	1.33333	1.33333	5.28759	7.12084	0.429437	0.821594	1	no	ENSG00000171735	CAMTA1	1	+	6806983	6888899	1823	exon_intron	hsa_circ_0002203
novel_circ_000161	0	0.166667	0.001	0.578515	9.17621	1	1	no	ENSG00000171735	CAMTA1	1	+	6808502	6825210	11868	exon_intron	novel
novel_circ_000162	0	0.166667	0.001	0.963709	9.91245	1	1	no	ENSG00000171735	CAMTA1	1	+	6819320	6820250	931	exon_intron	novel
novel_circ_000163	1.5	0.833333	5.92709	4.06001	-0.545841	0.809892	1	no	ENSG00000171735	CAMTA1	1	+	6820181	6888899	1717	exon_intron	hsa_circ_0002975
novel_circ_000165	0	0.333333	0.001	1.15703	10.1762	0.579154	1	no	ENSG00000171735	CAMTA1	1	+	6837429	6838554	1126	intronic	novel
novel_circ_000166	0	0.833333	0.001	3.34403	11.7074	0.151061	1	no	ENSG00000171735	CAMTA1	1	+	6871757	6899019	11648	exon_intron	novel
novel_circ_000167	0.666667	0.166667	2.3143	0.578515	-2.00015	0.666142	1	no	ENSG00000171735	CAMTA1	1	+	7661726	7677733	2250	annot_exons	novel
novel_circ_000168	0	0.166667	0.001	0.820214	9.67986	1	1	no	ENSG00000171735	CAMTA1	1	+	7732448	7738482	1268	annot_exons	novel
novel_circ_000169	1.83333	0.5	6.54216	1.97724	-1.72628	0.306109	1	no	ENSG00000171735	CAMTA1	1	+	7732448	7752533	2065	annot_exons	novel
novel_circ_000170	0.166667	0	0.713782	0.001	-9.47934	1	1	no	ENSG00000171735	CAMTA1	1	+	7744835	7746091	435	annot_exons	novel
novel_circ_000171	0.166667	0	0.724751	0.001	-9.50134	1	1	no	ENSG00000171735	CAMTA1	1	+	7766651	7766984	334	one_exon	novel
novel_circ_000172	0.166667	0.5	0.713782	3.18997	2.15999	0.476209	1	no	ENSG00000049245	VAMP3	1	+	7777160	7778169	211	annot_exons	hsa_circ_0006354
novel_circ_000173	1.33333	0.166667	5.61577	1.26255	-2.15314	0.0969711	1	no	ENSG00000049245	VAMP3	1	+	7777163	7778172	211	exon_intron	novel
novel_circ_000175	0.166667	0	0.724751	0.001	-9.50134	1	1	no	ENSG00000049246	PER3	1	+	7785441	7798673	665	annot_exons	novel
novel_circ_000177	0.166667	0	0.724751	0.001	-9.50134	1	1	no	ENSG00000049246	PER3	1	+	7786721	7803848	862	annot_exons	novel
novel_circ_000178	0.333333	0	1.19978	0.001	-10.2286	0.621215	1	no	ENSG00000049246	PER3	1	+	7788045	7810588	1242	annot_exons	novel
novel_circ_000179	1.16667	1	4.35272	5.56426	0.354271	1	1	no	ENSG00000049246	PER3	1	+	7798525	7803848	492	annot_exons	novel
novel_circ_000180	0	0.166667	0.001	0.578515	9.17621	1	1	no	ENSG00000049246	PER3	1	+	7798525	7810021	837	annot_exons	novel
novel_circ_000181	0	0.333333	0.001	1.57654	10.6225	0.60301	1	no	ENSG00000049246	PER3	1	+	7801113	7803848	343	annot_exons	novel
novel_circ_000182	0.166667	0	0.599889	0.001	-9.22855	1	1	no	ENSG00000049246	PER3	1	+	7803047	7803848	264	annot_exons	novel
novel_circ_000183	0.833333	0.5	5.03105	2.41958	-1.0561	0.78145	1	no	ENSG00000049246	PER3	1	+	7819285	7820640	435	annot_exons	novel
novel_circ_000184	0.166667	0.166667	0.724751	0.788268	0.121201	1	1	no	ENSG00000049246	PER3	1	+	7826480	7827815	929	annot_exons	novel
novel_circ_000185	0	0.166667	0.001	1.26255	10.3021	1	1	no	ENSG00000049246	PER3	1	+	7827118	7827815	698	one_exon	novel
novel_circ_000186	12	5.66667	51.4008	30.5606	-0.75012	0.237861	1	no	ENSG00000049246	PER3	1	+	7835762	7837149	335	annot_exons	novel
novel_circ_000187	3.16667	2	13.4796	15.6734	0.21754	1	1	no	ENSG00000116288	PARK7	1	+	7977652	7985135	359	annot_exons	hsa_circ_0002239
novel_circ_000188	0.333333	0	1.4495	0.001	-10.5013	0.633138	1	no	ENSG00000116288	PARK7	1	+	7977664	7985223	435	annot_exons	novel
novel_circ_000189	0	0.5	0.001	2.46064	11.2648	0.419141	1	no	NA	#N/A	1	+	7988839	7989693	855	intergenic	novel
novel_circ_000190	0.333333	0	1.15715	0.001	-10.1764	0.500243	1	no	ENSG00000142599	RERE	1	-	8358551	8358916	366	one_exon	novel
novel_circ_000191	0	0.333333	0.001	1.64043	10.6799	0.604018	1	no	ENSG00000142599	RERE	1	-	8361763	8364255	476	annot_exons	novel
novel_circ_000192	0.166667	0.333333	0.713782	2.08276	1.54494	1	1	no	ENSG00000142599	RERE	1	-	8364056	8365974	456	annot_exons	novel
novel_circ_000193	0.166667	0.166667	0.599889	0.788268	0.39399	1	1	no	ENSG00000142599	RERE	1	-	8422727	8497529	936	annot_exons	novel
novel_circ_000194	0.166667	0	0.599889	0.001	-9.22855	1	1	no	ENSG00000142599	RERE	1	-	8441941	8442124	184	intronic	novel
novel_circ_000195	0	0.166667	0.001	1.26255	10.3021	1	1	no	ENSG00000142599	RERE	1	-	8465925	8497529	324	annot_exons	novel
novel_circ_000196	3.66667	1.5	16.2389	6.80269	-1.25528	0.125201	1	no	ENSG00000142599	RERE	1	-	8465925	8508675	373	annot_exons	hsa_circ_0009574
novel_circ_002414	221	298.667	941.941	1918.84	1.02652	0.0141964	0.579912	yes	ENSG00000134744	TUT4	1	-	52493611	52509712	436	annot_exons	hsa_circ_0003632
novel_circ_000198	5.5	1.83333	20.7234	8.9174	-1.21656	0.128091	1	no	ENSG00000142599	RERE	1	-	8465925	8557523	1033	annot_exons	hsa_circ_0009576
novel_circ_000199	2.33333	1.16667	9.50572	6.32058	-0.588739	0.622547	1	no	ENSG00000142599	RERE	1	-	8495063	8497529	225	annot_exons	hsa_circ_0009579
novel_circ_000200	19.1667	5	72.233	34.9567	-1.04709	0.0623596	0.952699	no	ENSG00000142599	RERE	1	-	8495063	8508675	274	annot_exons	hsa_circ_0009580
novel_circ_000201	12.8333	9.83333	50.2087	57.5032	0.195704	0.778884	1	no	ENSG00000142599	RERE	1	-	8495063	8541318	731	annot_exons	hsa_circ_0009581
novel_circ_000202	0.333333	0	1.31367	0.001	-10.3594	0.500243	1	no	ENSG00000142599	RERE	1	-	8495063	8551356	10769	exon_intron	novel
novel_circ_000203	29.3333	8.5	111.468	50.4187	-1.1446	0.0534409	0.912579	no	ENSG00000142599	RERE	1	-	8495063	8557523	934	annot_exons	hsa_circ_0006837
novel_circ_000205	6.16667	2.16667	24.2496	11.8816	-1.02923	0.151144	1	no	ENSG00000142599	RERE	1	-	8508627	8557523	709	annot_exons	hsa_circ_0005829
novel_circ_000206	0.833333	0	3.60182	0.001	-11.8145	0.221335	1	no	ENSG00000142599	RERE	1	-	8523095	8614686	3367	exon_intron	novel
novel_circ_000207	409	180.333	1718.48	1073.73	-0.678507	0.258832	1	no	ENSG00000142599	RERE	1	-	8541214	8557523	308	annot_exons	hsa_circ_0002158
novel_circ_000208	5.66667	3.16667	22.6356	20.2427	-0.161192	0.800893	1	no	ENSG00000142599	RERE	1	-	8541214	8557537	322	exon_intron	novel
novel_circ_000209	179.5	117.333	751.619	685.412	-0.133031	0.798675	1	no	ENSG00000142599	RERE	1	-	8541214	8614686	434	annot_exons	hsa_circ_0008501
novel_circ_000210	2.66667	1	11.812	5.53231	-1.0943	0.177536	1	no	ENSG00000142599	RERE	1	-	8541214	8624380	505	annot_exons	novel
novel_circ_000211	2.16667	2.33333	8.73705	14.1566	0.696258	0.447655	1	no	ENSG00000142599	RERE	1	-	8556475	8614686	329	annot_exons	hsa_circ_0009590
novel_circ_000212	9.16667	6.66667	35.025	41.9117	0.258966	0.80087	1	no	ENSG00000142599	RERE	1	-	8614561	8624380	197	annot_exons	hsa_circ_0009594
novel_circ_000213	16.1667	6.83333	64.1705	32.0057	-1.00358	0.0785594	1	no	ENSG00000142599	RERE	1	-	8614561	8656441	666	annot_exons	hsa_circ_0005039
novel_circ_000214	8.5	10.1667	39.9414	58.0097	0.538408	0.352662	1	no	ENSG00000142599	RERE	1	-	8655973	8656441	469	one_exon	novel
novel_circ_000215	0	0.333333	0.001	1.57654	10.6225	0.602998	1	no	ENSG00000142599	RERE	1	+	8763948	8764378	431	antisense	novel
novel_circ_000216	0.166667	0	0.713782	0.001	-9.47934	1	1	no	ENSG00000142599	RERE	1	-	8790088	8792588	2501	exon_intron	novel
novel_circ_000217	0.5	0	2.04939	0.001	-11.001	0.317232	1	no	ENSG00000142599	RERE	1	-	8790097	8792588	2492	exon_intron	novel
novel_circ_000218	0	0.166667	0.001	0.963709	9.91245	1	1	no	ENSG00000142599	RERE	1	-	8791634	8806824	15191	exon_intron	novel
novel_circ_000220	0.333333	0	3.0036	0.001	-11.5525	0.521239	1	no	ENSG00000142599	RERE	1	+	8802972	8804435	1464	antisense	novel
novel_circ_000224	0	0.333333	0.001	2.60336	11.3462	0.548817	1	no	ENSG00000074800	ENO1	1	-	8861002	8861346	345	one_exon	novel
novel_circ_076088	1077	296.833	4323.62	1512.34	-1.51546	0.000161933	0.0790227	yes	ENSG00000022567	SLC45A4	8	-	141253989	141254629	641	exon_intron	hsa_circ_000482
novel_circ_000226	0	0.5	0.001	3.42357	11.7413	0.277727	1	no	ENSG00000074800	ENO1	1	-	8861003	8861333	331	one_exon	novel
novel_circ_000228	0.333333	0.5	1.15715	3.63332	1.65071	0.397924	1	no	ENSG00000074800	ENO1	1	+	8861003	8861337	335	antisense	novel
novel_circ_000230	0	0.5	0.001	2.46064	11.2648	0.419136	1	no	ENSG00000074800	ENO1	1	+	8861003	8861338	336	antisense	novel
novel_circ_000232	0.5	0.333333	2.17425	2.05082	-0.0843207	1	1	no	ENSG00000074800	ENO1	1	+	8861004	8861337	334	antisense	novel
novel_circ_000233	0.666667	0	2.62734	0.001	-11.3594	0.323998	1	no	ENSG00000074800	ENO1	1	+	8861004	8861359	356	antisense	novel
novel_circ_000235	0.333333	0.333333	1.15715	4.04968	1.80723	0.536815	1	no	ENSG00000074800	ENO1	1	+	8861005	8861338	334	antisense	novel
novel_circ_000236	0.833333	1	4.92813	7.26665	0.56025	0.691318	1	no	ENSG00000074800	ENO1	1	-	8861005	8861361	357	one_exon	novel
novel_circ_000237	0	0.666667	0.001	5.44841	12.4116	0.127219	1	no	ENSG00000074800	ENO1	1	-	8861006	8861337	332	one_exon	novel
novel_circ_000239	0.833333	1.33333	3.03905	8.34542	1.45736	0.312237	1	no	ENSG00000074800	ENO1	1	-	8866279	8867250	357	annot_exons	hsa_circ_0009624
novel_circ_000240	2	1.16667	7.22428	6.63142	-0.123537	1	1	no	ENSG00000074800	ENO1	1	-	8866279	8868057	427	annot_exons	novel
novel_circ_000241	0	0.333333	0.001	1.57654	10.6225	0.602992	1	no	ENSG00000142583	SLC2A5	1	-	9057448	9057608	161	one_exon	novel
novel_circ_000242	0.833333	0.833333	3.49889	5.71609	0.708129	0.809198	1	no	ENSG00000142583	SLC2A5	1	-	9057448	9058250	260	annot_exons	hsa_circ_0009638
novel_circ_000243	0	0.333333	0.001	1.64043	10.6799	0.60401	1	no	ENSG00000049239	H6PD	1	+	9237131	9247083	3643	exon_intron	novel
novel_circ_000244	1.66667	1.5	6.24559	9.85255	0.657658	0.585473	1	no	ENSG00000171621	SPSB1	1	+	9355743	9356585	843	one_exon	hsa_circ_0009106
novel_circ_000245	0.166667	0	0.713782	0.001	-9.47934	1	1	no	ENSG00000188807	TMEM201	1	+	9595890	9602272	1047	annot_exons	novel
novel_circ_000246	0	0.5	0.001	2.3648	11.2075	0.418992	1	no	ENSG00000171608	PIK3CD	1	-	9680712	9681135	424	antisense	novel
novel_circ_000247	0.333333	0.5	1.32464	2.90298	1.13193	1	1	no	ENSG00000171608	PIK3CD	1	+	9710105	9710596	349	exon_intron	hsa_circ_0009654
novel_circ_000248	0.333333	0.666667	1.4495	2.94095	1.02073	0.724198	1	no	ENSG00000171608	PIK3CD	1	+	9726909	9727772	864	one_exon	hsa_circ_0002983
novel_circ_000250	4	3	16.4006	13.6563	-0.264182	0.92119	1	no	ENSG00000171603	CLSTN1	1	-	9740658	9741256	599	exon_intron	hsa_circ_0009040
novel_circ_000252	0.833333	1	3.2985	4.88934	0.567831	0.831128	1	no	ENSG00000171603	CLSTN1	1	-	9743884	9744643	371	annot_exons	hsa_circ_0009668
novel_circ_000253	0.166667	0.166667	0.599889	0.788268	0.39399	1	1	no	ENSG00000171603	CLSTN1	1	-	9749461	9751681	545	annot_exons	novel
novel_circ_000254	0.833333	0.333333	3.30947	1.36678	-1.27581	0.69467	1	no	ENSG00000171603	CLSTN1	1	-	9749461	9755309	741	annot_exons	novel
novel_circ_056868	136.5	232.667	604.118	1322.26	1.1301	0.000205602	0.0871653	yes	ENSG00000138750	NUP54	4	-	76134175	76144473	662	annot_exons	hsa_circ_0070039
novel_circ_000256	1.16667	0.666667	7.38246	4.68612	-0.655709	0.675436	1	no	ENSG00000162441	LZIC	1	-	9922186	9934860	1969	annot_exons	novel
novel_circ_000257	0.166667	0.5	1.5018	2.187	0.542259	0.641273	1	no	ENSG00000162441	LZIC	1	-	9922186	9935627	2105	annot_exons	novel
novel_circ_000258	0.166667	0.333333	0.724751	1.84106	1.34498	1	1	no	ENSG00000162441	LZIC	1	-	9922186	9936627	2214	annot_exons	novel
novel_circ_000259	81.3333	62.5	331.451	404.745	0.28822	0.652347	1	no	ENSG00000162441	LZIC	1	-	9931891	9934860	277	annot_exons	hsa_circ_001693
novel_circ_000260	17.6667	14.8333	71.8923	80.7612	0.167825	0.798067	1	no	ENSG00000162441	LZIC	1	-	9931891	9935627	413	annot_exons	hsa_circ_0007803
novel_circ_000261	0	0.833333	0.001	3.13427	11.6139	0.209973	1	no	ENSG00000162441	LZIC	1	-	9931891	9936627	522	annot_exons	novel
novel_circ_000262	0.666667	0.333333	2.3143	2.22626	-0.0559552	1	1	no	ENSG00000162441	LZIC	1	-	9931891	9942782	681	annot_exons	novel
novel_circ_000263	0.833333	1.33333	3.02808	10.266	1.7614	0.229871	1	no	ENSG00000162441	LZIC	1	-	9935492	9936627	245	annot_exons	novel
novel_circ_000264	1	0.5	4.87583	1.97724	-1.30216	0.586495	1	no	ENSG00000173614	NMNAT1	1	+	9972018	9975775	355	annot_exons	novel
novel_circ_000265	21	14.8333	84.598	87.7738	0.0531661	0.976394	1	no	ENSG00000173614	NMNAT1	1	+	9972018	9981170	495	annot_exons	novel
novel_circ_000266	0.333333	0	1.4495	0.001	-10.5013	0.633127	1	no	ENSG00000173614	NMNAT1	1	+	9972018	9982578	1284	annot_exons	novel
novel_circ_000267	0.333333	0.166667	2.22655	2.02484	-0.137002	1	1	no	ENSG00000173614	NMNAT1	1	+	9975592	9981170	324	annot_exons	novel
novel_circ_000269	0.333333	0	1.42756	0.001	-10.4793	0.634246	1	no	ENSG00000162444	RBP7	1	-	10007574	10008278	705	antisense	novel
novel_circ_000270	0.833333	1.5	5.66255	9.49657	0.745955	0.60945	1	no	ENSG00000130939	UBE4B	1	+	10072028	10095596	988	annot_exons	novel
novel_circ_000271	0.166667	0.333333	0.599889	1.15703	0.947658	1	1	no	ENSG00000130939	UBE4B	1	+	10072028	10105744	1450	annot_exons	hsa_circ_0009685
novel_circ_000272	0.166667	0	0.713782	0.001	-9.47934	1	1	no	ENSG00000130939	UBE4B	1	-	10095454	10105737	10284	antisense	novel
novel_circ_000273	0	0.166667	0.001	0.578515	9.17621	1	1	no	ENSG00000130939	UBE4B	1	-	10095458	10105741	10284	antisense	novel
novel_circ_000275	0	0.333333	0.001	2.5251	11.3021	0.453821	1	no	ENSG00000130939	UBE4B	1	+	10095461	10106583	985	annot_exons	novel
novel_circ_000276	4.66667	2	17.8378	11.5734	-0.624132	0.344173	1	no	ENSG00000130939	UBE4B	1	+	10095461	10119613	1228	annot_exons	novel
novel_circ_000277	1.16667	0.166667	4.34175	0.578515	-2.90785	0.233366	1	no	ENSG00000130939	UBE4B	1	+	10095461	10122076	1343	annot_exons	novel
novel_circ_000278	0.833333	0.166667	3.19557	0.578515	-2.46565	0.375608	1	no	ENSG00000130939	UBE4B	1	+	10095461	10130813	1700	annot_exons	novel
novel_circ_000279	0.5	0	1.8819	0.001	-10.878	0.500243	1	no	ENSG00000130939	UBE4B	1	+	10095461	10135186	2013	annot_exons	novel
novel_circ_000281	0.333333	0	1.15715	0.001	-10.1764	0.500243	1	no	ENSG00000130939	UBE4B	1	+	10095461	10147090	2380	annot_exons	novel
novel_circ_000282	0.166667	0.166667	0.713782	0.820214	0.200517	1	1	no	ENSG00000130939	UBE4B	1	+	10095461	10151561	2715	annot_exons	novel
novel_circ_000283	1	1	3.80643	4.57463	0.265216	1	1	no	ENSG00000130939	UBE4B	1	+	10101108	10119613	1092	annot_exons	novel
novel_circ_000284	0	0.5	0.001	2.89113	11.4974	0.431627	1	no	ENSG00000130939	UBE4B	1	+	10101108	10122076	1207	annot_exons	novel
novel_circ_000285	0.833333	0.166667	2.91419	0.820214	-1.82902	0.406056	1	no	ENSG00000130939	UBE4B	1	+	10101108	10130813	1564	annot_exons	novel
novel_circ_000286	0.833333	0.166667	3.2985	1.26255	-1.38547	0.455164	1	no	ENSG00000130939	UBE4B	1	+	10117459	10119613	243	annot_exons	hsa_circ_0009689
novel_circ_000287	0.666667	0	3.3837	0.001	-11.7244	0.127753	1	no	ENSG00000130939	UBE4B	1	+	10117459	10130813	715	annot_exons	novel
novel_circ_000288	1	0.833333	5.59928	5.3057	-0.0776995	1	1	no	ENSG00000130939	UBE4B	1	+	10117459	10135186	1028	annot_exons	hsa_circ_0007962
novel_circ_000289	2.33333	0.333333	8.56292	1.57654	-2.44134	0.0938948	1	no	ENSG00000130939	UBE4B	1	+	10117459	10137205	1167	annot_exons	novel
novel_circ_000290	0.666667	0.5	2.48179	4.6282	0.899069	1	1	no	ENSG00000130939	UBE4B	1	+	10117459	10145039	1267	annot_exons	novel
novel_circ_000291	0.5	0	1.91356	0.001	-10.902	0.535012	1	no	ENSG00000130939	UBE4B	1	+	10117459	10149282	1494	annot_exons	novel
novel_circ_000292	1.16667	0.333333	4.97325	4.04968	-0.29638	0.839069	1	no	ENSG00000130939	UBE4B	1	+	10117459	10151561	1730	annot_exons	hsa_circ_0009690
novel_circ_000293	0.666667	0.333333	2.35693	4.04968	0.7809	1	1	no	ENSG00000130939	UBE4B	1	+	10117459	10171329	2329	annot_exons	novel
novel_circ_000294	0.333333	0	1.19978	0.001	-10.2286	0.621467	1	no	ENSG00000130939	UBE4B	1	+	10119513	10122076	216	annot_exons	hsa_circ_0009691
novel_circ_000295	1.5	0.833333	6.07264	7.8265	0.366043	1	1	no	ENSG00000130939	UBE4B	1	+	10119513	10130813	573	annot_exons	novel
novel_circ_000296	0.5	0	2.02745	0.001	-10.9855	0.543906	1	no	ENSG00000130939	UBE4B	1	+	10119513	10135186	886	annot_exons	hsa_circ_0009692
novel_circ_000297	1	0	3.74186	0.001	-11.8695	0.0833055	1	no	ENSG00000130939	UBE4B	1	+	10119513	10145039	1125	annot_exons	novel
novel_circ_000298	0.333333	0.166667	1.15715	0.820214	-0.496504	1	1	no	ENSG00000130939	UBE4B	1	+	10119513	10151561	1588	annot_exons	novel
novel_circ_000299	0.666667	0.5	2.3143	2.4287	0.0696057	1	1	no	ENSG00000130939	UBE4B	1	+	10121962	10130813	472	annot_exons	novel
novel_circ_000300	0.833333	0.333333	3.12431	2.05082	-0.607338	0.755848	1	no	ENSG00000130939	UBE4B	1	+	10126794	10130813	357	annot_exons	novel
novel_circ_000301	0.333333	0	1.31367	0.001	-10.3594	0.500243	1	no	ENSG00000130939	UBE4B	1	+	10126794	10132482	471	annot_exons	novel
novel_circ_000302	1.5	1.16667	5.89418	5.8463	-0.0117679	1	1	no	ENSG00000130939	UBE4B	1	+	10126794	10135186	670	annot_exons	novel
novel_circ_000303	0.833333	0.166667	5.81907	0.578515	-3.33036	0.250467	1	no	ENSG00000130939	UBE4B	1	+	10126794	10137205	809	annot_exons	hsa_circ_0009695
novel_circ_000304	1	0.333333	3.75283	1.57654	-1.25122	0.494025	1	no	ENSG00000130939	UBE4B	1	+	10130500	10135186	529	annot_exons	novel
novel_circ_000305	1.83333	1.5	7.27242	8.63421	0.247629	1	1	no	ENSG00000130939	UBE4B	1	+	10132369	10137205	452	annot_exons	novel
novel_circ_000306	1.16667	0.333333	5.12977	2.84505	-0.850438	0.528946	1	no	ENSG00000130939	UBE4B	1	+	10132369	10149282	779	annot_exons	hsa_circ_0009698
novel_circ_000307	0.333333	0	3.0036	0.001	-11.5525	0.521654	1	no	ENSG00000130939	UBE4B	1	+	10134988	10135186	199	one_exon	novel
novel_circ_071487	66.8333	234.333	259.79	1163.17	2.16265	0.00243062	0.267326	yes	ENSG00000128602	SMO	7	+	129205203	129206587	727	annot_exons	hsa_circ_000011
novel_circ_000309	0.333333	0	1.15715	0.001	-10.1764	0.500243	1	no	ENSG00000130939	UBE4B	1	+	10134988	10149282	665	annot_exons	novel
novel_circ_000310	0.833333	1	3.02808	5.25867	0.796292	0.789642	1	no	ENSG00000130939	UBE4B	1	+	10134988	10151561	901	annot_exons	novel
novel_circ_000311	0.166667	0	0.713782	0.001	-9.47934	1	1	no	ENSG00000130939	UBE4B	1	+	10134988	10161286	1173	annot_exons	novel
novel_circ_000312	2	0.833333	8.56712	8.15729	-0.0707214	0.881519	1	no	ENSG00000130939	UBE4B	1	+	10144940	10161286	835	annot_exons	novel
novel_circ_000313	0.833333	0.833333	4.09748	5.17791	0.337633	1	1	no	ENSG00000130939	UBE4B	1	+	10146963	10161286	735	annot_exons	novel
novel_circ_000314	0.5	0	1.87093	0.001	-10.8695	0.500243	1	no	ENSG00000130939	UBE4B	1	-	10149183	10161285	12103	antisense	novel
novel_circ_000315	1.83333	2	6.86617	12.8681	0.90622	0.384177	1	no	ENSG00000130939	UBE4B	1	+	10149184	10151561	335	annot_exons	hsa_circ_0009700
novel_circ_000317	0.333333	0.166667	2.21558	0.820214	-1.43361	1	1	no	ENSG00000130939	UBE4B	1	+	10151326	10161286	508	annot_exons	novel
novel_circ_000318	0.5	0.166667	1.8819	0.820214	-1.19812	1	1	no	ENSG00000130939	UBE4B	1	+	10161142	10171329	472	annot_exons	hsa_circ_0009702
novel_circ_000319	0.333333	0	1.19978	0.001	-10.2286	0.621463	1	no	ENSG00000130939	UBE4B	1	+	10178644	10180142	570	annot_exons	novel
novel_circ_000320	0.166667	0.5	0.713782	2.62933	1.88114	0.63552	1	no	ENSG00000054523	KIF1B	1	+	10232250	10258672	442	annot_exons	novel
novel_circ_000321	0.5	1.5	2.15232	12.6881	2.55951	0.0658866	0.956786	no	ENSG00000054523	KIF1B	1	+	10232250	10261970	508	annot_exons	novel
novel_circ_000322	0.333333	0.166667	2.22655	1.26255	-0.81847	1	1	no	ENSG00000054523	KIF1B	1	+	10232250	10268263	799	annot_exons	novel
novel_circ_000323	0	0.166667	0.001	0.578515	9.17621	1	1	no	ENSG00000054523	KIF1B	1	+	10232250	10272306	943	annot_exons	novel
novel_circ_000324	10.3333	11.1667	42.6164	53.2211	0.32059	0.599617	1	no	ENSG00000054523	KIF1B	1	+	10232250	10278128	1259	annot_exons	novel
novel_circ_000326	0	0.166667	0.001	0.578515	9.17621	1	1	no	ENSG00000054523	KIF1B	1	-	10232299	10268248	35950	antisense	novel
novel_circ_000327	0	0.333333	0.001	1.15703	10.1762	0.57944	1	no	ENSG00000054523	KIF1B	1	+	10233036	10234238	1203	intronic	novel
novel_circ_000328	1	0.666667	6.3873	4.74053	-0.430159	0.832023	1	no	ENSG00000054523	KIF1B	1	+	10256247	10258672	257	annot_exons	novel
novel_circ_000329	1.83333	3.5	8.54766	18.7378	1.13235	0.183498	1	no	ENSG00000054523	KIF1B	1	+	10256247	10268263	614	annot_exons	novel
novel_circ_000330	0.166667	0.166667	0.724751	0.578515	-0.325132	1	1	no	ENSG00000054523	KIF1B	1	+	10256247	10271579	692	annot_exons	novel
novel_circ_000331	2	1.66667	7.22428	6.2366	-0.212095	1	1	no	ENSG00000054523	KIF1B	1	+	10258493	10260230	1738	exon_intron	novel
novel_circ_000332	0.833333	0.833333	3.11334	6.15842	0.984098	0.648235	1	no	ENSG00000054523	KIF1B	1	+	10258493	10261970	246	annot_exons	novel
novel_circ_000333	0.5	1.5	1.87093	8.36056	2.15984	0.0619078	0.952699	no	ENSG00000054523	KIF1B	1	+	10258493	10268263	537	annot_exons	hsa_circ_0009703
novel_circ_000334	0.666667	1.83333	2.48179	6.57342	1.40526	0.403491	1	no	ENSG00000054523	KIF1B	1	+	10258493	10272306	681	annot_exons	novel
novel_circ_000335	0.666667	0.666667	2.3143	3.46964	0.58421	1	1	no	ENSG00000054523	KIF1B	1	+	10258493	10276399	854	annot_exons	novel
novel_circ_000336	3.83333	2	15.1489	9.07254	-0.739634	0.432482	1	no	ENSG00000054523	KIF1B	1	+	10258493	10278128	997	annot_exons	novel
novel_circ_000337	0.5	0.5	2.81547	2.21894	-0.343504	1	1	no	ENSG00000054523	KIF1B	1	+	10258493	10282533	1251	annot_exons	novel
novel_circ_075004	108.667	212.667	483.968	1083.53	1.16275	0.0177322	0.628211	yes	ENSG00000104375	STK3	8	-	98706467	98707311	333	annot_exons	hsa_circ_0004592
novel_circ_000339	0.666667	0.5	2.47082	2.62933	0.0897058	1	1	no	ENSG00000054523	KIF1B	1	+	10261905	10282533	1071	annot_exons	novel
novel_circ_000340	0	0.666667	0.001	2.55576	11.3195	0.318068	1	no	ENSG00000054523	KIF1B	1	+	10261905	10291161	1151	annot_exons	novel
novel_circ_000341	9.66667	8.33333	41.9233	53.2819	0.345895	0.529233	1	no	ENSG00000054523	KIF1B	1	+	10267380	10268263	291	annot_exons	hsa_circ_0002002
novel_circ_000342	7.33333	3.83333	28.8605	20.9413	-0.462742	0.417384	1	no	ENSG00000054523	KIF1B	1	+	10267380	10272306	435	annot_exons	novel
novel_circ_000343	0.333333	0	1.15715	0.001	-10.1764	0.500243	1	no	ENSG00000054523	KIF1B	1	+	10267380	10275503	529	annot_exons	novel
novel_circ_000344	4.5	3.5	17.4767	19.184	0.134471	0.91273	1	no	ENSG00000054523	KIF1B	1	+	10267380	10282533	1005	annot_exons	novel
novel_circ_000345	0	0.166667	0.001	0.788268	9.62254	1	1	no	ENSG00000054523	KIF1B	1	+	10268152	10278128	572	annot_exons	novel
novel_circ_000346	2.33333	2.16667	8.55989	9.45851	0.144021	0.880684	1	no	ENSG00000054523	KIF1B	1	+	10271502	10278128	460	annot_exons	novel
novel_circ_000347	2.5	1.5	10.9557	7.3794	-0.5701	0.611722	1	no	ENSG00000054523	KIF1B	1	+	10271502	10282533	714	annot_exons	hsa_circ_0009706
novel_circ_000348	4.83333	3.66667	18.9359	18.4392	-0.0383474	1	1	no	ENSG00000054523	KIF1B	1	+	10275428	10282533	552	annot_exons	novel
novel_circ_000349	0.666667	0	2.35693	0.001	-11.2027	0.267224	1	no	ENSG00000054523	KIF1B	1	+	10275428	10292122	708	annot_exons	novel
novel_circ_000350	0.333333	0.166667	1.4495	0.578515	-1.32513	1	1	no	ENSG00000054523	KIF1B	1	+	10282322	10297246	893	annot_exons	novel
novel_circ_000351	0	0.166667	0.001	0.578515	9.17621	1	1	no	ENSG00000054523	KIF1B	1	+	10282322	10321857	6571	annot_exons	novel
novel_circ_000354	2.5	2.66667	13.8356	19.9927	0.531089	0.634086	1	no	ENSG00000054523	KIF1B	1	+	10291082	10297246	681	annot_exons	novel
novel_circ_000355	0.5	0.833333	1.91356	5.17555	1.43545	0.304105	1	no	ENSG00000054523	KIF1B	1	+	10291082	10321857	6359	annot_exons	novel
novel_circ_000356	0.666667	0.666667	2.60665	3.72319	0.514342	1	1	no	ENSG00000054523	KIF1B	1	+	10291082	10324895	6676	annot_exons	novel
novel_circ_000357	0	0.166667	0.001	0.820214	9.67986	1	1	no	ENSG00000054523	KIF1B	1	+	10291082	10326359	6925	annot_exons	novel
novel_circ_000358	0.833333	0.333333	3.32043	2.81311	-0.239207	1	1	no	ENSG00000054523	KIF1B	1	+	10292047	10321857	6279	annot_exons	novel
novel_circ_000359	0	0.166667	0.001	0.578515	9.17621	1	1	no	ENSG00000054523	KIF1B	1	+	10292047	10334638	6964	annot_exons	novel
novel_circ_000360	0	0.333333	0.001	1.64043	10.6799	0.604241	1	no	ENSG00000054523	KIF1B	1	-	10305104	10305580	477	antisense	novel
novel_circ_000361	0.333333	0	1.4495	0.001	-10.5013	0.633329	1	no	ENSG00000054523	KIF1B	1	+	10309063	10381641	19397	exon_intron	novel
novel_circ_000362	0.5	0.166667	3.60349	0.788268	-2.19264	0.509771	1	no	ENSG00000054523	KIF1B	1	+	10320043	10321857	243	annot_exons	novel
novel_circ_000363	29.1667	10.6667	114.155	63.5698	-0.844582	0.0799524	1	no	ENSG00000054523	KIF1B	1	+	10320043	10324895	560	annot_exons	novel
novel_circ_000364	0.333333	0.166667	1.4495	0.578515	-1.32513	1	1	no	ENSG00000054523	KIF1B	1	+	10320043	10334638	928	annot_exons	novel
novel_circ_000365	0.333333	0	1.15715	0.001	-10.1764	0.500243	1	no	ENSG00000054523	KIF1B	1	+	10320043	10336742	1014	annot_exons	novel
novel_circ_000366	0	0.333333	0.001	2.60336	11.3462	0.548752	1	no	ENSG00000054523	KIF1B	1	+	10320043	10337203	1144	annot_exons	novel
novel_circ_000367	0.333333	0	3.0036	0.001	-11.5525	0.521645	1	no	ENSG00000054523	KIF1B	1	+	10320043	10337533	1307	annot_exons	novel
novel_circ_000368	4.33333	2.16667	16.8523	10.2232	-0.721105	0.428637	1	no	ENSG00000054523	KIF1B	1	+	10320043	10343287	1573	annot_exons	hsa_circ_0009709
novel_circ_000369	0	0.166667	0.001	0.578515	9.17621	1	1	no	ENSG00000054523	KIF1B	1	+	10320043	10352736	1940	annot_exons	novel
novel_circ_000370	0	0.166667	0.001	0.578515	9.17621	1	1	no	ENSG00000054523	KIF1B	1	+	10320043	10375373	3320	annot_exons	novel
novel_circ_000371	10	13.3333	35.195	49.4008	0.489163	0.660967	1	no	ENSG00000054523	KIF1B	1	+	10320043	10376676	3452	annot_exons	novel
novel_circ_000372	0.166667	0.166667	0.713782	0.788268	0.143203	1	1	no	ENSG00000054523	KIF1B	1	+	10321709	10342168	1423	annot_exons	novel
novel_circ_000373	0	0.166667	0.001	0.820214	9.67986	1	1	no	ENSG00000054523	KIF1B	1	+	10323884	10324895	317	annot_exons	novel
novel_circ_000374	0	0.166667	0.001	1.26255	10.3021	1	1	no	ENSG00000054523	KIF1B	1	+	10323884	10334638	685	annot_exons	novel
novel_circ_000375	0.333333	0	1.15715	0.001	-10.1764	0.500243	1	no	ENSG00000054523	KIF1B	1	+	10323884	10337533	1064	annot_exons	novel
novel_circ_072431	121	183.333	499.915	1082.28	1.11432	0.0299352	0.760003	yes	ENSG00000184863	RBM33	7	+	155672867	155680908	445	annot_exons	hsa_circ_002131
novel_circ_000377	0.666667	1.16667	4.16075	5.42679	0.383256	0.611403	1	no	ENSG00000054523	KIF1B	1	+	10323884	10345953	1439	annot_exons	novel
novel_circ_000378	0	0.666667	0.001	2.94095	11.5221	0.133519	1	no	ENSG00000054523	KIF1B	1	+	10323884	10348733	1591	annot_exons	novel
novel_circ_000379	0.166667	0	0.713782	0.001	-9.47934	1	1	no	ENSG00000054523	KIF1B	1	+	10323884	10376676	3209	annot_exons	novel
novel_circ_000381	0	0.666667	0.001	3.08445	11.5908	0.197639	1	no	ENSG00000054523	KIF1B	1	+	10334520	10339859	589	annot_exons	novel
novel_circ_000382	2.33333	1.5	8.61224	6.42847	-0.421913	0.851423	1	no	ENSG00000054523	KIF1B	1	+	10334520	10345953	873	annot_exons	novel
novel_circ_000384	0.333333	0.666667	1.15715	3.23979	1.48533	0.388771	1	no	ENSG00000054523	KIF1B	1	+	10334520	10348733	1025	annot_exons	novel
novel_circ_017337	71.5	191.833	302.634	1052.87	1.79868	1.85759e-06	0.00528916	yes	ENSG00000127328	RAB3IP	12	+	69800209	69801721	242	annot_exons	hsa_circ_000568
novel_circ_000386	0	0.5	0.001	1.73554	10.7612	0.605376	1	no	ENSG00000054523	KIF1B	1	+	10334520	10375373	2511	annot_exons	novel
novel_circ_000387	0.333333	0.166667	1.31367	0.578515	-1.18318	1	1	no	ENSG00000054523	KIF1B	1	+	10336657	10361825	1288	annot_exons	novel
novel_circ_000388	1.5	2	6.28692	15.2734	1.2806	0.20567	1	no	ENSG00000054523	KIF1B	1	+	10342050	10345953	284	annot_exons	novel
novel_circ_000389	2.33333	2.5	8.42406	12.027	0.513694	0.517677	1	no	ENSG00000054523	KIF1B	1	+	10342050	10348733	436	annot_exons	novel
novel_circ_000390	7.5	2	27.5481	10.8373	-1.34595	0.0777815	1	no	ENSG00000054523	KIF1B	1	+	10345845	10348733	261	annot_exons	novel
novel_circ_000391	0.333333	0.666667	1.19978	5.37015	2.1622	0.228773	1	no	ENSG00000054523	KIF1B	1	+	10347761	10348729	148	annot_exons	novel
novel_circ_000392	70.1667	56.3333	293.256	344.895	0.233994	0.604537	1	no	ENSG00000054523	KIF1B	1	+	10347761	10348733	152	annot_exons	hsa_circ_0009711
novel_circ_000393	0.833333	0.333333	3.2985	1.84106	-0.841268	0.729733	1	no	ENSG00000054523	KIF1B	1	+	10347761	10352736	258	annot_exons	novel
novel_circ_000394	0.166667	0.5	0.599889	2.187	1.86618	0.627	1	no	ENSG00000054523	KIF1B	1	+	10347761	10365648	982	annot_exons	novel
novel_circ_000395	0.333333	0.166667	1.42756	1.26255	-0.177215	1	1	no	ENSG00000054523	KIF1B	1	+	10352631	10365648	830	annot_exons	novel
novel_circ_000396	0	0.333333	0.001	1.36678	10.4166	0.500243	1	no	ENSG00000054523	KIF1B	1	+	10352631	10375373	1486	annot_exons	hsa_circ_0009712
novel_circ_000397	1	0.833333	4.03422	4.62301	0.196544	1	1	no	ENSG00000054523	KIF1B	1	+	10360929	10365648	697	annot_exons	hsa_circ_0009713
novel_circ_000398	0.333333	0.666667	1.43853	2.31406	0.685828	1	1	no	ENSG00000054523	KIF1B	1	+	10360929	10371262	891	annot_exons	hsa_circ_0009714
novel_circ_000399	2.33333	1	9.43987	4.78202	-0.981147	0.405735	1	no	ENSG00000054523	KIF1B	1	+	10360929	10375373	1353	annot_exons	hsa_circ_0009715
novel_circ_000400	24	15.3333	96.1486	102.459	0.0917113	0.933169	1	no	ENSG00000054523	KIF1B	1	+	10363283	10365648	448	annot_exons	hsa_circ_0009716
novel_circ_000401	1.33333	1.16667	5.0269	6.52122	0.375472	0.866283	1	no	ENSG00000054523	KIF1B	1	+	10363283	10371262	642	annot_exons	novel
novel_circ_000402	1	0.833333	3.62797	4.20587	0.213241	1	1	no	ENSG00000054523	KIF1B	1	+	10363283	10375373	1104	annot_exons	novel
novel_circ_000403	6	4.66667	27.3291	27.7847	0.0238521	1	1	no	ENSG00000054523	KIF1B	1	+	10365100	10365648	386	annot_exons	hsa_circ_0009718
novel_circ_000404	0	0.166667	0.001	0.578515	9.17621	1	1	no	ENSG00000054523	KIF1B	1	+	10365409	10374547	666	exon_intron	novel
novel_circ_000405	0.666667	0	2.3143	0.001	-11.1764	0.315707	1	no	ENSG00000054523	KIF1B	1	+	10365495	10375373	810	annot_exons	novel
novel_circ_015140	512.833	183.5	2171.47	1044.25	-1.0562	0.0128935	0.555692	yes	ENSG00000134909	ARHGAP32	11	-	129123446	129164427	328	annot_exons	hsa_circ_0007843
novel_circ_000407	6	4.5	22.1644	19.1447	-0.211299	0.806585	1	no	ENSG00000054523	KIF1B	1	+	10371141	10375373	584	annot_exons	hsa_circ_0009721
novel_circ_000408	0.333333	0	1.42756	0.001	-10.4793	0.634249	1	no	ENSG00000054523	KIF1B	1	-	10379553	10380104	552	antisense	novel
novel_circ_000409	5.5	7	24.0441	45.4374	0.918198	0.20686	1	no	ENSG00000142657	PGD	1	+	10403071	10404279	185	annot_exons	novel
novel_circ_000410	1.33333	2.66667	5.89715	17.3549	1.55726	0.0645334	0.956183	no	ENSG00000142657	PGD	1	+	10403071	10413251	580	annot_exons	hsa_circ_0009726
novel_circ_000411	0.333333	0.666667	1.19978	3.76848	1.65122	0.446059	1	no	ENSG00000142657	PGD	1	+	10404161	10413251	514	annot_exons	hsa_circ_0009729
novel_circ_000412	2.16667	2.5	8.58734	14.9516	0.800021	0.385238	1	no	ENSG00000142657	PGD	1	+	10411418	10413251	325	annot_exons	hsa_circ_0009732
novel_circ_000413	2.83333	1.66667	13.2742	8.24305	-0.687371	0.567308	1	no	ENSG00000175279	CENPS	1	+	10433842	10442441	402	annot_exons	hsa_circ_001949
novel_circ_000416	0.166667	0	0.724751	0.001	-9.50134	1	1	no	ENSG00000175279	CENPS	1	+	10440347	10442441	244	annot_exons	hsa_circ_0006905
novel_circ_000417	5	4.33333	21.5978	26.58	0.299459	0.699237	1	no	ENSG00000160049	DFFA	1	-	10467190	10469338	305	annot_exons	hsa_circ_0008936
novel_circ_000418	0.166667	0.166667	0.713782	0.788268	0.143203	1	1	no	ENSG00000142655	PEX14	1	+	10519803	10528359	8557	intronic	novel
novel_circ_000419	0.166667	0	0.724751	0.001	-9.50134	1	1	no	ENSG00000120948	TARDBP	1	+	11016844	11018873	305	annot_exons	hsa_circ_0008660
novel_circ_000420	2.16667	0.5	8.11653	2.41958	-1.74611	0.144337	1	no	ENSG00000120948	TARDBP	1	+	11016844	11020599	476	annot_exons	novel
novel_circ_000421	3.83333	1.5	14.4047	7.7646	-0.891561	0.230344	1	no	ENSG00000120948	TARDBP	1	+	11018733	11020599	312	annot_exons	novel
novel_circ_000422	0	0.5	0.001	1.73554	10.7612	0.605376	1	no	ENSG00000171824	EXOSC10	1	-	11068008	11076948	748	annot_exons	novel
novel_circ_000423	3.5	2.16667	14.5233	14.0439	-0.0484266	1	1	no	ENSG00000171824	EXOSC10	1	-	11070900	11076948	437	annot_exons	hsa_circ_0009759
novel_circ_000424	7.5	5.83333	30.2248	40.7078	0.42957	0.596631	1	no	ENSG00000171824	EXOSC10	1	-	11073934	11074326	171	annot_exons	hsa_circ_0003467
novel_circ_000425	7.33333	7.66667	30.8673	53.0334	0.780822	0.2225	1	no	ENSG00000171824	EXOSC10	1	-	11073934	11076948	278	annot_exons	hsa_circ_0002448
novel_circ_000426	0.166667	0	0.724751	0.001	-9.50134	1	1	no	ENSG00000171824	EXOSC10	1	-	11073934	11090668	1514	annot_exons	novel
novel_circ_000427	1	0.666667	4.6864	3.03916	-0.62481	1	1	no	ENSG00000171824	EXOSC10	1	-	11076842	11077651	237	annot_exons	novel
novel_circ_000428	1	0.166667	3.51408	1.26255	-1.47681	0.416719	1	no	ENSG00000171824	EXOSC10	1	-	11076842	11082878	897	annot_exons	novel
novel_circ_000429	2.16667	2.16667	9.77355	10.522	0.106457	0.876038	1	no	ENSG00000171824	EXOSC10	1	-	11077330	11077651	165	exon_intron	hsa_circ_0008976
novel_circ_000431	1.16667	0.666667	4.63411	4.36616	-0.0859246	1	1	no	ENSG00000171824	EXOSC10	1	-	11080764	11081238	306	annot_exons	novel
novel_circ_000432	0.333333	0.333333	1.15715	1.54222	0.414436	1	1	no	ENSG00000171824	EXOSC10	1	-	11080764	11088198	828	annot_exons	novel
novel_circ_000433	8.66667	6.66667	34.7053	41.0027	0.240562	0.776687	1	no	ENSG00000171824	EXOSC10	1	-	11090554	11091597	386	annot_exons	hsa_circ_001352
novel_circ_000434	0.333333	0.666667	2.22655	2.55576	0.198941	1	1	no	ENSG00000198793	MTOR	1	-	11117004	11133197	2551	annot_exons	novel
novel_circ_000435	1.16667	1.33333	4.78091	8.06941	0.755179	0.694267	1	no	ENSG00000198793	MTOR	1	-	11121095	11122126	422	exon_intron	novel
novel_circ_000436	4	3.5	17.289	18.8875	0.12758	0.899894	1	no	ENSG00000198793	MTOR	1	-	11121246	11122126	271	annot_exons	hsa_circ_0009792
novel_circ_000437	0.166667	0.833333	0.724751	4.04816	2.48171	0.346431	1	no	ENSG00000198793	MTOR	1	-	11121246	11133197	2468	annot_exons	hsa_circ_0009795
novel_circ_000438	0	0.333333	0.001	1.15703	10.1762	0.579435	1	no	ENSG00000198793	MTOR	1	-	11121979	11127806	777	annot_exons	hsa_circ_0009798
novel_circ_000439	4.5	5.83333	17.3633	30.8049	0.827121	0.270107	1	no	ENSG00000198793	MTOR	1	-	11124498	11133197	2197	annot_exons	hsa_circ_0006576
novel_circ_000440	0.333333	0	1.4495	0.001	-10.5013	0.633323	1	no	ENSG00000198793	MTOR	1	-	11126622	11130777	1162	annot_exons	novel
novel_circ_000442	2.16667	0.5	7.99166	3.10361	-1.36455	0.255443	1	no	ENSG00000198793	MTOR	1	-	11144648	11146791	302	annot_exons	novel
novel_circ_000443	1.83333	0.666667	8.04947	3.4176	-1.23591	0.302008	1	no	ENSG00000198793	MTOR	1	-	11199258	11199703	309	annot_exons	novel
novel_circ_000444	0.166667	0.333333	0.724751	4.04968	2.48225	0.603884	1	no	ENSG00000198793	MTOR	1	-	11199258	11209458	599	annot_exons	novel
novel_circ_000445	0.666667	0	3.54022	0.001	-11.7896	0.12633	1	no	ENSG00000198793	MTOR	1	-	11199258	11210906	692	annot_exons	novel
novel_circ_000446	0.333333	0.333333	1.19978	1.36678	0.188016	1	1	no	ENSG00000198793	MTOR	1	-	11199258	11216234	1223	annot_exons	novel
novel_circ_000447	1.83333	1.66667	7.33018	9.8305	0.423416	0.845305	1	no	ENSG00000198793	MTOR	1	-	11204561	11209458	290	annot_exons	novel
novel_circ_000448	2.5	1.5	10.1385	6.51993	-0.636918	0.634009	1	no	ENSG00000198793	MTOR	1	-	11212312	11216234	531	annot_exons	novel
novel_circ_000449	0	0.5	0.001	2.87103	11.4874	0.256286	1	no	ENSG00000198793	MTOR	1	-	11228668	11228918	251	one_exon	novel
novel_circ_000451	0.166667	0.333333	0.724751	1.57654	1.1212	1	1	no	ENSG00000198793	MTOR	1	-	11228668	11232528	609	annot_exons	novel
novel_circ_000452	0.166667	0.333333	1.5018	1.57654	0.0700663	1	1	no	ENSG00000198793	MTOR	1	-	11233398	11234265	213	annot_exons	novel
novel_circ_000453	0.166667	0.666667	0.724751	3.76039	2.37532	0.488735	1	no	ENSG00000198793	MTOR	1	-	11243114	11248094	572	annot_exons	hsa_circ_0009842
novel_circ_000454	2.16667	1	8.66162	10.3256	0.253519	1	1	no	ENSG00000198793	MTOR	1	-	11247625	11248094	385	annot_exons	novel
novel_circ_000455	0.166667	0	0.724751	0.001	-9.50134	1	1	no	ENSG00000120942	UBIAD1	1	+	11293467	11295678	2212	exon_intron	novel
novel_circ_000456	0.666667	0.5	3.55119	3.18187	-0.158428	1	1	no	ENSG00000120942	UBIAD1	1	+	11294873	11295678	806	one_exon	novel
novel_circ_000457	1.83333	2.66667	7.13659	15.4783	1.11694	0.214576	1	no	ENSG00000204624	DISP3	1	+	11500990	11502897	1319	annot_exons	novel
novel_circ_000458	0.666667	0.333333	2.48179	2.08276	-0.252882	1	1	no	ENSG00000132879	FBXO44	1	+	11658267	11658871	359	annot_exons	novel
novel_circ_000459	0.166667	0	1.5018	0.001	-10.5525	1	1	no	ENSG00000132879	FBXO44	1	-	11661315	11662255	941	antisense	novel
novel_circ_000460	0	0.333333	0.001	1.39873	10.4499	0.500243	1	no	ENSG00000162490	DRAXIN	1	+	11706249	11715208	947	annot_exons	novel
novel_circ_000461	0	0.5	0.001	3.10361	11.5997	0.348473	1	no	ENSG00000162490	DRAXIN	1	+	11709275	11715208	486	annot_exons	novel
novel_circ_000462	1.33333	3.5	4.79609	15.3976	1.68277	0.0921416	1	no	ENSG00000162490	DRAXIN	1	+	11711851	11715208	295	annot_exons	novel
novel_circ_000463	0.166667	0	0.724751	0.001	-9.50134	1	1	no	NA	#N/A	1	-	11751294	11751535	242	intergenic	novel
novel_circ_000464	1	0.166667	4.19074	0.578515	-2.85678	0.290261	1	no	ENSG00000177000	MTHFR	1	-	11796206	11801399	690	annot_exons	hsa_circ_0009860
novel_circ_000465	0.833333	0.166667	3.08168	0.963709	-1.67705	0.385593	1	no	ENSG00000177000	MTHFR	1	-	11800212	11801399	350	annot_exons	hsa_circ_0009861
novel_circ_000467	0.5	0.166667	2.03842	0.788268	-1.37069	1	1	no	ENSG00000011021	CLCN6	1	+	11815846	11816680	132	annot_exons	novel
novel_circ_000468	3.5	2.33333	15.6281	13.7371	-0.18606	0.899226	1	no	ENSG00000011021	CLCN6	1	+	11823707	11827221	387	annot_exons	hsa_circ_0009865
novel_circ_000469	0.166667	0.166667	0.724751	1.26255	0.800783	1	1	no	ENSG00000011021	CLCN6	1	+	11833515	11836153	732	annot_exons	novel
novel_circ_000470	0	0.166667	0.001	0.963709	9.91245	1	1	no	ENSG00000011021	CLCN6	1	+	11833515	11837499	1047	annot_exons	novel
novel_circ_000471	1.33333	0.833333	4.90998	3.51947	-0.480361	0.780489	1	no	ENSG00000083444	PLOD1	1	+	11947976	11950520	390	annot_exons	hsa_circ_0009879
novel_circ_000472	0	0.333333	0.001	2.5251	11.3021	0.453788	1	no	ENSG00000083444	PLOD1	1	+	11964644	11970816	574	annot_exons	novel
novel_circ_000473	0.666667	0.333333	2.63831	1.84106	-0.519075	1	1	no	ENSG00000083444	PLOD1	1	+	11970670	11972997	273	annot_exons	hsa_circ_0009902
novel_circ_000474	0	0.166667	0.001	0.788268	9.62254	1	1	no	ENSG00000083444	PLOD1	1	+	11972872	11972997	126	one_exon	hsa_circ_0009904
novel_circ_000475	0	0.333333	0.001	1.92742	10.9125	0.616344	1	no	ENSG00000116688	MFN2	1	+	11981970	11982590	213	annot_exons	novel
novel_circ_000476	0.333333	0.166667	1.19978	2.02484	0.75504	1	1	no	ENSG00000116688	MFN2	1	+	11981970	11997421	816	annot_exons	novel
novel_circ_000477	0.833333	0	3.22723	0.001	-11.6561	0.212858	1	no	ENSG00000116688	MFN2	1	+	11989165	11992690	315	annot_exons	hsa_circ_0009910
novel_circ_000478	0.5	0	2.03842	0.001	-10.9932	0.250365	1	no	ENSG00000116688	MFN2	1	+	11989165	11997421	603	annot_exons	hsa_circ_0009912
novel_circ_000479	0.166667	0	0.599889	0.001	-9.22855	1	1	no	ENSG00000116688	MFN2	1	+	11989165	11999008	733	annot_exons	novel
novel_circ_022414	852.167	140	3728.91	869.807	-2.09999	0.000398896	0.12026	yes	NA	#N/A	14	+	49853775	49862709	8935	intergenic	novel
novel_circ_000481	0	0.166667	0.001	0.578515	9.17621	1	1	no	ENSG00000116688	MFN2	1	+	11998770	11999095	217	annot_exons	hsa_circ_0009919
novel_circ_000482	14.3333	7.66667	57.0414	37.426	-0.607967	0.311616	1	no	ENSG00000116688	MFN2	1	+	12001401	12002103	344	annot_exons	hsa_circ_0006470
novel_circ_000483	0.5	0.833333	2.14135	3.10233	0.534833	1	1	no	ENSG00000116688	MFN2	1	+	12001401	12009726	1388	annot_exons	hsa_circ_0009923
novel_circ_000485	0	0.166667	0.001	0.578515	9.17621	1	1	no	ENSG00000116688	MFN2	1	+	12006538	12007249	353	annot_exons	novel
novel_circ_000486	0	0.333333	0.001	2.5251	11.3021	0.453777	1	no	ENSG00000116688	MFN2	1	+	12011692	12013094	1403	one_exon	novel
novel_circ_000487	0	0.166667	0.001	0.820214	9.67986	1	1	no	ENSG00000028137	TNFRSF1B	1	+	12192863	12194032	314	annot_exons	novel
novel_circ_000489	0	0.166667	0.001	0.820214	9.67986	1	1	no	ENSG00000048707	VPS13D	1	+	12249223	12258103	663	annot_exons	novel
novel_circ_000490	0.666667	1.5	3.41536	7.94342	1.21772	0.380364	1	no	ENSG00000048707	VPS13D	1	+	12253722	12258103	546	annot_exons	hsa_circ_0009955
novel_circ_000491	0	0.166667	0.001	0.820214	9.67986	1	1	no	ENSG00000048707	VPS13D	1	+	12256333	12278038	3781	annot_exons	novel
novel_circ_000492	0.666667	0.5	2.59568	3.86591	0.574692	1	1	no	ENSG00000048707	VPS13D	1	+	12268706	12271124	302	annot_exons	novel
novel_circ_000493	0	0.333333	0.001	2.5251	11.3021	0.453766	1	no	ENSG00000048707	VPS13D	1	+	12270994	12273135	264	annot_exons	novel
novel_circ_000494	0.666667	0.333333	2.3143	1.60848	-0.524876	1	1	no	ENSG00000048707	VPS13D	1	+	12270994	12278038	2478	annot_exons	novel
novel_circ_000495	42.6667	33.8333	174.715	177.157	0.0200249	0.972601	1	no	ENSG00000048707	VPS13D	1	+	12275825	12278038	2214	one_exon	hsa_circ_0009964
novel_circ_000496	0.166667	0.666667	0.724751	2.99809	2.04849	0.470627	1	no	ENSG00000048707	VPS13D	1	+	12275825	12279650	2366	annot_exons	novel
novel_circ_000497	0.333333	0.5	1.42756	2.46064	0.785479	1	1	no	ENSG00000048707	VPS13D	1	+	12282705	12288313	1123	annot_exons	novel
novel_circ_000498	0.166667	0	0.599889	0.001	-9.22855	1	1	no	ENSG00000048707	VPS13D	1	+	12288223	12291124	218	annot_exons	novel
novel_circ_000499	0.333333	0.166667	1.19978	1.26255	0.0735718	1	1	no	ENSG00000048707	VPS13D	1	+	12288223	12308641	1016	annot_exons	novel
novel_circ_000500	0.666667	0.166667	2.48179	0.820214	-1.59731	0.625365	1	no	ENSG00000048707	VPS13D	1	+	12290998	12299384	491	annot_exons	novel
novel_circ_000501	0	0.166667	0.001	0.788268	9.62254	1	1	no	ENSG00000048707	VPS13D	1	+	12290998	12304728	714	annot_exons	novel
novel_circ_000502	1.16667	1.5	4.34175	7.06722	0.702865	0.495252	1	no	ENSG00000048707	VPS13D	1	+	12299202	12304728	406	annot_exons	hsa_circ_0007677
novel_circ_000503	9.66667	5.33333	38.8552	28.7307	-0.435516	0.300855	1	no	ENSG00000048707	VPS13D	1	+	12299202	12308641	617	annot_exons	hsa_circ_0008275
novel_circ_000504	0.333333	0.166667	1.15715	0.820214	-0.496504	1	1	no	ENSG00000048707	VPS13D	1	+	12299202	12318337	1381	annot_exons	hsa_circ_0009971
novel_circ_000505	0.166667	0	1.5018	0.001	-10.5525	1	1	no	ENSG00000048707	VPS13D	1	+	12299202	12322746	1882	annot_exons	hsa_circ_0009973
novel_circ_000506	0.333333	0	1.4495	0.001	-10.5013	0.633315	1	no	ENSG00000048707	VPS13D	1	+	12299202	12333366	2395	annot_exons	novel
novel_circ_000507	0	0.5	0.001	1.9453	10.9258	0.28484	1	no	ENSG00000048707	VPS13D	1	+	12311454	12323780	1340	annot_exons	hsa_circ_0009981
novel_circ_000508	0	0.166667	0.001	0.820214	9.67986	1	1	no	ENSG00000048707	VPS13D	1	+	12311454	12329918	1637	annot_exons	novel
novel_circ_000509	1.83333	2	6.4709	9.66461	0.578745	0.614591	1	no	ENSG00000048707	VPS13D	1	+	12318072	12321964	556	annot_exons	hsa_circ_0009985
novel_circ_001444	58.8333	157.167	282.112	856.404	1.60202	0.0002981	0.102768	yes	ENSG00000160094	ZNF362	1	+	33294937	33295305	238	annot_exons	hsa_circ_0009027
novel_circ_061708	470.167	133.833	1929.91	784.997	-1.29777	0.00373534	0.31522	yes	ENSG00000112893	MAN2A1	5	+	109713520	109716264	400	annot_exons	hsa_circ_0008058
novel_circ_000512	0.333333	0	1.31367	0.001	-10.3594	0.500243	1	no	ENSG00000048707	VPS13D	1	+	12318072	12327854	1049	annot_exons	novel
novel_circ_000513	1.33333	0.166667	4.95261	0.820214	-2.59412	0.126763	1	no	ENSG00000048707	VPS13D	1	+	12318072	12333366	1280	annot_exons	hsa_circ_0009988
novel_circ_000514	0.333333	0	1.32464	0.001	-10.3714	0.500243	1	no	ENSG00000048707	VPS13D	1	+	12318072	12343051	1737	annot_exons	novel
novel_circ_000515	1.66667	0.833333	6.22366	4.2035	-0.56617	0.603917	1	no	ENSG00000048707	VPS13D	1	+	12322536	12323780	286	annot_exons	hsa_circ_0009995
novel_circ_000516	0.166667	0.333333	0.599889	1.15703	0.947658	1	1	no	ENSG00000048707	VPS13D	1	+	12322536	12327854	493	annot_exons	novel
novel_circ_000517	5.66667	2.33333	23.5603	10.8532	-1.11824	0.247634	1	no	ENSG00000048707	VPS13D	1	+	12322536	12329918	583	annot_exons	hsa_circ_0007588
novel_circ_000518	0.5	0.166667	1.92453	0.963709	-0.997837	1	1	no	ENSG00000048707	VPS13D	1	+	12322536	12333366	724	annot_exons	novel
novel_circ_000519	0	0.166667	0.001	0.578515	9.17621	1	1	no	ENSG00000048707	VPS13D	1	+	12322536	12345509	1317	annot_exons	novel
novel_circ_000520	0.333333	0	1.15715	0.001	-10.1764	0.500243	1	no	ENSG00000048707	VPS13D	1	+	12341783	12358601	1512	annot_exons	novel
novel_circ_000521	0.166667	0.5	0.713782	1.73554	1.28183	1	1	no	ENSG00000048707	VPS13D	1	+	12341783	12416827	3704	annot_exons	novel
novel_circ_000522	0.333333	0	1.15715	0.001	-10.1764	0.500243	1	no	ENSG00000048707	VPS13D	1	+	12353974	12379596	1759	annot_exons	novel
novel_circ_000523	1.33333	0.833333	5.06651	4.44757	-0.187974	1	1	no	ENSG00000048707	VPS13D	1	+	12355899	12363247	769	annot_exons	hsa_circ_0010003
novel_circ_000524	1	0.333333	3.47145	1.64043	-1.08147	0.770299	1	no	ENSG00000048707	VPS13D	1	+	12358459	12379596	1192	annot_exons	novel
novel_circ_000526	0.333333	0.5	2.10169	2.4287	0.208633	1	1	no	ENSG00000048707	VPS13D	1	+	12362720	12363247	307	annot_exons	novel
novel_circ_000527	0.5	0.333333	1.79967	1.15703	-0.637305	1	1	no	ENSG00000048707	VPS13D	1	+	12362720	12373858	776	annot_exons	novel
novel_circ_000528	0.166667	0	0.724751	0.001	-9.50134	1	1	no	ENSG00000048707	VPS13D	1	+	12362720	12403973	1889	annot_exons	hsa_circ_0010008
novel_circ_000529	2	1.5	7.57996	9.35307	0.303251	1	1	no	ENSG00000048707	VPS13D	1	+	12362720	12416827	2192	annot_exons	novel
novel_circ_000530	0.833333	0	3.11334	0.001	-11.6042	0.233411	1	no	ENSG00000048707	VPS13D	1	+	12362720	12460396	2521	annot_exons	novel
novel_circ_000531	0	0.166667	0.001	2.02484	10.9836	0.641841	1	no	ENSG00000048707	VPS13D	1	+	12368468	12416827	1885	annot_exons	novel
[truncated: 76,389 more rows]
