# Supplementary material for: A novel protein encoded by circular SMO RNA is essential for Hedgehog signaling activation and glioblastoma tumorigenicity
Source: Genome Biol. 2021 Jan 14;22:33. doi: 10.1186/s13059-020-02250-6 (PMC7807754; doi:10.1186/s13059-020-02250-6)
Supplement: Supplementary file 3 — Additional file 3: Table S2. The mass spectrometry analysis data. [file 13059_2020_2250_MOESM3_ESM.xlsx]

## Sheet: refer to Fig S2A Left
Protein hits	--------------------------------------------------------
prot_hit_num	prot_acc	prot_desc	prot_score	prot_mass	prot_matches	prot_matches_sig	prot_sequences	prot_sequences_sig	prot_cover	prot_pi	pep_query	pep_rank	pep_isbold	pep_isunique	pep_exp_mz	pep_exp_mr	pep_exp_z	pep_calc_mr	pep_delta	pep_miss	pep_score	pep_expect	pep_res_before	pep_seq	pep_res_after	pep_var_mod	pep_var_mod_pos	pep_scan_title
prot_hit_num	prot_acc	prot_desc	prot_score	prot_mass	prot_matches	prot_matches_sig	prot_sequences	prot_sequences_sig	prot_cover	prot_pi	pep_query	pep_rank	pep_isbold	pep_isunique	pep_exp_mz	pep_exp_mr	pep_exp_z	pep_calc_mr	pep_delta	pep_miss	pep_score	pep_expect	pep_res_before	pep_seq	pep_res_after	pep_var_mod	pep_var_mod_pos	pep_scan_title
1	protein_seq1：		14	21656	17	1	14	1	62.2	8.61	28	1	1	1	363.218	724.421	2	724.416	0.0055	0	6.91	0.2	P	AVILFY	V			File21811 Spectrum1459 scans: 3977
1	protein_seq1：		14	21656	17	1	14	1	62.2	8.61	204	1	1	1	412.724	823.432	2	823.444	-0.0116	0	3.51	0.45	H	TSFKALGT	T			File21811 Spectrum3015 scans: 5644
1	protein_seq1：		14	21656	17	1	14	1	62.2	8.61	207	1	1	1	412.753	823.492	2	823.484	0.0074	0	6.29	0.23	P	AVILFYV	N			File21811 Spectrum1610 scans: 4152
1	protein_seq1：		14	21656	17	1	14	1	62.2	8.61	208	1	1	1	412.754	823.493	2	823.484	0.0086	0	0.51	0.89	P	AVILFYV	N			File21811 Spectrum1386 scans: 3899
1	protein_seq1：		14	21656	17	1	14	1	62.2	8.61	776	1	1	1	491.267	980.519	2	980.5	0.0193	0	0.06	0.99	G	AVTGLCTLF	T			File21811 Spectrum1706 scans: 4253
1	protein_seq1：		14	21656	17	1	14	1	62.2	8.61	880	1	1	1	505.269	1008.52	2	1008.51	0.0125	0	7.66	0.17	Y	ALMAGVVWF	V	Oxidation (M)	0.001000000.0	File21811 Spectrum2921 scans: 5545
1	protein_seq1：		14	21656	17	1	14	1	62.2	8.61	1007	1	1	1	518.77	1035.53	2	1035.52	0.0025	0	6.87	0.21	A	LGTTYQPLSG	K			File21811 Spectrum1281 scans: 3783
1	protein_seq1：		14	21656	17	1	14	1	62.2	8.61	1933	1	1	1	618.335	1234.65	2	1234.66	-0.0012	0	13.52	0.044	F	KALGTTYQPLSG	K			File21811 Spectrum610 scans: 3060
1	protein_seq1：		14	21656	17	1	14	1	62.2	8.61	3028	1	1	1	488.566	1462.68	3	1462.67	0.0039	0	2.51	0.56	M	RLGEPTSNETLSC	V			File21811 Spectrum1754 scans: 4304
1	protein_seq1：		14	21656	17	1	14	1	62.2	8.61	3029	1	1	1	488.566	1462.68	3	1462.67	0.004	0	3.96	0.4	M	RLGEPTSNETLSC	V			File21811 Spectrum1658 scans: 4202
1	protein_seq1：		14	21656	17	1	14	1	62.2	8.61	3601	1	1	1	792.937	1583.86	2	1583.84	0.0173	0	1.72	0.67	Y	ALMAGVVWFVVLTY	A	Oxidation (M)	0.00100000000000.0	File21811 Spectrum4606 scans: 7337
1	protein_seq1：		14	21656	17	1	14	1	62.2	8.61	3922	1	1	1	419.198	1672.76	4	1672.74	0.0227	0	0.71	0.85	V	AQVDGDSVSGICFVGY	K			File21811 Spectrum430 scans: 2848
1	protein_seq1：		14	21656	17	1	14	1	62.2	8.61	4480	1	1	1	935.419	1868.82	2	1868.83	-0.0055	0	0.53	0.89	F	MDGARREIVCRADGTM	R	2 Oxidation (M)	0.1000000000000001.0	File21811 Spectrum2290 scans: 4874
1	protein_seq1：		14	21656	17	1	14	1	62.2	8.61	5057	1	1	1	743.039	2226.1	3	2226.13	-0.0383	0	1.37	0.73	A	LMAGVVWFVVLTYAWHTSF	K			File21811 Spectrum3227 scans: 5867
1	protein_seq1：		14	21656	17	1	14	1	62.2	8.61	5117	1	1	1	1134.04	2266.07	2	2266.07	0.0005	0	2.4	0.58	I	GWLAQFMDGARREIVCRAD	G	Oxidation (M)	0.0000001000000000000.0	File21811 Spectrum1529 scans: 4060
1	protein_seq1：		14	21656	17	1	14	1	62.2	8.61	5118	1	1	1	1134.05	2266.08	2	2266.07	0.0064	0	2.51	0.56	I	GWLAQFMDGARREIVCRAD	G	Oxidation (M)	0.0000001000000000000.0	File21811 Spectrum1463 scans: 3981
1	protein_seq1：		14	21656	17	1	14	1	62.2	8.61	5448	1	1	1	1558.39	3114.76	2	3114.72	0.0386	0	0.95	0.8	S	GICFVGYKNYRYRAGFVLAPIGLVLIVG	G			File21811 Spectrum5378 scans: 8495	emPAI	0.15
Peptide matches not assigned to protein hits	--------------------------------------------------------
											1				350.733	699.452	2											File21811 Spectrum2368 scans: 4960
											2				352.799	703.583	2											File21811 Spectrum5112 scans: 7883
											3				355.712	709.409	2											File21811 Spectrum3739 scans: 6416
											4				355.729	709.444	2											File21811 Spectrum4249 scans: 6959
											5				356.224	710.433	2											File21811 Spectrum2570 scans: 5175
											6				356.721	711.428	2											File21811 Spectrum1828 scans: 4381
											7				356.721	711.428	2											File21811 Spectrum1911 scans: 4472
											8				357.235	712.456	2											File21811 Spectrum3621 scans: 6292
											9				357.235	712.456	2											File21811 Spectrum3448 scans: 6111
											10				357.236	712.456	2											File21811 Spectrum3525 scans: 6192
											11				357.741	713.468	2											File21811 Spectrum2998 scans: 5626
											12				359.2	716.385	2											File21811 Spectrum3500 scans: 6165
											13				359.217	716.42	2											File21811 Spectrum5227 scans: 8014
											14				359.218	716.421	2											File21811 Spectrum5175 scans: 7951
											15				359.733	717.452	2											File21811 Spectrum3252 scans: 5896
											16				359.733	717.452	2											File21811 Spectrum3309 scans: 5965
											17				360.705	719.396	2											File21811 Spectrum2790 scans: 5408
											18				360.705	719.396	2											File21811 Spectrum2873 scans: 5495
											19				361.215	720.416	2											File21811 Spectrum2487 scans: 5088
											20				361.216	720.417	2											File21811 Spectrum2382 scans: 4977
											21				361.708	721.401	2											File21811 Spectrum1311 scans: 3816
											22				362.222	722.429	2											File21811 Spectrum3799 scans: 6479
											23				362.222	722.429	2											File21811 Spectrum3707 scans: 6383
											24				362.222	722.429	2											File21811 Spectrum3629 scans: 6301
											25				362.738	723.461	2											File21811 Spectrum4794 scans: 7537
											26				362.757	723.5	2											File21811 Spectrum5121 scans: 7893
											27				363.218	724.421	2											File21811 Spectrum1530 scans: 4061
											29				363.7	725.385	2											File21811 Spectrum2083 scans: 4653
											30				363.7	725.386	2											File21811 Spectrum1975 scans: 4539
											31				364.224	726.434	2											File21811 Spectrum3821 scans: 6502
											32				364.225	726.435	2											File21811 Spectrum3717 scans: 6393
											33				364.243	726.472	2											File21811 Spectrum4230 scans: 6939
											34				366.213	730.412	2											File21811 Spectrum2497 scans: 5099
											35				366.226	730.438	2											File21811 Spectrum2270 scans: 4853
											36				366.705	731.396	2											File21811 Spectrum4178 scans: 6884
											37				366.719	731.424	2											File21811 Spectrum3074 scans: 5706
											38				367.214	732.413	2											File21811 Spectrum5 scans: 2161
											39				367.234	732.453	2											File21811 Spectrum2144 scans: 4717
											40				367.234	732.453	2											File21811 Spectrum2629 scans: 5237
											41				367.713	733.412	2											File21811 Spectrum145 scans: 2533
											42				368.716	735.416	2											File21811 Spectrum2045 scans: 4613
											43				370.735	739.455	2											File21811 Spectrum3793 scans: 6473
											44				370.735	739.456	2											File21811 Spectrum3704 scans: 6380
											45				370.735	739.456	2											File21811 Spectrum3627 scans: 6299
											46				371.252	740.49	2											File21811 Spectrum2913 scans: 5537
											47				371.728	741.442	2											File21811 Spectrum5207 scans: 7991
											48				372.226	742.438	2											File21811 Spectrum4970 scans: 7732
											49				373.676	745.338	2											File21811 Spectrum908 scans: 3385
											50				373.676	745.338	2											File21811 Spectrum822 scans: 3292
											51				373.677	745.339	2											File21811 Spectrum1204 scans: 3702
											52				373.677	745.339	2											File21811 Spectrum993 scans: 3478
											53				373.713	745.412	2											File21811 Spectrum4629 scans: 7361
											54				373.732	745.449	2											File21811 Spectrum1611 scans: 4153
											55				373.732	745.449	2											File21811 Spectrum1715 scans: 4262
											56				374.688	747.361	2											File21811 Spectrum4891 scans: 7647
											57				374.689	747.363	2											File21811 Spectrum1875 scans: 4431
											58				374.721	747.428	2											File21811 Spectrum2624 scans: 5232
											59				375.219	748.423	2											File21811 Spectrum2476 scans: 5077
											60				376.214	750.414	2											File21811 Spectrum1484 scans: 4005
											61				377.721	753.427	2											File21811 Spectrum5286 scans: 8107
											62				377.743	753.471	2											File21811 Spectrum4452 scans: 7172
											63				377.743	753.472	2											File21811 Spectrum4366 scans: 7082
											64				377.763	753.511	2											File21811 Spectrum5109 scans: 7880
											65				377.843	753.672	2											File21811 Spectrum5013 scans: 7778
											66				377.843	753.672	2											File21811 Spectrum4938 scans: 7697
											67				378.288	754.562	2											File21811 Spectrum5488 scans: 9440
											68				378.358	754.701	2											File21811 Spectrum3876 scans: 6561
											69				378.358	754.702	2											File21811 Spectrum3963 scans: 6658
											70				378.669	755.324	2											File21811 Spectrum935 scans: 3413
											71				378.704	755.394	2											File21811 Spectrum3275 scans: 5924
											72				378.833	755.651	2											File21811 Spectrum4655 scans: 7390
											73				379.248	756.482	2											File21811 Spectrum4117 scans: 6820
											74				379.248	756.482	2											File21811 Spectrum3614 scans: 6285
											75				379.248	756.482	2											File21811 Spectrum3769 scans: 6448
											76				379.249	756.483	2											File21811 Spectrum3684 scans: 6359
											77				379.25	756.485	2											File21811 Spectrum2300 scans: 4885
											78				379.71	757.406	2											File21811 Spectrum667 scans: 3121
											79				379.712	757.409	2											File21811 Spectrum740 scans: 3204
											80				379.715	757.415	2											File21811 Spectrum1297 scans: 3801
											81				379.715	757.416	2											File21811 Spectrum1375 scans: 3887
											82				379.75	757.485	2											File21811 Spectrum3855 scans: 6539
											83				380.217	758.419	2											File21811 Spectrum1506 scans: 4032
											84				381.23	760.446	2											File21811 Spectrum4653 scans: 7388
											85				381.714	761.413	2											File21811 Spectrum5350 scans: 8263
											86				382.713	763.411	2											File21811 Spectrum5192 scans: 7972
											87				382.719	763.423	2											File21811 Spectrum2373 scans: 4966
											88				382.723	763.432	2											File21811 Spectrum861 scans: 3333
											89				383.721	765.428	2											File21811 Spectrum1141 scans: 3636
											90				384.233	766.452	2											File21811 Spectrum3928 scans: 6620
											91				384.235	766.455	2											File21811 Spectrum4076 scans: 6777
											92				384.235	766.455	2											File21811 Spectrum3770 scans: 6449
											93				384.235	766.456	2											File21811 Spectrum3853 scans: 6537
											94				384.73	767.445	2											File21811 Spectrum1389 scans: 3902
											95				384.733	767.451	2											File21811 Spectrum4562 scans: 7290
											96				384.751	767.487	2											File21811 Spectrum4905 scans: 7662
											97				385.71	769.405	2											File21811 Spectrum5284 scans: 8105
											98				385.723	769.432	2											File21811 Spectrum3003 scans: 5631
											99				386.232	770.45	2											File21811 Spectrum5271 scans: 8077
											100				386.234	770.453	2											File21811 Spectrum1042 scans: 3529
											101				386.237	770.46	2											File21811 Spectrum3879 scans: 6564
											102				386.238	770.462	2											File21811 Spectrum3976 scans: 6672
											103				386.256	770.498	2											File21811 Spectrum4447 scans: 7167
											104				386.257	770.498	2											File21811 Spectrum4364 scans: 7080
											105				387.194	772.374	2											File21811 Spectrum2842 scans: 5462
											106				387.219	772.423	2											File21811 Spectrum3154 scans: 5790
											107				387.243	772.472	2											File21811 Spectrum5433 scans: 8896
											108				387.71	773.406	2											File21811 Spectrum3601 scans: 6271
											109				388.18	774.346	2											File21811 Spectrum5349 scans: 8258
											110				388.231	774.448	2											File21811 Spectrum5235 scans: 8023
											111				388.245	774.475	2											File21811 Spectrum3379 scans: 6038
											112				388.736	775.457	2											File21811 Spectrum3283 scans: 5935
											113				389.197	776.38	2											File21811 Spectrum598 scans: 3047
											114				390.702	779.389	2											File21811 Spectrum5199 scans: 7980
											115				390.753	779.491	2											File21811 Spectrum738 scans: 3202
											116				391.203	780.391	2											File21811 Spectrum2930 scans: 5555
											117				391.203	780.391	2											File21811 Spectrum3056 scans: 5687
											118				391.23	780.446	2											File21811 Spectrum1524 scans: 4053
											119				391.724	781.433	2											File21811 Spectrum2666 scans: 5276
											120				391.759	781.504	2											File21811 Spectrum1472 scans: 3991
											121				392.258	782.501	2											File21811 Spectrum2356 scans: 4946
											122				392.258	782.501	2											File21811 Spectrum2441 scans: 5040
											123				392.27	782.525	2											File21811 Spectrum3605 scans: 6276
											124				392.27	782.526	2											File21811 Spectrum3529 scans: 6196
											125				392.748	783.481	2											File21811 Spectrum3931 scans: 6624
											126				392.748	783.482	2											File21811 Spectrum3767 scans: 6446
											127				392.748	783.482	2											File21811 Spectrum3852 scans: 6536
											128				392.748	783.482	2											File21811 Spectrum4003 scans: 6701
											129				393.246	784.477	2											File21811 Spectrum4557 scans: 7285
											130				393.246	784.478	2											File21811 Spectrum4662 scans: 7398
											131				393.246	784.478	2											File21811 Spectrum4733 scans: 7473
											132				393.26	784.505	2											File21811 Spectrum3375 scans: 6034
											133				393.264	784.514	2											File21811 Spectrum4916 scans: 7674
											134				395.233	788.452	2											File21811 Spectrum5435 scans: 8904
											135				395.239	788.463	2											File21811 Spectrum1086 scans: 3577
											136				395.239	788.463	2											File21811 Spectrum4073 scans: 6774
											137				395.239	788.464	2											File21811 Spectrum2648 scans: 5257
											138				395.239	788.464	2											File21811 Spectrum995 scans: 3480
											139				395.239	788.464	2											File21811 Spectrum1282 scans: 3784
											140				396.218	790.422	2											File21811 Spectrum2177 scans: 4752
											141				396.218	790.422	2											File21811 Spectrum2085 scans: 4655
											142				397.656	793.297	2											File21811 Spectrum4861 scans: 7614
											143				398.696	795.377	2											File21811 Spectrum1916 scans: 4477
											144				398.715	795.416	2											File21811 Spectrum3516 scans: 6182
											145				399.709	797.403	2											File21811 Spectrum673 scans: 3127
											146				399.738	797.462	2											File21811 Spectrum4025 scans: 6724
											147				399.756	797.498	2											File21811 Spectrum4495 scans: 7218
											148				399.756	797.498	2											File21811 Spectrum4573 scans: 7302
											149				399.763	797.512	2											File21811 Spectrum2661 scans: 5271
											150				400.193	798.372	2											File21811 Spectrum2864 scans: 5485
											151				400.255	798.495	2											File21811 Spectrum2724 scans: 5338
											152				401.238	800.461	2											File21811 Spectrum5275 scans: 8082
											153				401.24	800.465	2											File21811 Spectrum1970 scans: 4534
											154				401.24	800.465	2											File21811 Spectrum1879 scans: 4435
											155				401.261	800.507	2											File21811 Spectrum3912 scans: 6601
											156				401.261	800.508	2											File21811 Spectrum4092 scans: 6794
											157				401.262	800.509	2											File21811 Spectrum3843 scans: 6526
											158				401.262	800.509	2											File21811 Spectrum4335 scans: 7049
											159				401.262	800.509	2											File21811 Spectrum3990 scans: 6687
											160				401.262	800.51	2											File21811 Spectrum3757 scans: 6435
											161				401.719	801.424	2											File21811 Spectrum1270 scans: 3772
											162				401.72	801.425	2											File21811 Spectrum1353 scans: 3863
											163				401.764	801.513	2											File21811 Spectrum1736 scans: 4284
											164				402.246	802.477	2											File21811 Spectrum5256 scans: 8051
											165				402.246	802.477	2											File21811 Spectrum5312 scans: 8172
											166				402.723	803.431	2											File21811 Spectrum1767 scans: 4317
											167				403.233	804.451	2											File21811 Spectrum1577 scans: 4115
											168				403.235	804.456	2											File21811 Spectrum5210 scans: 7995
											169				403.235	804.456	2											File21811 Spectrum5152 scans: 7926
											170				403.711	805.408	2											File21811 Spectrum1259 scans: 3760
											171				403.74	805.465	2											File21811 Spectrum3817 scans: 6498
											172				404.203	806.392	2											File21811 Spectrum1290 scans: 3794
											173				404.227	806.44	2											File21811 Spectrum1597 scans: 4138
											174				404.228	806.441	2											File21811 Spectrum1680 scans: 4226
											175				404.234	806.454	2											File21811 Spectrum2050 scans: 4618
											176				404.24	806.465	2											File21811 Spectrum1358 scans: 3868
											177				405.775	809.535	2											File21811 Spectrum5292 scans: 8119
											178				406.248	810.48	2											File21811 Spectrum3917 scans: 6607
											179				406.248	810.481	2											File21811 Spectrum4086 scans: 6788
											180				406.248	810.482	2											File21811 Spectrum3988 scans: 6685
											181				406.255	810.496	2											File21811 Spectrum1217 scans: 3716
											182				406.746	811.478	2											File21811 Spectrum4673 scans: 7409
											183				406.764	811.514	2											File21811 Spectrum4997 scans: 7761
											184				407.218	812.422	2											File21811 Spectrum4271 scans: 6982
											185				407.235	812.455	2											File21811 Spectrum2416 scans: 5013
											186				407.28	812.545	2											File21811 Spectrum5254 scans: 8049
											187				407.281	812.547	2											File21811 Spectrum5205 scans: 7989
											188				408.227	814.439	2											File21811 Spectrum1394 scans: 3907
											189				408.247	814.479	2											File21811 Spectrum2857 scans: 5478
											190				408.251	814.487	2											File21811 Spectrum4141 scans: 6846
											191				408.251	814.487	2											File21811 Spectrum4060 scans: 6761
											192				408.251	814.488	2											File21811 Spectrum4234 scans: 6943
											193				408.269	814.524	2											File21811 Spectrum4554 scans: 7282
											194				408.27	814.525	2											File21811 Spectrum4489 scans: 7212
											195				408.762	815.51	2											File21811 Spectrum1096 scans: 3589
											196				409.236	816.458	2											File21811 Spectrum3839 scans: 6521
											197				409.716	817.418	2											File21811 Spectrum7 scans: 2187
											198				409.734	817.454	2											File21811 Spectrum1138 scans: 3633
											199				410.203	818.391	2											File21811 Spectrum1882 scans: 4438
											200				410.239	818.464	2											File21811 Spectrum3005 scans: 5633
											201				410.24	818.465	2											File21811 Spectrum3181 scans: 5818
											202				410.24	818.466	2											File21811 Spectrum3676 scans: 6350
											203				410.244	818.474	2											File21811 Spectrum5249 scans: 8041
											205				412.752	823.49	2											File21811 Spectrum1533 scans: 4065
											206				412.752	823.49	2											File21811 Spectrum1469 scans: 3988
											209				412.781	823.547	2											File21811 Spectrum5334 scans: 8234
											210				412.796	823.578	2											File21811 Spectrum4431 scans: 7150
											211				413.192	824.37	2											File21811 Spectrum2577 scans: 5183
											212				413.229	824.443	2											File21811 Spectrum2447 scans: 5046
											213				413.255	824.496	2											File21811 Spectrum4628 scans: 7360
											214				413.288	824.562	2											File21811 Spectrum5148 scans: 7921
											215				414.217	826.419	2											File21811 Spectrum708 scans: 3168
											216				414.218	826.422	2											File21811 Spectrum2515 scans: 5118
											217				414.287	826.559	2											File21811 Spectrum5285 scans: 8106
											218				414.287	826.56	2											File21811 Spectrum5303 scans: 8148
											219				414.735	827.456	2											File21811 Spectrum1896 scans: 4454
											220				414.752	827.49	2											File21811 Spectrum2307 scans: 4892
											221				414.754	827.494	2											File21811 Spectrum2210 scans: 4787
											222				414.76	827.505	2											File21811 Spectrum3902 scans: 6589
											223				414.761	827.508	2											File21811 Spectrum4124 scans: 6828
											224				414.761	827.508	2											File21811 Spectrum4208 scans: 6916
											225				414.762	827.509	2											File21811 Spectrum3968 scans: 6664
											226				414.762	827.509	2											File21811 Spectrum4043 scans: 6743
											227				414.762	827.509	2											File21811 Spectrum4368 scans: 7084
											228				414.762	827.509	2											File21811 Spectrum4591 scans: 7321
											229				415.242	828.47	2											File21811 Spectrum5093 scans: 7863
											230				415.259	828.504	2											File21811 Spectrum4694 scans: 7432
											231				415.26	828.505	2											File21811 Spectrum4773 scans: 7515
											232				415.26	828.505	2											File21811 Spectrum4839 scans: 7588
											233				415.277	828.54	2											File21811 Spectrum4995 scans: 7759
											234				415.278	828.541	2											File21811 Spectrum5082 scans: 7851
											235				415.735	829.455	2											File21811 Spectrum1380 scans: 3893
											236				416.239	830.464	2											File21811 Spectrum2355 scans: 4945
											237				416.24	830.465	2											File21811 Spectrum2443 scans: 5042
											238				416.245	830.475	2											File21811 Spectrum1670 scans: 4215
											239				416.257	830.5	2											File21811 Spectrum3803 scans: 6483
											240				416.742	831.47	2											File21811 Spectrum4047 scans: 6747
											241				416.748	831.482	2											File21811 Spectrum1579 scans: 4118
											242				416.749	831.484	2											File21811 Spectrum1504 scans: 4029
											243				417.247	832.479	2											File21811 Spectrum2172 scans: 4746
											244				417.251	832.487	2											File21811 Spectrum5269 scans: 8072
											245				417.251	832.487	2											File21811 Spectrum5228 scans: 8016
											246				417.722	833.429	2											File21811 Spectrum1687 scans: 4233
											247				418.242	834.47	2											File21811 Spectrum851 scans: 3323
											248				419.194	836.374	2											File21811 Spectrum3149 scans: 5785
											249				419.242	836.469	2											File21811 Spectrum1210 scans: 3709
											250				419.263	836.511	2											File21811 Spectrum834 scans: 3305
											251				420.242	838.47	2											File21811 Spectrum3938 scans: 6631
											252				421.242	840.47	2											File21811 Spectrum4387 scans: 7104
											253				421.295	840.575	2											File21811 Spectrum5320 scans: 8209
											254				421.752	841.49	2											File21811 Spectrum433 scans: 2851
											255				421.757	841.5	2											File21811 Spectrum1490 scans: 4013
											256				421.758	841.501	2											File21811 Spectrum1557 scans: 4093
											257				421.758	841.501	2											File21811 Spectrum5415 scans: 8753
											258				421.758	841.501	2											File21811 Spectrum5361 scans: 8399
											259				421.758	841.501	2											File21811 Spectrum5355 scans: 8339
											260				421.758	841.501	2											File21811 Spectrum5513 scans: 9652
											261				421.758	841.502	2											File21811 Spectrum5512 scans: 9623
											262				421.758	841.502	2											File21811 Spectrum5353 scans: 8310
											263				421.758	841.502	2											File21811 Spectrum5288 scans: 8111
											264				421.758	841.502	2											File21811 Spectrum5508 scans: 9587
											265				421.758	841.502	2											File21811 Spectrum5265 scans: 8067
											266				421.758	841.502	2											File21811 Spectrum5364 scans: 8428
											267				421.758	841.502	2											File21811 Spectrum1416 scans: 3931
											268				421.758	841.502	2											File21811 Spectrum1746 scans: 4295
											269				421.758	841.502	2											File21811 Spectrum5305 scans: 8152
											270				421.758	841.502	2											File21811 Spectrum5126 scans: 7898
											271				421.758	841.502	2											File21811 Spectrum5358 scans: 8369
											272				421.758	841.502	2											File21811 Spectrum2090 scans: 4660
											273				421.758	841.502	2											File21811 Spectrum2186 scans: 4761
											274				421.758	841.502	2											File21811 Spectrum5315 scans: 8186
											275				421.758	841.502	2											File21811 Spectrum3219 scans: 5858
											276				421.758	841.502	2											File21811 Spectrum3119 scans: 5753
											277				421.758	841.502	2											File21811 Spectrum4742 scans: 7482
											278				421.758	841.502	2											File21811 Spectrum1641 scans: 4185
											279				421.758	841.502	2											File21811 Spectrum3481 scans: 6145
											280				421.758	841.502	2											File21811 Spectrum2569 scans: 5174
											281				421.759	841.503	2											File21811 Spectrum1855 scans: 4410
											282				421.759	841.503	2											File21811 Spectrum1324 scans: 3830
											283				421.769	841.524	2											File21811 Spectrum4682 scans: 7419
											284				421.77	841.525	2											File21811 Spectrum4605 scans: 7336
											285				422.714	843.413	2											File21811 Spectrum2826 scans: 5445
											286				422.751	843.488	2											File21811 Spectrum1150 scans: 3646
											287				422.751	843.488	2											File21811 Spectrum1149 scans: 3645
											288				422.751	843.488	2											File21811 Spectrum1249 scans: 3750
											289				423.227	844.439	2											File21811 Spectrum695 scans: 3153
											290				423.241	844.468	2											File21811 Spectrum2284 scans: 4868
											291				423.242	844.469	2											File21811 Spectrum2377 scans: 4971
											292				423.242	844.469	2											File21811 Spectrum3602 scans: 6272
											293				423.242	844.469	2											File21811 Spectrum2483 scans: 5084
											294				423.257	844.499	2											File21811 Spectrum2312 scans: 4898
											295				423.274	844.534	2											File21811 Spectrum4123 scans: 6827
											296				423.275	844.535	2											File21811 Spectrum4206 scans: 6914
											297				423.275	844.535	2											File21811 Spectrum4285 scans: 6997
											298				423.275	844.535	2											File21811 Spectrum3967 scans: 6663
											299				423.275	844.535	2											File21811 Spectrum4039 scans: 6739
											300				423.275	844.535	2											File21811 Spectrum4449 scans: 7169
											301				423.275	844.535	2											File21811 Spectrum4536 scans: 7262
											302				423.275	844.535	2											File21811 Spectrum3903 scans: 6590
											303				423.718	845.422	2											File21811 Spectrum767 scans: 3235
											304				423.721	845.428	2											File21811 Spectrum1810 scans: 4362
											305				423.739	845.464	2											File21811 Spectrum2702 scans: 5315
											306				423.75	845.485	2											File21811 Spectrum1074 scans: 3564
											307				423.776	845.537	2											File21811 Spectrum3662 scans: 6335
											308				424.24	846.466	2											File21811 Spectrum5246 scans: 8036
											309				424.24	846.466	2											File21811 Spectrum5287 scans: 8110
											310				424.255	846.496	2											File21811 Spectrum177 scans: 2571
											311				424.255	846.496	2											File21811 Spectrum124 scans: 2504
											312				425.216	848.417	2											File21811 Spectrum2824 scans: 5443
											313				425.249	848.483	2											File21811 Spectrum5196 scans: 7976
											314				425.263	848.512	2											File21811 Spectrum1721 scans: 4269
											315				425.263	848.512	2											File21811 Spectrum1634 scans: 4177
											316				425.708	849.402	2											File21811 Spectrum3147 scans: 5783
											317				425.715	849.416	2											File21811 Spectrum2528 scans: 5131
											318				425.752	849.489	2											File21811 Spectrum3961 scans: 6656
											319				426.229	850.443	2											File21811 Spectrum1318 scans: 3824
											320				426.727	851.439	2											File21811 Spectrum1257 scans: 3758
											321				426.75	851.485	2											File21811 Spectrum3076 scans: 5708
											322				427.218	852.422	2											File21811 Spectrum2692 scans: 5304
											323				427.233	852.452	2											File21811 Spectrum2306 scans: 4891
											324				427.742	853.469	2											File21811 Spectrum3640 scans: 6312
											325				427.758	853.501	2											File21811 Spectrum1957 scans: 4520
											326				427.759	853.503	2											File21811 Spectrum2054 scans: 4623
											327				427.788	853.561	2											File21811 Spectrum5301 scans: 8144
											328				428.227	854.44	2											File21811 Spectrum2102 scans: 4673
											329				428.261	854.507	2											File21811 Spectrum4121 scans: 6825
											330				428.262	854.509	2											File21811 Spectrum4051 scans: 6751
											331				428.765	855.516	2											File21811 Spectrum1535 scans: 4068
											332				428.766	855.518	2											File21811 Spectrum1471 scans: 3990
											333				428.766	855.518	2											File21811 Spectrum1607 scans: 4149
											334				428.767	855.519	2											File21811 Spectrum1700 scans: 4247
											335				429.293	856.572	2											File21811 Spectrum5261 scans: 8059
											336				429.703	857.392	2											File21811 Spectrum2800 scans: 5418
											337				429.723	857.431	2											File21811 Spectrum2663 scans: 5273
											338				430.219	858.424	2											File21811 Spectrum898 scans: 3374
											339				430.238	858.461	2											File21811 Spectrum1344 scans: 3853
											340				430.264	858.514	2											File21811 Spectrum4161 scans: 6867
											341				430.264	858.514	2											File21811 Spectrum4240 scans: 6950
											342				430.265	858.515	2											File21811 Spectrum4320 scans: 7034
											343				430.283	858.551	2											File21811 Spectrum4617 scans: 7349
											344				430.283	858.551	2											File21811 Spectrum4696 scans: 7434
											345				430.729	859.444	2											File21811 Spectrum2895 scans: 5518
											346				430.753	859.492	2											File21811 Spectrum2194 scans: 4770
											347				431.215	860.416	2											File21811 Spectrum3906 scans: 6593
											348				431.738	861.462	2											File21811 Spectrum1244 scans: 3744
											349				431.743	861.471	2											File21811 Spectrum2785 scans: 5402
											350				432.234	862.454	2											File21811 Spectrum1627 scans: 4170
											351				432.235	862.455	2											File21811 Spectrum3983 scans: 6679
											352				432.247	862.48	2											File21811 Spectrum3543 scans: 6210
											353				432.253	862.492	2											File21811 Spectrum1296 scans: 3800
											354				432.258	862.502	2											File21811 Spectrum5264 scans: 8066
											355				432.747	863.48	2											File21811 Spectrum1474 scans: 3993
											356				432.75	863.486	2											File21811 Spectrum4314 scans: 7027
											357				433.215	864.416	2											File21811 Spectrum4815 scans: 7561
											358				433.737	865.459	2											File21811 Spectrum1541 scans: 4075
											359				434.25	866.486	2											File21811 Spectrum1024 scans: 3510
											360				434.696	867.378	2											File21811 Spectrum3256 scans: 5901
											361				434.766	867.518	2											File21811 Spectrum2329 scans: 4916
											362				434.766	867.518	2											File21811 Spectrum3123 scans: 5758
											363				434.766	867.518	2											File21811 Spectrum2238 scans: 4818
											364				434.766	867.518	2											File21811 Spectrum2401 scans: 4998
											365				434.767	867.518	2											File21811 Spectrum3047 scans: 5678
											366				435.27	868.525	2											File21811 Spectrum4753 scans: 7494
											367				435.3	868.586	2											File21811 Spectrum2016 scans: 4583
											368				435.722	869.429	2											File21811 Spectrum2097 scans: 4668
											369				435.773	869.532	2											File21811 Spectrum1118 scans: 3612
											370				435.774	869.533	2											File21811 Spectrum1642 scans: 4186
											371				435.774	869.534	2											File21811 Spectrum1740 scans: 4289
											372				435.774	869.534	2											File21811 Spectrum1562 scans: 4098
											373				436.257	870.5	2											File21811 Spectrum1449 scans: 3965
											374				436.774	871.533	2											File21811 Spectrum4120 scans: 6824
											375				436.774	871.534	2											File21811 Spectrum4359 scans: 7075
											376				436.774	871.534	2											File21811 Spectrum4625 scans: 7357
											377				436.775	871.535	2											File21811 Spectrum4203 scans: 6911
											378				436.775	871.535	2											File21811 Spectrum4283 scans: 6995
											379				436.775	871.535	2											File21811 Spectrum4045 scans: 6745
											380				436.775	871.535	2											File21811 Spectrum4446 scans: 7166
											381				436.775	871.536	2											File21811 Spectrum4706 scans: 7444
											382				436.776	871.537	2											File21811 Spectrum4532 scans: 7258
											383				437.25	872.486	2											File21811 Spectrum2360 scans: 4950
											384				437.272	872.53	2											File21811 Spectrum4882 scans: 7638
											385				437.273	872.531	2											File21811 Spectrum4959 scans: 7720
											386				437.273	872.531	2											File21811 Spectrum4821 scans: 7568
											387				437.29	872.566	2											File21811 Spectrum5147 scans: 7920
											388				437.291	872.566	2											File21811 Spectrum5067 scans: 7836
											389				437.755	873.496	2											File21811 Spectrum3221 scans: 5860
											390				438.254	874.493	2											File21811 Spectrum1070 scans: 3558
											391				438.256	874.498	2											File21811 Spectrum5280 scans: 8092
											392				438.256	874.498	2											File21811 Spectrum5311 scans: 8171
											393				438.257	874.499	2											File21811 Spectrum5252 scans: 8045
											394				438.257	874.499	2											File21811 Spectrum5296 scans: 8133
											395				438.28	874.546	2											File21811 Spectrum3643 scans: 6315
											396				439.264	876.514	2											File21811 Spectrum5218 scans: 8004
											397				439.74	877.466	2											File21811 Spectrum3740 scans: 6417
											398				440.249	878.483	2											File21811 Spectrum2303 scans: 4888
											399				440.731	879.448	2											File21811 Spectrum1538 scans: 4071
											400				440.733	879.452	2											File21811 Spectrum1473 scans: 3992
											401				440.75	879.485	2											File21811 Spectrum4098 scans: 6800
											402				440.768	879.522	2											File21811 Spectrum4743 scans: 7483
											403				441.264	880.513	2											File21811 Spectrum3636 scans: 6308
											404				441.264	880.514	2											File21811 Spectrum1629 scans: 4172
											405				441.276	880.537	2											File21811 Spectrum2680 scans: 5292
											406				441.276	880.538	2											File21811 Spectrum2573 scans: 5179
											407				441.277	880.539	2											File21811 Spectrum2490 scans: 5091
											408				441.792	881.569	2											File21811 Spectrum3478 scans: 6142
											409				442.231	882.447	2											File21811 Spectrum2862 scans: 5483
											410				442.266	882.517	2											File21811 Spectrum3013 scans: 5642
											411				442.762	883.51	2											File21811 Spectrum3270 scans: 5918
											412				443.261	884.508	2											File21811 Spectrum3203 scans: 5842
											413				443.261	884.508	2											File21811 Spectrum3108 scans: 5742
											414				443.282	884.549	2											File21811 Spectrum5179 scans: 7956
											415				443.711	885.407	2											File21811 Spectrum571 scans: 3016
											416				443.771	885.528	2											File21811 Spectrum2121 scans: 4693
											417				443.782	885.55	2											File21811 Spectrum3884 scans: 6569
											418				443.783	885.551	2											File21811 Spectrum4731 scans: 7471
											419				443.784	885.553	2											File21811 Spectrum3790 scans: 6470
											420				444.24	886.466	2											File21811 Spectrum2243 scans: 4824
											421				444.263	886.512	2											File21811 Spectrum3512 scans: 6178
											422				444.729	887.444	2											File21811 Spectrum1669 scans: 4214
											423				445.226	888.437	2											File21811 Spectrum1467 scans: 3985
											424				445.26	888.505	2											File21811 Spectrum1636 scans: 4179
											425				445.264	888.514	2											File21811 Spectrum5317 scans: 8197
											426				445.287	888.56	2											File21811 Spectrum4119 scans: 6823
											427				445.288	888.561	2											File21811 Spectrum4199 scans: 6907
											428				445.288	888.562	2											File21811 Spectrum4279 scans: 6991
											429				445.288	888.562	2											File21811 Spectrum4042 scans: 6742
											430				445.759	889.504	2											File21811 Spectrum1790 scans: 4341
											431				446.254	890.494	2											File21811 Spectrum5276 scans: 8083
											432				446.747	891.48	2											File21811 Spectrum3120 scans: 5754
											433				447.24	892.465	2											File21811 Spectrum3329 scans: 5986
											434				447.264	892.513	2											File21811 Spectrum2068 scans: 4637
											435				447.719	893.424	2											File21811 Spectrum1678 scans: 4223
											436				447.737	893.46	2											File21811 Spectrum1452 scans: 3968
											437				447.752	893.49	2											File21811 Spectrum1243 scans: 3743
											438				447.927	893.84	2											File21811 Spectrum3858 scans: 6542
											439				448.202	894.39	2											File21811 Spectrum1952 scans: 4515
											440				448.721	895.428	2											File21811 Spectrum1029 scans: 3515
											441				448.747	895.479	2											File21811 Spectrum3287 scans: 5939
											442				448.763	895.511	2											File21811 Spectrum717 scans: 3178
											443				449.21	896.405	2											File21811 Spectrum2989 scans: 5617
											444				449.21	896.406	2											File21811 Spectrum2892 scans: 5515
											445				449.218	896.422	2											File21811 Spectrum3873 scans: 6558
											446				449.219	896.423	2											File21811 Spectrum4099 scans: 6802
											447				449.219	896.424	2											File21811 Spectrum3941 scans: 6635
											448				449.219	896.424	2											File21811 Spectrum4468 scans: 7190
											449				449.219	896.424	2											File21811 Spectrum4028 scans: 6727
											450				449.22	896.425	2											File21811 Spectrum4399 scans: 7117
											451				449.22	896.425	2											File21811 Spectrum4550 scans: 7277
											452				449.228	896.442	2											File21811 Spectrum3483 scans: 6147
											453				449.228	896.442	2											File21811 Spectrum3784 scans: 6464
											454				449.228	896.442	2											File21811 Spectrum3713 scans: 6389
											455				449.228	896.442	2											File21811 Spectrum3623 scans: 6294
											456				449.248	896.481	2											File21811 Spectrum2402 scans: 4999
											457				449.255	896.496	2											File21811 Spectrum1123 scans: 3617
											458				449.262	896.509	2											File21811 Spectrum2599 scans: 5206
											459				449.744	897.474	2											File21811 Spectrum495 scans: 2923
											460				449.777	897.539	2											File21811 Spectrum1159 scans: 3655
											461				450.268	898.521	2											File21811 Spectrum1512 scans: 4039
											462				450.268	898.522	2											File21811 Spectrum1580 scans: 4120
											463				450.269	898.524	2											File21811 Spectrum1660 scans: 4205
											464				450.274	898.534	2											File21811 Spectrum4256 scans: 6967
											465				450.274	898.534	2											File21811 Spectrum4181 scans: 6888
											466				450.274	898.534	2											File21811 Spectrum4612 scans: 7343
											467				450.761	899.507	2											File21811 Spectrum2235 scans: 4815
											468				450.762	899.509	2											File21811 Spectrum2148 scans: 4721
											469				450.772	899.53	2											File21811 Spectrum4918 scans: 7676
											470				451.259	900.504	2											File21811 Spectrum2040 scans: 4608
											471				451.262	900.509	2											File21811 Spectrum1278 scans: 3780
											472				451.305	900.596	2											File21811 Spectrum5274 scans: 8081
											473				451.306	900.598	2											File21811 Spectrum5243 scans: 8032
											474				451.769	901.523	2											File21811 Spectrum1161 scans: 3657
											475				451.777	901.539	2											File21811 Spectrum3539 scans: 6206
											476				451.781	901.547	2											File21811 Spectrum3761 scans: 6439
											477				452.198	902.382	2											File21811 Spectrum5118 scans: 7890
											478				452.277	902.54	2											File21811 Spectrum4417 scans: 7136
											479				452.278	902.541	2											File21811 Spectrum4336 scans: 7051
											480				452.278	902.542	2											File21811 Spectrum4592 scans: 7322
											481				452.286	902.558	2											File21811 Spectrum1795 scans: 4347
											482				452.287	902.559	2											File21811 Spectrum1702 scans: 4249
											483				452.296	902.577	2											File21811 Spectrum4699 scans: 7437
											484				452.296	902.577	2											File21811 Spectrum4780 scans: 7523
											485				452.743	903.472	2											File21811 Spectrum1310 scans: 3815
											486				453.253	904.491	2											File21811 Spectrum4470 scans: 7192
											487				453.253	904.491	2											File21811 Spectrum4542 scans: 7269
											488				453.738	905.461	2											File21811 Spectrum3334 scans: 5991
											489				453.75	905.485	2											File21811 Spectrum3925 scans: 6617
											490				453.774	905.534	2											File21811 Spectrum5270 scans: 8073
											491				454.266	906.517	2											File21811 Spectrum2841 scans: 5461
											492				454.737	907.46	2											File21811 Spectrum1509 scans: 4035
											493				455.251	908.487	2											File21811 Spectrum4224 scans: 6933
											494				455.263	908.511	2											File21811 Spectrum3652 scans: 6325
											495				455.73	909.445	2											File21811 Spectrum1289 scans: 3793
											496				455.735	909.456	2											File21811 Spectrum2371 scans: 4964
											497				455.744	909.474	2											File21811 Spectrum1027 scans: 3513
											498				455.752	909.489	2											File21811 Spectrum4118 scans: 6821
											499				456.212	910.409	2											File21811 Spectrum2205 scans: 4781
											500				456.269	910.524	2											File21811 Spectrum3742 scans: 6419
											501				456.733	911.451	2											File21811 Spectrum3899 scans: 6585
											502				457.208	912.402	2											File21811 Spectrum1612 scans: 4154
											503				457.209	912.403	2											File21811 Spectrum1701 scans: 4248
											504				457.242	912.469	2											File21811 Spectrum1756 scans: 4306
											505				457.259	912.503	2											File21811 Spectrum2542 scans: 5146
											506				457.263	912.511	2											File21811 Spectrum4488 scans: 7211
											507				457.271	912.528	2											File21811 Spectrum2719 scans: 5333
											508				457.272	912.528	2											File21811 Spectrum2623 scans: 5231
											509				457.289	912.564	2											File21811 Spectrum2505 scans: 5107
											510				457.742	913.469	2											File21811 Spectrum1213 scans: 3712
											511				457.746	913.477	2											File21811 Spectrum1596 scans: 4137
											512				458.313	914.611	2											File21811 Spectrum5297 scans: 8134
											513				458.74	915.466	2											File21811 Spectrum309 scans: 2717
											514				458.786	915.558	2											File21811 Spectrum4844 scans: 7593
											515				458.787	915.56	2											File21811 Spectrum4237 scans: 6947
											516				458.788	915.561	2											File21811 Spectrum4165 scans: 6871
											517				458.788	915.561	2											File21811 Spectrum4474 scans: 7196
											518				458.788	915.561	2											File21811 Spectrum4317 scans: 7031
											519				458.788	915.562	2											File21811 Spectrum4561 scans: 7289
											520				458.788	915.562	2											File21811 Spectrum4402 scans: 7120
											521				459.241	916.468	2											File21811 Spectrum1446 scans: 3962
											522				459.285	916.556	2											File21811 Spectrum4980 scans: 7743
											523				459.286	916.557	2											File21811 Spectrum4910 scans: 7668
											524				459.304	916.593	2											File21811 Spectrum5116 scans: 7888
											525				459.756	917.498	2											File21811 Spectrum1874 scans: 4430
											526				460.244	918.474	2											File21811 Spectrum2965 scans: 5591
											527				460.245	918.475	2											File21811 Spectrum3049 scans: 5680
											528				460.736	919.457	2											File21811 Spectrum3562 scans: 6230
											529				460.758	919.501	2											File21811 Spectrum3829 scans: 6511
											530				460.764	919.513	2											File21811 Spectrum2473 scans: 5074
											531				460.764	919.513	2											File21811 Spectrum2378 scans: 4972
											532				461.21	920.406	2											File21811 Spectrum1514 scans: 4042
											533				461.231	920.447	2											File21811 Spectrum3927 scans: 6619
											534				461.237	920.46	2											File21811 Spectrum2908 scans: 5532
											535				461.238	920.461	2											File21811 Spectrum2811 scans: 5430
											536				461.25	920.485	2											File21811 Spectrum4147 scans: 6852
											537				461.25	920.486	2											File21811 Spectrum4070 scans: 6771
											538				461.747	921.48	2											File21811 Spectrum1436 scans: 3952
											539				461.748	921.481	2											File21811 Spectrum1352 scans: 3862
											540				461.748	921.481	2											File21811 Spectrum1266 scans: 3768
											541				462.269	922.523	2											File21811 Spectrum1949 scans: 4512
											542				462.349	922.683	2											File21811 Spectrum3762 scans: 6440
											543				462.751	923.487	2											File21811 Spectrum2113 scans: 4684
											544				463.742	925.469	2											File21811 Spectrum1617 scans: 4159
											545				463.742	925.47	2											File21811 Spectrum2616 scans: 5224
											546				464.25	926.485	2											File21811 Spectrum5295 scans: 8129
											547				464.25	926.486	2											File21811 Spectrum2302 scans: 4887
											548				464.25	926.486	2											File21811 Spectrum2375 scans: 4969
											549				464.25	926.486	2											File21811 Spectrum2453 scans: 5053
											550				464.25	926.486	2											File21811 Spectrum4785 scans: 7528
											551				464.25	926.486	2											File21811 Spectrum2739 scans: 5354
											552				464.25	926.486	2											File21811 Spectrum2879 scans: 5501
											553				464.251	926.487	2											File21811 Spectrum5504 scans: 9556
											554				464.251	926.487	2											File21811 Spectrum2554 scans: 5159
											555				464.251	926.487	2											File21811 Spectrum5510 scans: 9599
											556				464.763	927.511	2											File21811 Spectrum948 scans: 3429
											557				465.206	928.397	2											File21811 Spectrum4555 scans: 7283
											558				465.206	928.398	2											File21811 Spectrum5182 scans: 7959
											559				465.74	929.465	2											File21811 Spectrum1460 scans: 3978
											560				465.767	929.52	2											File21811 Spectrum1183 scans: 3680
											561				465.796	929.577	2											File21811 Spectrum4877 scans: 7632
											562				465.796	929.578	2											File21811 Spectrum4814 scans: 7560
											563				466.259	930.504	2											File21811 Spectrum5258 scans: 8054
											564				466.277	930.54	2											File21811 Spectrum2923 scans: 5547
											565				466.294	930.573	2											File21811 Spectrum5223 scans: 8009
											566				466.764	931.513	2											File21811 Spectrum3482 scans: 6146
											567				467.188	932.362	2											File21811 Spectrum4027 scans: 6726
											568				467.234	932.454	2											File21811 Spectrum2658 scans: 5268
											569				467.275	932.536	2											File21811 Spectrum1341 scans: 3850
											570				467.275	932.536	2											File21811 Spectrum1437 scans: 3953
											571				467.3	932.586	2											File21811 Spectrum4157 scans: 6862
											572				467.301	932.587	2											File21811 Spectrum4236 scans: 6946
											573				467.301	932.588	2											File21811 Spectrum4681 scans: 7418
											574				467.301	932.588	2											File21811 Spectrum5014 scans: 7779
											575				467.301	932.588	2											File21811 Spectrum4316 scans: 7030
											576				467.301	932.588	2											File21811 Spectrum4769 scans: 7511
											577				467.301	932.588	2											File21811 Spectrum4397 scans: 7115
											578				467.301	932.588	2											File21811 Spectrum4597 scans: 7328
											579				467.301	932.588	2											File21811 Spectrum4526 scans: 7251
											580				467.771	933.527	2											File21811 Spectrum5282 scans: 8098
											581				467.782	933.55	2											File21811 Spectrum3894 scans: 6580
											582				467.784	933.553	2											File21811 Spectrum3954 scans: 6649
											583				468.241	934.468	2											File21811 Spectrum1742 scans: 4291
											584				468.242	934.469	2											File21811 Spectrum1644 scans: 4188
											585				468.755	935.495	2											File21811 Spectrum2162 scans: 4736
											586				468.755	935.496	2											File21811 Spectrum2242 scans: 4823
											587				468.767	935.52	2											File21811 Spectrum3743 scans: 6420
											588				469.248	936.482	2											File21811 Spectrum3970 scans: 6666
											589				469.739	937.463	2											File21811 Spectrum4705 scans: 7443
											590				469.74	937.466	2											File21811 Spectrum3670 scans: 6344
											591				469.742	937.47	2											File21811 Spectrum1479 scans: 3999
											592				469.745	937.476	2											File21811 Spectrum1391 scans: 3904
											593				469.745	937.476	2											File21811 Spectrum1268 scans: 3770
											594				469.751	937.487	2											File21811 Spectrum1995 scans: 4561
											595				469.751	937.488	2											File21811 Spectrum1909 scans: 4469
											596				469.752	937.488	2											File21811 Spectrum2109 scans: 4680
											597				469.779	937.543	2											File21811 Spectrum4211 scans: 6919
											598				469.83	937.645	2											File21811 Spectrum5027 scans: 7793
											599				470.251	938.487	2											File21811 Spectrum3520 scans: 6186
											600				470.731	939.448	2											File21811 Spectrum565 scans: 3005
											601				470.75	939.485	2											File21811 Spectrum2902 scans: 5525
											602				470.795	939.576	2											File21811 Spectrum2922 scans: 5546
											603				471.244	940.473	2											File21811 Spectrum2418 scans: 5016
											604				471.247	940.48	2											File21811 Spectrum2338 scans: 4926
											605				471.279	940.544	2											File21811 Spectrum768 scans: 3236
											606				471.772	941.53	2											File21811 Spectrum1198 scans: 3696
											607				471.803	941.592	2											File21811 Spectrum5236 scans: 8024
											608				472.247	942.479	2											File21811 Spectrum2319 scans: 4905
											609				472.248	942.481	2											File21811 Spectrum2234 scans: 4814
											610				472.248	942.482	2											File21811 Spectrum2146 scans: 4719
											611				472.249	942.483	2											File21811 Spectrum1697 scans: 4243
											612				472.249	942.483	2											File21811 Spectrum2610 scans: 5217
											613				472.265	942.515	2											File21811 Spectrum4272 scans: 6983
											614				472.266	942.518	2											File21811 Spectrum4736 scans: 7476
											615				472.288	942.56	2											File21811 Spectrum4288 scans: 7000
											616				472.288	942.561	2											File21811 Spectrum4357 scans: 7073
											617				472.288	942.561	2											File21811 Spectrum4719 scans: 7458
											618				472.288	942.562	2											File21811 Spectrum4948 scans: 7708
											619				472.769	943.524	2											File21811 Spectrum2882 scans: 5504
											620				472.775	943.536	2											File21811 Spectrum1809 scans: 4361
											621				472.804	943.594	2											File21811 Spectrum5161 scans: 7935
											622				473.274	944.533	2											File21811 Spectrum2829 scans: 5449
											623				473.274	944.533	2											File21811 Spectrum2734 scans: 5349
											624				473.292	944.569	2											File21811 Spectrum3504 scans: 6170
											625				473.292	944.57	2											File21811 Spectrum3426 scans: 6088
											626				473.728	945.441	2											File21811 Spectrum1336 scans: 3844
											627				473.805	945.596	2											File21811 Spectrum5209 scans: 7993
											628				474.291	946.567	2											File21811 Spectrum4437 scans: 7157
											629				474.291	946.567	2											File21811 Spectrum4685 scans: 7422
											630				474.291	946.567	2											File21811 Spectrum4598 scans: 7329
											631				474.291	946.568	2											File21811 Spectrum4522 scans: 7247
											632				474.309	946.603	2											File21811 Spectrum4949 scans: 7709
											633				474.309	946.604	2											File21811 Spectrum4873 scans: 7628
											634				474.309	946.604	2											File21811 Spectrum4810 scans: 7556
											635				474.737	947.46	2											File21811 Spectrum2659 scans: 5269
											636				474.753	947.491	2											File21811 Spectrum5011 scans: 7776
											637				474.756	947.497	2											File21811 Spectrum2009 scans: 4575
											638				474.756	947.498	2											File21811 Spectrum2094 scans: 4665
											639				474.757	947.5	2											File21811 Spectrum5087 scans: 7857
											640				474.863	947.712	2											File21811 Spectrum5498 scans: 9507
											641				474.863	947.712	2											File21811 Spectrum5459 scans: 9212
											642				475.736	949.457	2											File21811 Spectrum4804 scans: 7548
											643				475.745	949.476	2											File21811 Spectrum3192 scans: 5830
											644				475.751	949.487	2											File21811 Spectrum3631 scans: 6303
											645				475.751	949.488	2											File21811 Spectrum3546 scans: 6214
											646				475.753	949.492	2											File21811 Spectrum1973 scans: 4537
											647				476.239	950.464	2											File21811 Spectrum2195 scans: 4771
											648				476.752	951.49	2											File21811 Spectrum1522 scans: 4051
											649				477.257	952.5	2											File21811 Spectrum4143 scans: 6848
											650				477.258	952.501	2											File21811 Spectrum4303 scans: 7016
											651				477.258	952.502	2											File21811 Spectrum4220 scans: 6929
											652				477.305	952.596	2											File21811 Spectrum3374 scans: 6033
											653				477.73	953.446	2											File21811 Spectrum4031 scans: 6730
											654				477.73	953.446	2											File21811 Spectrum4254 scans: 6964
											655				477.738	953.461	2											File21811 Spectrum3079 scans: 5711
											656				477.739	953.464	2											File21811 Spectrum3733 scans: 6410
											657				478.212	954.409	2											File21811 Spectrum2269 scans: 4852
											658				478.248	954.481	2											File21811 Spectrum4621 scans: 7353
											659				478.253	954.492	2											File21811 Spectrum1441 scans: 3957
											660				478.255	954.495	2											File21811 Spectrum588 scans: 3035
											661				478.266	954.517	2											File21811 Spectrum2697 scans: 5310
											662				478.266	954.518	2											File21811 Spectrum2801 scans: 5419
											663				478.762	955.509	2											File21811 Spectrum2384 scans: 4979
											664				478.762	955.51	2											File21811 Spectrum1510 scans: 4037
											665				478.774	955.534	2											File21811 Spectrum533 scans: 2963
											666				479.273	956.532	2											File21811 Spectrum1876 scans: 4432
											667				479.296	956.577	2											File21811 Spectrum4933 scans: 7692
											668				479.309	956.604	2											File21811 Spectrum4133 scans: 6837
											669				479.737	957.459	2											File21811 Spectrum4116 scans: 6819
											670				479.754	957.494	2											File21811 Spectrum937 scans: 3416
											671				479.755	957.495	2											File21811 Spectrum847 scans: 3319
											672				480.329	958.642	2											File21811 Spectrum5308 scans: 8157
											673				480.766	959.518	2											File21811 Spectrum2477 scans: 5078
											674				480.785	959.555	2											File21811 Spectrum2357 scans: 4947
											675				480.799	959.584	2											File21811 Spectrum1866 scans: 4421
											676				480.801	959.587	2											File21811 Spectrum4439 scans: 7159
											677				480.801	959.587	2											File21811 Spectrum4635 scans: 7368
											678				480.801	959.587	2											File21811 Spectrum4282 scans: 6994
											679				480.801	959.588	2											File21811 Spectrum4356 scans: 7072
											680				480.801	959.588	2											File21811 Spectrum4527 scans: 7252
											681				480.801	959.588	2											File21811 Spectrum4717 scans: 7456
											682				480.804	959.594	2											File21811 Spectrum4843 scans: 7592
											683				481.23	960.446	2											File21811 Spectrum3862 scans: 6546
											684				481.253	960.491	2											File21811 Spectrum1632 scans: 4175
											685				481.299	960.583	2											File21811 Spectrum5085 scans: 7855
											686				481.299	960.583	2											File21811 Spectrum5004 scans: 7769
											687				481.317	960.619	2											File21811 Spectrum4215 scans: 6923
											688				481.317	960.62	2											File21811 Spectrum5156 scans: 7930
											689				481.317	960.62	2											File21811 Spectrum5217 scans: 8003
											690				481.764	961.514	2											File21811 Spectrum4599 scans: 7330
											691				482.208	962.402	2											File21811 Spectrum1487 scans: 4008
											692				482.224	962.432	2											File21811 Spectrum3153 scans: 5789
											693				482.26	962.506	2											File21811 Spectrum4093 scans: 6795
											694				482.262	962.51	2											File21811 Spectrum4936 scans: 7695
											695				482.303	962.592	2											File21811 Spectrum3895 scans: 6581
											696				482.753	963.491	2											File21811 Spectrum4363 scans: 7079
											697				483.224	964.433	2											File21811 Spectrum2359 scans: 4949
											698				483.25	964.485	2											File21811 Spectrum3063 scans: 5695
											699				483.251	964.487	2											File21811 Spectrum2978 scans: 5605
											700				483.255	964.495	2											File21811 Spectrum2711 scans: 5324
											701				483.257	964.499	2											File21811 Spectrum2795 scans: 5413
											702				483.269	964.523	2											File21811 Spectrum1937 scans: 4499
											703				483.269	964.523	2											File21811 Spectrum2034 scans: 4602
											704				483.377	964.739	2											File21811 Spectrum5505 scans: 9566
											705				483.377	964.739	2											File21811 Spectrum5452 scans: 9134
											706				483.377	964.739	2											File21811 Spectrum5476 scans: 9302
											707				483.377	964.739	2											File21811 Spectrum5509 scans: 9598
											708				483.377	964.739	2											File21811 Spectrum5481 scans: 9339
											709				483.377	964.739	2											File21811 Spectrum5492 scans: 9469
											710				483.377	964.739	2											File21811 Spectrum5501 scans: 9535
											711				483.377	964.739	2											File21811 Spectrum5497 scans: 9502
											712				483.377	964.739	2											File21811 Spectrum5458 scans: 9194
											713				483.377	964.739	2											File21811 Spectrum5487 scans: 9436
											714				483.377	964.74	2											File21811 Spectrum5455 scans: 9164
											715				483.377	964.74	2											File21811 Spectrum5448 scans: 9094
											716				483.377	964.74	2											File21811 Spectrum5462 scans: 9225
											717				483.748	965.482	2											File21811 Spectrum1765 scans: 4315
											718				483.757	965.5	2											File21811 Spectrum1067 scans: 3555
											719				483.77	965.526	2											File21811 Spectrum947 scans: 3428
											720				483.774	965.533	2											File21811 Spectrum3486 scans: 6151
											721				483.774	965.534	2											File21811 Spectrum3564 scans: 6233
											722				484.23	966.446	2											File21811 Spectrum1863 scans: 4418
											723				484.255	966.496	2											File21811 Spectrum2544 scans: 5148
											724				484.266	966.517	2											File21811 Spectrum3711 scans: 6387
											725				484.303	966.592	2											File21811 Spectrum4879 scans: 7634
											726				484.305	966.595	2											File21811 Spectrum4971 scans: 7733
											727				485.255	968.496	2											File21811 Spectrum3798 scans: 6478
											728				485.285	968.554	2											File21811 Spectrum1090 scans: 3581
											729				485.285	968.556	2											File21811 Spectrum1168 scans: 3665
											730				485.321	968.627	2											File21811 Spectrum5042 scans: 7809
											731				485.753	969.492	2											File21811 Spectrum4823 scans: 7570
											732				485.754	969.493	2											File21811 Spectrum4749 scans: 7490
											733				485.782	969.549	2											File21811 Spectrum1500 scans: 4025
											734				486.25	970.486	2											File21811 Spectrum1476 scans: 3995
											735				486.252	970.49	2											File21811 Spectrum4089 scans: 6791
											736				486.253	970.491	2											File21811 Spectrum4174 scans: 6880
											737				486.254	970.493	2											File21811 Spectrum3310 scans: 5966
											738				486.262	970.509	2											File21811 Spectrum3878 scans: 6563
											739				486.285	970.556	2											File21811 Spectrum5062 scans: 7830
											740				486.743	971.472	2											File21811 Spectrum3682 scans: 6356
											741				486.762	971.51	2											File21811 Spectrum953 scans: 3436
											742				486.763	971.511	2											File21811 Spectrum1033 scans: 3520
											743				486.779	971.544	2											File21811 Spectrum1361 scans: 3872
											744				487.269	972.524	2											File21811 Spectrum1939 scans: 4502
											745				487.27	972.525	2											File21811 Spectrum1856 scans: 4411
											746				487.298	972.582	2											File21811 Spectrum4214 scans: 6922
											747				487.306	972.597	2											File21811 Spectrum1288 scans: 3792
											748				487.336	972.658	2											File21811 Spectrum5321 scans: 8216
											749				487.731	973.447	2											File21811 Spectrum690 scans: 3147
											750				487.732	973.45	2											File21811 Spectrum879 scans: 3354
											751				487.809	973.604	2											File21811 Spectrum4917 scans: 7675
											752				488.279	974.544	2											File21811 Spectrum2809 scans: 5428
											753				488.279	974.544	2											File21811 Spectrum2716 scans: 5330
											754				488.282	974.549	2											File21811 Spectrum2444 scans: 5043
											755				488.361	974.707	2											File21811 Spectrum5390 scans: 8585
											756				488.361	974.707	2											File21811 Spectrum5416 scans: 8756
											757				488.362	974.709	2											File21811 Spectrum5411 scans: 8690
											758				488.362	974.709	2											File21811 Spectrum5401 scans: 8621
											759				489.314	976.613	2											File21811 Spectrum4454 scans: 7175
											760				489.314	976.614	2											File21811 Spectrum5010 scans: 7775
											761				489.314	976.614	2											File21811 Spectrum4297 scans: 7010
											762				489.314	976.614	2											File21811 Spectrum4677 scans: 7414
											763				489.314	976.614	2											File21811 Spectrum4376 scans: 7093
											764				489.314	976.614	2											File21811 Spectrum4595 scans: 7326
											765				489.314	976.614	2											File21811 Spectrum4812 scans: 7558
											766				489.315	976.614	2											File21811 Spectrum4745 scans: 7486
											767				489.315	976.615	2											File21811 Spectrum4524 scans: 7249
											768				490.253	978.491	2											File21811 Spectrum2318 scans: 4904
											769				490.259	978.503	2											File21811 Spectrum1377 scans: 3890
											770				490.284	978.553	2											File21811 Spectrum3764 scans: 6443
											771				490.284	978.554	2											File21811 Spectrum3688 scans: 6363
											772				490.296	978.577	2											File21811 Spectrum5163 scans: 7937
											773				490.319	978.623	2											File21811 Spectrum68 scans: 2420
											774				490.724	979.433	2											File21811 Spectrum5268 scans: 8070
											775				490.775	979.535	2											File21811 Spectrum3880 scans: 6565
											777				491.756	981.498	2											File21811 Spectrum2414 scans: 5011
											778				491.777	981.539	2											File21811 Spectrum849 scans: 3321
											779				491.777	981.539	2											File21811 Spectrum2012 scans: 4578
											780				491.792	981.57	2											File21811 Spectrum4342 scans: 7057
											781				491.8	981.586	2											File21811 Spectrum1056 scans: 3544
											782				492.292	982.569	2											File21811 Spectrum4789 scans: 7532
											783				492.749	983.483	2											File21811 Spectrum1671 scans: 4216
											784				492.76	983.506	2											File21811 Spectrum2281 scans: 4865
											785				492.761	983.508	2											File21811 Spectrum2513 scans: 5116
											786				492.774	983.534	2											File21811 Spectrum1475 scans: 3994
											787				492.79	983.566	2											File21811 Spectrum2642 scans: 5251
											788				492.807	983.6	2											File21811 Spectrum3075 scans: 5707
											789				493.232	984.45	2											File21811 Spectrum3901 scans: 6588
											790				493.274	984.534	2											File21811 Spectrum5221 scans: 8007
											791				493.767	985.52	2											File21811 Spectrum490 scans: 2917
											792				493.793	985.571	2											File21811 Spectrum2866 scans: 5487
											793				493.793	985.571	2											File21811 Spectrum2948 scans: 5574
											794				494.301	986.587	2											File21811 Spectrum4418 scans: 7137
											795				494.301	986.587	2											File21811 Spectrum4485 scans: 7208
											796				494.301	986.588	2											File21811 Spectrum4868 scans: 7622
											797				494.751	987.487	2											File21811 Spectrum1055 scans: 3543
											798				494.751	987.487	2											File21811 Spectrum1162 scans: 3658
											799				494.782	987.549	2											File21811 Spectrum4390 scans: 7107
											800				494.799	987.583	2											File21811 Spectrum5052 scans: 7820
											801				495.271	988.527	2											File21811 Spectrum4289 scans: 7001
											802				495.333	988.651	2											File21811 Spectrum5260 scans: 8056
											803				495.714	989.412	2											File21811 Spectrum5038 scans: 7805
											804				495.731	989.447	2											File21811 Spectrum1450 scans: 3966
											805				495.766	989.518	2											File21811 Spectrum4813 scans: 7559
											806				495.782	989.55	2											File21811 Spectrum6 scans: 2172
											807				495.787	989.56	2											File21811 Spectrum1390 scans: 3903
											808				495.802	989.59	2											File21811 Spectrum3768 scans: 6447
											809				495.803	989.591	2											File21811 Spectrum3857 scans: 6541
											810				496.281	990.548	2											File21811 Spectrum4231 scans: 6940
											811				496.304	990.593	2											File21811 Spectrum4553 scans: 7281
											812				496.304	990.593	2											File21811 Spectrum4633 scans: 7366
											813				496.322	990.63	2											File21811 Spectrum4888 scans: 7644
											814				496.322	990.63	2											File21811 Spectrum4955 scans: 7716
											815				496.775	991.535	2											File21811 Spectrum2846 scans: 5466
											816				496.876	991.737	2											File21811 Spectrum5413 scans: 8698
											817				496.876	991.737	2											File21811 Spectrum5414 scans: 8727
											818				496.876	991.737	2											File21811 Spectrum5391 scans: 8597
											819				496.876	991.738	2											File21811 Spectrum5426 scans: 8840
											820				496.876	991.738	2											File21811 Spectrum5417 scans: 8758
											821				496.876	991.738	2											File21811 Spectrum5383 scans: 8518
											822				496.876	991.738	2											File21811 Spectrum5408 scans: 8666
											823				496.876	991.738	2											File21811 Spectrum5430 scans: 8872
											824				496.877	991.738	2											File21811 Spectrum5420 scans: 8807
											825				496.877	991.739	2											File21811 Spectrum5403 scans: 8634
											826				496.877	991.739	2											File21811 Spectrum5386 scans: 8563
											827				496.877	991.739	2											File21811 Spectrum5438 scans: 8941
											828				497.312	992.609	2											File21811 Spectrum4075 scans: 6776
											829				498.256	994.498	2											File21811 Spectrum1153 scans: 3649
											830				498.261	994.507	2											File21811 Spectrum1351 scans: 3860
											831				498.284	994.553	2											File21811 Spectrum3522 scans: 6188
											832				498.297	994.579	2											File21811 Spectrum5291 scans: 8118
											833				498.298	994.581	2											File21811 Spectrum2452 scans: 5051
											834				498.807	995.599	2											File21811 Spectrum3016 scans: 5645
											835				498.807	995.599	2											File21811 Spectrum3872 scans: 6557
											836				498.807	995.6	2											File21811 Spectrum4244 scans: 6954
											837				498.808	995.601	2											File21811 Spectrum3957 scans: 6652
											838				498.808	995.601	2											File21811 Spectrum4159 scans: 6865
											839				499.3	996.586	2											File21811 Spectrum5137 scans: 7910
											840				499.3	996.586	2											File21811 Spectrum5197 scans: 7978
											841				499.748	997.482	2											File21811 Spectrum969 scans: 3452
											842				499.782	997.55	2											File21811 Spectrum4365 scans: 7081
											843				499.79	997.566	2											File21811 Spectrum871 scans: 3344
											844				500.243	998.471	2											File21811 Spectrum2538 scans: 5142
											845				500.25	998.485	2											File21811 Spectrum4112 scans: 6815
											846				500.253	998.491	2											File21811 Spectrum3085 scans: 5718
											847				500.259	998.504	2											File21811 Spectrum3389 scans: 6049
											848				500.741	999.467	2											File21811 Spectrum3263 scans: 5909
											849				500.772	999.53	2											File21811 Spectrum5316 scans: 8187
											850				500.783	999.552	2											File21811 Spectrum2026 scans: 4593
											851				501.233	1000.45	2											File21811 Spectrum4008 scans: 6706
											852				501.257	1000.5	2											File21811 Spectrum5298 scans: 8137
											853				501.285	1000.56	2											File21811 Spectrum1602 scans: 4143
											854				501.309	1000.6	2											File21811 Spectrum4998 scans: 7762
											855				501.731	1001.45	2											File21811 Spectrum1520 scans: 4049
											856				501.767	1001.52	2											File21811 Spectrum441 scans: 2860
											857				501.776	1001.54	2											File21811 Spectrum668 scans: 3122
											858				501.777	1001.54	2											File21811 Spectrum732 scans: 3196
											859				501.795	1001.58	2											File21811 Spectrum2714 scans: 5328
											860				501.795	1001.58	2											File21811 Spectrum2615 scans: 5223
											861				502.269	1002.52	2											File21811 Spectrum961 scans: 3444
											862				502.34	1002.67	2											File21811 Spectrum5309 scans: 8164
											863				502.814	1003.61	2											File21811 Spectrum4467 scans: 7189
											864				502.814	1003.61	2											File21811 Spectrum4615 scans: 7347
											865				502.814	1003.61	2											File21811 Spectrum4398 scans: 7116
											866				502.814	1003.61	2											File21811 Spectrum4544 scans: 7271
											867				502.814	1003.61	2											File21811 Spectrum4698 scans: 7436
											868				503.312	1004.61	2											File21811 Spectrum5133 scans: 7906
											869				503.312	1004.61	2											File21811 Spectrum5065 scans: 7834
											870				503.33	1004.64	2											File21811 Spectrum5194 scans: 7974
											871				503.33	1004.65	2											File21811 Spectrum4353 scans: 7068
											872				503.728	1005.44	2											File21811 Spectrum1465 scans: 3983
											873				504.234	1006.45	2											File21811 Spectrum4022 scans: 6721
											874				504.269	1006.52	2											File21811 Spectrum3384 scans: 6044
											875				504.269	1006.52	2											File21811 Spectrum3299 scans: 5954
											876				504.319	1006.62	2											File21811 Spectrum4050 scans: 6750
											877				504.727	1007.44	2											File21811 Spectrum4787 scans: 7530
											878				504.735	1007.46	2											File21811 Spectrum1252 scans: 3753
											879				504.79	1007.57	2											File21811 Spectrum3548 scans: 6216
											881				505.273	1008.53	2											File21811 Spectrum694 scans: 3152
											882				505.299	1008.58	2											File21811 Spectrum5213 scans: 7998
											883				505.389	1008.76	2											File21811 Spectrum5366 scans: 8461
											884				505.389	1008.76	2											File21811 Spectrum5356 scans: 8346
											885				505.39	1008.76	2											File21811 Spectrum5404 scans: 8644
											886				505.39	1008.76	2											File21811 Spectrum5396 scans: 8610
											887				505.39	1008.76	2											File21811 Spectrum5388 scans: 8576
											888				505.39	1008.77	2											File21811 Spectrum5384 scans: 8544
											889				505.39	1008.77	2											File21811 Spectrum5425 scans: 8832
											890				505.39	1008.77	2											File21811 Spectrum5419 scans: 8799
											891				505.39	1008.77	2											File21811 Spectrum5362 scans: 8420
											892				505.39	1008.77	2											File21811 Spectrum5409 scans: 8677
											893				505.391	1008.77	2											File21811 Spectrum5359 scans: 8384
											894				505.752	1009.49	2											File21811 Spectrum1454 scans: 3970
											895				506.267	1010.52	2											File21811 Spectrum3133 scans: 5768
											896				506.753	1011.49	2											File21811 Spectrum5083 scans: 7852
											897				506.757	1011.5	2											File21811 Spectrum1175 scans: 3672
											898				506.806	1011.6	2											File21811 Spectrum4545 scans: 7272
											899				507.24	1012.47	2											File21811 Spectrum965 scans: 3448
											900				507.297	1012.58	2											File21811 Spectrum5045 scans: 7812
											901				507.298	1012.58	2											File21811 Spectrum5186 scans: 7964
											902				507.783	1013.55	2											File21811 Spectrum3240 scans: 5881
											903				507.795	1013.58	2											File21811 Spectrum3596 scans: 6266
											904				507.796	1013.58	2											File21811 Spectrum3502 scans: 6167
											905				507.812	1013.61	2											File21811 Spectrum3907 scans: 6595
											906				507.812	1013.61	2											File21811 Spectrum4144 scans: 6849
											907				507.812	1013.61	2											File21811 Spectrum4793 scans: 7536
											908				507.812	1013.61	2											File21811 Spectrum4337 scans: 7052
											909				507.813	1013.61	2											File21811 Spectrum4059 scans: 6760
											910				507.813	1013.61	2											File21811 Spectrum3830 scans: 6512
											911				507.813	1013.61	2											File21811 Spectrum3987 scans: 6684
											912				507.814	1013.61	2											File21811 Spectrum4258 scans: 6969
											913				507.829	1013.64	2											File21811 Spectrum4702 scans: 7440
											914				507.829	1013.64	2											File21811 Spectrum4370 scans: 7086
											915				508.303	1014.59	2											File21811 Spectrum4185 scans: 6892
											916				508.311	1014.61	2											File21811 Spectrum2301 scans: 4886
											917				508.311	1014.61	2											File21811 Spectrum2457 scans: 5057
											918				508.755	1015.5	2											File21811 Spectrum2151 scans: 4724
											919				508.773	1015.53	2											File21811 Spectrum1624 scans: 4167
											920				509.258	1016.5	2											File21811 Spectrum3759 scans: 6437
											921				509.263	1016.51	2											File21811 Spectrum3114 scans: 5748
											922				509.272	1016.53	2											File21811 Spectrum2179 scans: 4754
											923				509.296	1016.58	2											File21811 Spectrum2933 scans: 5558
											924				509.346	1016.68	2											File21811 Spectrum5323 scans: 8218
											925				509.746	1017.48	2											File21811 Spectrum3459 scans: 6122
											926				509.746	1017.48	2											File21811 Spectrum1497 scans: 4021
											927				509.746	1017.48	2											File21811 Spectrum2679 scans: 5291
											928				509.747	1017.48	2											File21811 Spectrum2595 scans: 5202
											929				509.762	1017.51	2											File21811 Spectrum807 scans: 3277
											930				509.822	1017.63	2											File21811 Spectrum5006 scans: 7771
											931				510.238	1018.46	2											File21811 Spectrum2803 scans: 5421
											932				510.288	1018.56	2											File21811 Spectrum5157 scans: 7931
											933				510.302	1018.59	2											File21811 Spectrum5237 scans: 8025
											934				510.308	1018.6	2											File21811 Spectrum2704 scans: 5317
											935				510.32	1018.62	2											File21811 Spectrum5279 scans: 8090
											936				510.772	1019.53	2											File21811 Spectrum3209 scans: 5848
											937				511.327	1020.64	2											File21811 Spectrum4453 scans: 7174
											938				511.328	1020.64	2											File21811 Spectrum4384 scans: 7101
											939				511.328	1020.64	2											File21811 Spectrum4594 scans: 7325
											940				511.328	1020.64	2											File21811 Spectrum4659 scans: 7395
											941				511.328	1020.64	2											File21811 Spectrum5095 scans: 7865
											942				511.328	1020.64	2											File21811 Spectrum4521 scans: 7246
											943				511.328	1020.64	2											File21811 Spectrum4797 scans: 7541
											944				511.328	1020.64	2											File21811 Spectrum4730 scans: 7470
											945				511.329	1020.64	2											File21811 Spectrum4860 scans: 7613
											946				511.723	1021.43	2											File21811 Spectrum1075 scans: 3565
											947				511.75	1021.49	2											File21811 Spectrum3848 scans: 6531
											948				511.769	1021.52	2											File21811 Spectrum5019 scans: 7785
											949				511.769	1021.52	2											File21811 Spectrum4914 scans: 7672
											950				512.24	1022.47	2											File21811 Spectrum1151 scans: 3647
											951				512.285	1022.56	2											File21811 Spectrum3501 scans: 6166
											952				512.783	1023.55	2											File21811 Spectrum2677 scans: 5288
											953				513.227	1024.44	2											File21811 Spectrum4176 scans: 6882
											954				513.239	1024.46	2											File21811 Spectrum955 scans: 3438
											955				513.24	1024.46	2											File21811 Spectrum878 scans: 3353
											956				513.291	1024.57	2											File21811 Spectrum1674 scans: 4219
											957				513.291	1024.57	2											File21811 Spectrum2033 scans: 4600
											958				513.303	1024.59	2											File21811 Spectrum1235 scans: 3735
											959				513.303	1024.59	2											File21811 Spectrum1327 scans: 3834
											960				513.309	1024.6	2											File21811 Spectrum1935 scans: 4497
											961				513.782	1025.55	2											File21811 Spectrum3480 scans: 6144
											962				513.801	1025.59	2											File21811 Spectrum2604 scans: 5211
											963				513.804	1025.59	2											File21811 Spectrum4444 scans: 7164
											964				513.813	1025.61	2											File21811 Spectrum4296 scans: 7009
											965				513.813	1025.61	2											File21811 Spectrum4222 scans: 6931
											966				514.278	1026.54	2											File21811 Spectrum688 scans: 3145
											967				514.751	1027.49	2											File21811 Spectrum3528 scans: 6195
											968				514.803	1027.59	2											File21811 Spectrum4087 scans: 6789
											969				514.819	1027.62	2											File21811 Spectrum3937 scans: 6630
											970				515.267	1028.52	2											File21811 Spectrum1780 scans: 4331
											971				515.286	1028.56	2											File21811 Spectrum5076 scans: 7845
											972				515.3	1028.59	2											File21811 Spectrum2990 scans: 5618
											973				515.319	1028.62	2											File21811 Spectrum3368 scans: 6027
											974				515.734	1029.45	2											File21811 Spectrum2314 scans: 4900
											975				515.735	1029.46	2											File21811 Spectrum2398 scans: 4994
											976				515.773	1029.53	2											File21811 Spectrum770 scans: 3238
											977				515.781	1029.55	2											File21811 Spectrum1955 scans: 4518
											978				515.798	1029.58	2											File21811 Spectrum1988 scans: 4553
											979				515.809	1029.6	2											File21811 Spectrum3874 scans: 6559
											980				515.811	1029.61	2											File21811 Spectrum3787 scans: 6467
											981				515.811	1029.61	2											File21811 Spectrum4004 scans: 6702
											982				515.811	1029.61	2											File21811 Spectrum3608 scans: 6279
											983				515.811	1029.61	2											File21811 Spectrum2904 scans: 5527
											984				515.812	1029.61	2											File21811 Spectrum3695 scans: 6370
											985				516.303	1030.59	2											File21811 Spectrum2717 scans: 5331
											986				516.303	1030.59	2											File21811 Spectrum2808 scans: 5427
											987				516.314	1030.61	2											File21811 Spectrum4492 scans: 7215
											988				516.314	1030.61	2											File21811 Spectrum4565 scans: 7294
											989				516.794	1031.57	2											File21811 Spectrum3243 scans: 5885
											990				516.795	1031.58	2											File21811 Spectrum3308 scans: 5964
											991				516.831	1031.65	2											File21811 Spectrum5206 scans: 7990
											992				517.229	1032.44	2											File21811 Spectrum2851 scans: 5472
											993				517.261	1032.51	2											File21811 Spectrum976 scans: 3460
											994				517.288	1032.56	2											File21811 Spectrum3551 scans: 6219
											995				517.328	1032.64	2											File21811 Spectrum4950 scans: 7710
											996				517.785	1033.56	2											File21811 Spectrum4242 scans: 6952
											997				517.788	1033.56	2											File21811 Spectrum2693 scans: 5305
											998				518.272	1034.53	2											File21811 Spectrum4405 scans: 7123
											999				518.274	1034.53	2											File21811 Spectrum5153 scans: 7927
											1000				518.316	1034.62	2											File21811 Spectrum4937 scans: 7696
											1001				518.317	1034.62	2											File21811 Spectrum4632 scans: 7365
											1002				518.317	1034.62	2											File21811 Spectrum4712 scans: 7451
											1003				518.317	1034.62	2											File21811 Spectrum4781 scans: 7524
											1004				518.335	1034.66	2											File21811 Spectrum5016 scans: 7782
											1005				518.336	1034.66	2											File21811 Spectrum5099 scans: 7869
											1006				518.768	1035.52	2											File21811 Spectrum2489 scans: 5090
											1008				518.777	1035.54	2											File21811 Spectrum4498 scans: 7221
											1009				518.795	1035.57	2											File21811 Spectrum3847 scans: 6530
											1010				518.802	1035.59	2											File21811 Spectrum3920 scans: 6611
											1011				519.274	1036.53	2											File21811 Spectrum4057 scans: 6757
											1012				520.264	1038.51	2											File21811 Spectrum2891 scans: 5514
											1013				520.293	1038.57	2											File21811 Spectrum3399 scans: 6059
											1014				520.311	1038.61	2											File21811 Spectrum5289 scans: 8112
											1015				520.312	1038.61	2											File21811 Spectrum5078 scans: 7847
											1016				520.755	1039.49	2											File21811 Spectrum1772 scans: 4322
											1017				520.821	1039.63	2											File21811 Spectrum4920 scans: 7678
											1018				520.823	1039.63	2											File21811 Spectrum4838 scans: 7586
											1019				521.266	1040.52	2											File21811 Spectrum4111 scans: 6814
											1020				521.3	1040.59	2											File21811 Spectrum3020 scans: 5649
											1021				521.81	1041.61	2											File21811 Spectrum5028 scans: 7794
											1022				521.811	1041.61	2											File21811 Spectrum4945 scans: 7705
											1023				522.233	1042.45	2											File21811 Spectrum2181 scans: 4756
											1024				522.268	1042.52	2											File21811 Spectrum3264 scans: 5911
											1025				522.27	1042.53	2											File21811 Spectrum3188 scans: 5826
											1026				522.305	1042.6	2											File21811 Spectrum2720 scans: 5334
											1027				522.77	1043.52	2											File21811 Spectrum3507 scans: 6173
											1028				522.77	1043.53	2											File21811 Spectrum3585 scans: 6255
											1029				522.77	1043.53	2											File21811 Spectrum3402 scans: 6062
											1030				522.796	1043.58	2											File21811 Spectrum4383 scans: 7100
											1031				522.802	1043.59	2											File21811 Spectrum2555 scans: 5160
											1032				523.208	1044.4	2											File21811 Spectrum3995 scans: 6692
											1033				523.26	1044.51	2											File21811 Spectrum3617 scans: 6288
											1034				523.283	1044.55	2											File21811 Spectrum4438 scans: 7158
											1035				523.285	1044.56	2											File21811 Spectrum707 scans: 3167
											1036				523.285	1044.56	2											File21811 Spectrum640 scans: 3092
											1037				523.285	1044.56	2											File21811 Spectrum572 scans: 3017
											1038				523.286	1044.56	2											File21811 Spectrum402 scans: 2816
											1039				523.293	1044.57	2											File21811 Spectrum4248 scans: 6958
											1040				523.322	1044.63	2											File21811 Spectrum5057 scans: 7825
											1041				523.712	1045.41	2											File21811 Spectrum3658 scans: 6331
											1042				523.724	1045.43	2											File21811 Spectrum2925 scans: 5549
											1043				523.767	1045.52	2											File21811 Spectrum1887 scans: 4444
											1044				523.776	1045.54	2											File21811 Spectrum940 scans: 3421
											1045				523.777	1045.54	2											File21811 Spectrum783 scans: 3252
											1046				523.777	1045.54	2											File21811 Spectrum864 scans: 3337
											1047				524.354	1046.69	2											File21811 Spectrum5307 scans: 8154
											1048				524.74	1047.47	2											File21811 Spectrum2060 scans: 4629
											1049				524.74	1047.47	2											File21811 Spectrum1951 scans: 4514
											1050				524.812	1047.61	2											File21811 Spectrum4352 scans: 7067
											1051				524.827	1047.64	2											File21811 Spectrum4935 scans: 7694
											1052				524.827	1047.64	2											File21811 Spectrum4641 scans: 7376
											1053				524.827	1047.64	2											File21811 Spectrum4505 scans: 7229
											1054				524.827	1047.64	2											File21811 Spectrum4577 scans: 7307
											1055				524.828	1047.64	2											File21811 Spectrum4799 scans: 7543
											1056				524.828	1047.64	2											File21811 Spectrum5012 scans: 7777
											1057				524.828	1047.64	2											File21811 Spectrum4714 scans: 7453
											1058				524.828	1047.64	2											File21811 Spectrum4862 scans: 7615
											1059				525.227	1048.44	2											File21811 Spectrum4209 scans: 6917
											1060				525.26	1048.51	2											File21811 Spectrum2673 scans: 5284
											1061				525.303	1048.59	2											File21811 Spectrum3810 scans: 6491
											1062				525.325	1048.64	2											File21811 Spectrum5136 scans: 7909
											1063				525.343	1048.67	2											File21811 Spectrum5262 scans: 8060
											1064				525.776	1049.54	2											File21811 Spectrum3258 scans: 5903
											1065				526.211	1050.41	2											File21811 Spectrum710 scans: 3170
											1066				526.264	1050.51	2											File21811 Spectrum3634 scans: 6306
											1067				526.287	1050.56	2											File21811 Spectrum1517 scans: 4045
											1068				351.194	1050.56	3											File21811 Spectrum1544 scans: 4078
											1069				526.288	1050.56	2											File21811 Spectrum1590 scans: 4131
											1070				526.332	1050.65	2											File21811 Spectrum4186 scans: 6893
											1071				526.333	1050.65	2											File21811 Spectrum4097 scans: 6799
											1072				526.348	1050.68	2											File21811 Spectrum5195 scans: 7975
											1073				526.702	1051.39	2											File21811 Spectrum925 scans: 3402
											1074				351.526	1051.56	3											File21811 Spectrum3930 scans: 6623
											1075				526.786	1051.56	2											File21811 Spectrum3929 scans: 6622
											1076				526.787	1051.56	2											File21811 Spectrum3866 scans: 6550
											1077				526.798	1051.58	2											File21811 Spectrum3563 scans: 6231
											1078				527.199	1052.38	2											File21811 Spectrum3774 scans: 6453
											1079				527.199	1052.38	2											File21811 Spectrum3687 scans: 6362
											1080				527.199	1052.38	2											File21811 Spectrum3333 scans: 5990
											1081				527.232	1052.45	2											File21811 Spectrum4842 scans: 7591
											1082				527.274	1052.53	2											File21811 Spectrum555 scans: 2991
											1083				527.29	1052.57	2											File21811 Spectrum2890 scans: 5513
											1084				527.318	1052.62	2											File21811 Spectrum4265 scans: 6976
											1085				527.355	1052.7	2											File21811 Spectrum4771 scans: 7513
											1086				527.71	1053.41	2											File21811 Spectrum1886 scans: 4443
											1087				527.764	1053.51	2											File21811 Spectrum1730 scans: 4278
											1088				527.775	1053.53	2											File21811 Spectrum4014 scans: 6712
											1089				527.781	1053.55	2											File21811 Spectrum3036 scans: 5666
											1090				527.782	1053.55	2											File21811 Spectrum3124 scans: 5759
											1091				527.811	1053.61	2											File21811 Spectrum5160 scans: 7934
											1092				527.812	1053.61	2											File21811 Spectrum3999 scans: 6696
											1093				527.828	1053.64	2											File21811 Spectrum3246 scans: 5888
											1094				527.835	1053.65	2											File21811 Spectrum3796 scans: 6476
											1095				528.291	1054.57	2											File21811 Spectrum1652 scans: 4196
											1096				528.779	1055.54	2											File21811 Spectrum829 scans: 3300
											1097				528.787	1055.56	2											File21811 Spectrum2855 scans: 5476
											1098				528.806	1055.6	2											File21811 Spectrum1930 scans: 4492
											1099				528.814	1055.61	2											File21811 Spectrum3840 scans: 6522
											1100				529.234	1056.45	2											File21811 Spectrum952 scans: 3435
											1101				529.255	1056.5	2											File21811 Spectrum5086 scans: 7856
											1102				529.269	1056.52	2											File21811 Spectrum4414 scans: 7132
											1103				529.285	1056.56	2											File21811 Spectrum907 scans: 3384
											1104				529.316	1056.62	2											File21811 Spectrum4864 scans: 7618
											1105				529.317	1056.62	2											File21811 Spectrum5037 scans: 7804
											1106				529.777	1057.54	2											File21811 Spectrum1133 scans: 3628
											1107				529.777	1057.54	2											File21811 Spectrum1043 scans: 3530
											1108				529.795	1057.58	2											File21811 Spectrum3940 scans: 6633
											1109				529.805	1057.59	2											File21811 Spectrum4791 scans: 7534
											1110				530.247	1058.48	2											File21811 Spectrum1491 scans: 4014
											1111				530.288	1058.56	2											File21811 Spectrum685 scans: 3140
											1112				530.785	1059.56	2											File21811 Spectrum2670 scans: 5281
											1113				530.785	1059.56	2											File21811 Spectrum2576 scans: 5182
											1114				530.799	1059.58	2											File21811 Spectrum172 scans: 2564
											1115				531.232	1060.45	2											File21811 Spectrum4315 scans: 7028
											1116				531.293	1060.57	2											File21811 Spectrum3417 scans: 6078
											1117				531.294	1060.57	2											File21811 Spectrum3505 scans: 6171
											1118				531.777	1061.54	2											File21811 Spectrum2535 scans: 5139
											1119				531.835	1061.66	2											File21811 Spectrum5071 scans: 7840
											1120				532.278	1062.54	2											File21811 Spectrum5220 scans: 8006
											1121				532.315	1062.62	2											File21811 Spectrum5214 scans: 7999
											1122				532.332	1062.65	2											File21811 Spectrum5283 scans: 8101
											1123				532.785	1063.56	2											File21811 Spectrum1401 scans: 3915
											1124				532.802	1063.59	2											File21811 Spectrum1528 scans: 4058
											1125				533.264	1064.51	2											File21811 Spectrum465 scans: 2891
											1126				533.295	1064.58	2											File21811 Spectrum2672 scans: 5283
											1127				533.295	1064.58	2											File21811 Spectrum2750 scans: 5366
											1128				533.318	1064.62	2											File21811 Spectrum4134 scans: 6838
											1129				533.329	1064.64	2											File21811 Spectrum946 scans: 3427
											1130				533.34	1064.66	2											File21811 Spectrum4472 scans: 7194
											1131				533.34	1064.67	2											File21811 Spectrum4614 scans: 7346
											1132				533.341	1064.67	2											File21811 Spectrum4994 scans: 7758
											1133				533.341	1064.67	2											File21811 Spectrum4541 scans: 7268
											1134				533.341	1064.67	2											File21811 Spectrum4691 scans: 7429
											1135				533.341	1064.67	2											File21811 Spectrum4761 scans: 7503
											1136				533.341	1064.67	2											File21811 Spectrum4915 scans: 7673
											1137				533.341	1064.67	2											File21811 Spectrum4830 scans: 7578
											1138				533.754	1065.49	2											File21811 Spectrum1841 scans: 4395
											1139				534.201	1066.39	2											File21811 Spectrum1912 scans: 4473
											1140				534.275	1066.54	2											File21811 Spectrum716 scans: 3177
											1141				534.276	1066.54	2											File21811 Spectrum645 scans: 3097
											1142				534.345	1066.68	2											File21811 Spectrum4380 scans: 7097
											1143				534.725	1067.43	2											File21811 Spectrum60 scans: 2408
											1144				534.768	1067.52	2											File21811 Spectrum790 scans: 3259
											1145				534.771	1067.53	2											File21811 Spectrum3340 scans: 5997
											1146				534.824	1067.63	2											File21811 Spectrum1732 scans: 4280
											1147				357.506	1069.49	3											File21811 Spectrum780 scans: 3248
											1148				536.293	1070.57	2											File21811 Spectrum1120 scans: 3614
											1149				536.322	1070.63	2											File21811 Spectrum3875 scans: 6560
											1150				536.323	1070.63	2											File21811 Spectrum3943 scans: 6637
											1151				536.324	1070.63	2											File21811 Spectrum3789 scans: 6469
											1152				536.324	1070.63	2											File21811 Spectrum4020 scans: 6719
											1153				536.325	1070.63	2											File21811 Spectrum3388 scans: 6048
											1154				358.174	1071.5	3											File21811 Spectrum50 scans: 2384
											1155				536.758	1071.5	2											File21811 Spectrum49 scans: 2383
											1156				536.788	1071.56	2											File21811 Spectrum2190 scans: 4766
											1157				536.788	1071.56	2											File21811 Spectrum2096 scans: 4667
											1158				537.252	1072.49	2											File21811 Spectrum4503 scans: 7227
											1159				537.252	1072.49	2											File21811 Spectrum4426 scans: 7145
											1160				537.274	1072.53	2											File21811 Spectrum3109 scans: 5743
											1161				537.297	1072.58	2											File21811 Spectrum1242 scans: 3742
											1162				358.55	1072.63	3											File21811 Spectrum1945 scans: 4508
											1163				537.322	1072.63	2											File21811 Spectrum1961 scans: 4525
											1164				537.77	1073.53	2											File21811 Spectrum1501 scans: 4026
											1165				538.273	1074.53	2											File21811 Spectrum1017 scans: 3503
											1166				538.299	1074.58	2											File21811 Spectrum5200 scans: 7981
											1167				359.22	1074.64	3											File21811 Spectrum4654 scans: 7389
											1168				538.327	1074.64	2											File21811 Spectrum4583 scans: 7313
											1169				538.327	1074.64	2											File21811 Spectrum4657 scans: 7393
											1170				538.791	1075.57	2											File21811 Spectrum3392 scans: 6052
											1171				538.826	1075.64	2											File21811 Spectrum5193 scans: 7973
											1172				538.843	1075.67	2											File21811 Spectrum5234 scans: 8022
											1173				539.299	1076.58	2											File21811 Spectrum3881 scans: 6566
											1174				539.3	1076.59	2											File21811 Spectrum3948 scans: 6642
											1175				539.301	1076.59	2											File21811 Spectrum4029 scans: 6728
											1176				539.762	1077.51	2											File21811 Spectrum1406 scans: 3920
											1177				539.774	1077.53	2											File21811 Spectrum4192 scans: 6899
											1178				539.779	1077.54	2											File21811 Spectrum3121 scans: 5755
											1179				539.78	1077.55	2											File21811 Spectrum2737 scans: 5352
											1180				539.78	1077.55	2											File21811 Spectrum2832 scans: 5452
											1181				360.189	1077.55	3											File21811 Spectrum133 scans: 2515
											1182				539.792	1077.57	2											File21811 Spectrum4422 scans: 7141
											1183				539.793	1077.57	2											File21811 Spectrum4340 scans: 7055
											1184				540.328	1078.64	2											File21811 Spectrum5015 scans: 7780
											1185				540.33	1078.65	2											File21811 Spectrum4934 scans: 7693
											1186				540.33	1078.65	2											File21811 Spectrum4796 scans: 7540
											1187				540.33	1078.65	2											File21811 Spectrum4725 scans: 7465
											1188				540.331	1078.65	2											File21811 Spectrum4857 scans: 7609
											1189				540.348	1078.68	2											File21811 Spectrum5022 scans: 7788
											1190				540.351	1078.69	2											File21811 Spectrum5103 scans: 7874
											1191				540.736	1079.46	2											File21811 Spectrum1066 scans: 3554
											1192				540.782	1079.55	2											File21811 Spectrum3247 scans: 5889
											1193				541.242	1080.47	2											File21811 Spectrum1232 scans: 3732
											1194				541.28	1080.55	2											File21811 Spectrum1107 scans: 3600
											1195				541.285	1080.56	2											File21811 Spectrum437 scans: 2856
											1196				541.764	1081.51	2											File21811 Spectrum2944 scans: 5569
											1197				541.766	1081.52	2											File21811 Spectrum3026 scans: 5656
											1198				541.808	1081.6	2											File21811 Spectrum1923 scans: 4485
											1199				541.809	1081.6	2											File21811 Spectrum1839 scans: 4393
											1200				542.257	1082.5	2											File21811 Spectrum660 scans: 3114
											1201				361.841	1082.5	3											File21811 Spectrum654 scans: 3106
											1202				361.841	1082.5	3											File21811 Spectrum718 scans: 3180
											1203				542.278	1082.54	2											File21811 Spectrum3656 scans: 6329
											1204				542.312	1082.61	2											File21811 Spectrum1739 scans: 4287
											1205				362.169	1083.48	3											File21811 Spectrum794 scans: 3263
											1206				542.75	1083.49	2											File21811 Spectrum746 scans: 3211
											1207				542.793	1083.57	2											File21811 Spectrum4096 scans: 6798
											1208				542.793	1083.57	2											File21811 Spectrum4182 scans: 6889
											1209				542.793	1083.57	2											File21811 Spectrum3991 scans: 6688
											1210				362.513	1084.52	3											File21811 Spectrum883 scans: 3358
											1211				543.303	1084.59	2											File21811 Spectrum4269 scans: 6980
											1212				543.314	1084.61	2											File21811 Spectrum4788 scans: 7531
											1213				543.314	1084.61	2											File21811 Spectrum4432 scans: 7151
											1214				543.316	1084.62	2											File21811 Spectrum4701 scans: 7439
											1215				543.332	1084.65	2											File21811 Spectrum3136 scans: 5771
											1216				543.805	1085.6	2											File21811 Spectrum4552 scans: 7279
											1217				543.818	1085.62	2											File21811 Spectrum4889 scans: 7645
											1218				543.82	1085.63	2											File21811 Spectrum5293 scans: 8120
											1219				544.239	1086.46	2											File21811 Spectrum825 scans: 3296
											1220				544.247	1086.48	2											File21811 Spectrum2722 scans: 5336
											1221				544.755	1087.5	2											File21811 Spectrum488 scans: 2915
											1222				544.788	1087.56	2											File21811 Spectrum2059 scans: 4628
											1223				544.795	1087.58	2											File21811 Spectrum2900 scans: 5523
											1224				544.8	1087.58	2											File21811 Spectrum1323 scans: 3829
											1225				544.808	1087.6	2											File21811 Spectrum1606 scans: 4147
											1226				544.808	1087.6	2											File21811 Spectrum1521 scans: 4050
											1227				544.816	1087.62	2											File21811 Spectrum2860 scans: 5481
											1228				544.818	1087.62	2											File21811 Spectrum3926 scans: 6618
											1229				545.255	1088.5	2											File21811 Spectrum1453 scans: 3969
											1230				545.256	1088.5	2											File21811 Spectrum2587 scans: 5193
											1231				545.769	1089.52	2											File21811 Spectrum761 scans: 3227
											1232				545.8	1089.59	2											File21811 Spectrum3974 scans: 6670
											1233				546.753	1091.49	2											File21811 Spectrum4494 scans: 7217
											1234				546.787	1091.56	2											File21811 Spectrum3224 scans: 5864
											1235				364.896	1091.67	3											File21811 Spectrum4637 scans: 7370
											1236				546.84	1091.67	2											File21811 Spectrum4580 scans: 7310
											1237				546.84	1091.67	2											File21811 Spectrum4798 scans: 7542
											1238				546.841	1091.67	2											File21811 Spectrum4656 scans: 7392
											1239				546.841	1091.67	2											File21811 Spectrum4729 scans: 7469
											1240				546.841	1091.67	2											File21811 Spectrum5021 scans: 7787
											1241				546.841	1091.67	2											File21811 Spectrum4932 scans: 7691
											1242				546.842	1091.67	2											File21811 Spectrum4859 scans: 7612
											1243				547.266	1092.52	2											File21811 Spectrum622 scans: 3072
											1244				547.28	1092.54	2											File21811 Spectrum1035 scans: 3522
											1245				547.338	1092.66	2											File21811 Spectrum5119 scans: 7891
											1246				547.338	1092.66	2											File21811 Spectrum5183 scans: 7961
											1247				547.356	1092.7	2											File21811 Spectrum4538 scans: 7264
											1248				547.357	1092.7	2											File21811 Spectrum5219 scans: 8005
											1249				547.809	1093.6	2											File21811 Spectrum1711 scans: 4258
											1250				548.229	1094.44	2											File21811 Spectrum5097 scans: 7867
											1251				548.242	1094.47	2											File21811 Spectrum4483 scans: 7205
											1252				365.881	1094.62	3											File21811 Spectrum910 scans: 3387
											1253				365.882	1094.62	3											File21811 Spectrum832 scans: 3303
											1254				548.319	1094.62	2											File21811 Spectrum909 scans: 3386
											1255				548.319	1094.62	2											File21811 Spectrum831 scans: 3302
											1256				548.325	1094.64	2											File21811 Spectrum4030 scans: 6729
											1257				548.345	1094.68	2											File21811 Spectrum4241 scans: 6951
											1258				548.346	1094.68	2											File21811 Spectrum4327 scans: 7041
											1259				548.769	1095.52	2											File21811 Spectrum4046 scans: 6746
											1260				548.78	1095.54	2											File21811 Spectrum2581 scans: 5187
											1261				548.78	1095.55	2											File21811 Spectrum2675 scans: 5286
											1262				548.793	1095.57	2											File21811 Spectrum1280 scans: 3782
											1263				366.209	1095.61	3											File21811 Spectrum1180 scans: 3677
											1264				366.21	1095.61	3											File21811 Spectrum998 scans: 3483
											1265				548.811	1095.61	2											File21811 Spectrum996 scans: 3481
											1266				548.812	1095.61	2											File21811 Spectrum1147 scans: 3642
											1267				549.246	1096.48	2											File21811 Spectrum4611 scans: 7342
											1268				549.455	1096.89	2											File21811 Spectrum5490 scans: 9450
											1269				549.455	1096.89	2											File21811 Spectrum5495 scans: 9492
											1270				549.74	1097.46	2											File21811 Spectrum1068 scans: 3556
											1271				549.765	1097.51	2											File21811 Spectrum1558 scans: 4094
											1272				549.768	1097.52	2											File21811 Spectrum5054 scans: 7822
											1273				549.777	1097.54	2											File21811 Spectrum3095 scans: 5728
											1274				549.793	1097.57	2											File21811 Spectrum4855 scans: 7606
											1275				366.875	1097.6	3											File21811 Spectrum1508 scans: 4034
											1276				549.842	1097.67	2											File21811 Spectrum3421 scans: 6082
											1277				550.31	1098.6	2											File21811 Spectrum2786 scans: 5403
											1278				550.334	1098.65	2											File21811 Spectrum3042 scans: 5672
											1279				550.336	1098.66	2											File21811 Spectrum4575 scans: 7304
											1280				368.189	1101.54	3											File21811 Spectrum951 scans: 3433
											1281				551.78	1101.54	2											File21811 Spectrum895 scans: 3371
											1282				368.189	1101.54	3											File21811 Spectrum868 scans: 3341
											1283				551.782	1101.55	2											File21811 Spectrum1900 scans: 4460
											1284				551.794	1101.57	2											File21811 Spectrum665 scans: 3119
											1285				551.796	1101.58	2											File21811 Spectrum731 scans: 3195
											1286				552.287	1102.56	2											File21811 Spectrum978 scans: 3462
											1287				552.287	1102.56	2											File21811 Spectrum806 scans: 3276
											1288				552.291	1102.57	2											File21811 Spectrum580 scans: 3026
											1289				552.314	1102.61	2											File21811 Spectrum2628 scans: 5236
											1290				552.328	1102.64	2											File21811 Spectrum4867 scans: 7621
											1291				552.782	1103.55	2											File21811 Spectrum3186 scans: 5824
											1292				552.807	1103.6	2											File21811 Spectrum4670 scans: 7406
											1293				552.824	1103.63	2											File21811 Spectrum4737 scans: 7477
											1294				553.239	1104.46	2											File21811 Spectrum4349 scans: 7064
											1295				553.303	1104.59	2											File21811 Spectrum3607 scans: 6278
											1296				553.735	1105.46	2											File21811 Spectrum4130 scans: 6834
											1297				553.739	1105.46	2											File21811 Spectrum618 scans: 3068
											1298				553.745	1105.48	2											File21811 Spectrum3380 scans: 6039
											1299				553.785	1105.56	2											File21811 Spectrum1007 scans: 3492
											1300				553.796	1105.58	2											File21811 Spectrum4408 scans: 7126
											1301				553.813	1105.61	2											File21811 Spectrum2744 scans: 5359
											1302				553.829	1105.64	2											File21811 Spectrum3939 scans: 6632
											1303				553.851	1105.69	2											File21811 Spectrum3696 scans: 6371
											1304				554.26	1106.5	2											File21811 Spectrum1496 scans: 4020
											1305				554.261	1106.51	2											File21811 Spectrum1418 scans: 3933
											1306				554.275	1106.54	2											File21811 Spectrum630 scans: 3081
											1307				554.288	1106.56	2											File21811 Spectrum1190 scans: 3688
											1308				554.288	1106.56	2											File21811 Spectrum1283 scans: 3786
											1309				554.306	1106.6	2											File21811 Spectrum2343 scans: 4931
											1310				554.312	1106.61	2											File21811 Spectrum3518 scans: 6184
											1311				554.324	1106.63	2											File21811 Spectrum905 scans: 3381
											1312				554.803	1107.59	2											File21811 Spectrum3577 scans: 6246
											1313				370.213	1107.62	3											File21811 Spectrum1165 scans: 3661
											1314				554.816	1107.62	2											File21811 Spectrum1170 scans: 3667
											1315				555.249	1108.48	2											File21811 Spectrum3126 scans: 5761
											1316				555.249	1108.48	2											File21811 Spectrum3031 scans: 5661
											1317				555.272	1108.53	2											File21811 Spectrum3763 scans: 6441
											1318				555.316	1108.62	2											File21811 Spectrum4534 scans: 7260
											1319				555.353	1108.69	2											File21811 Spectrum4567 scans: 7296
											1320				555.354	1108.69	2											File21811 Spectrum4631 scans: 7364
											1321				555.354	1108.69	2											File21811 Spectrum5070 scans: 7839
											1322				555.354	1108.69	2											File21811 Spectrum4711 scans: 7450
											1323				555.354	1108.69	2											File21811 Spectrum4779 scans: 7522
											1324				555.354	1108.69	2											File21811 Spectrum5181 scans: 7958
											1325				555.354	1108.69	2											File21811 Spectrum4984 scans: 7747
											1326				555.354	1108.69	2											File21811 Spectrum4911 scans: 7669
											1327				555.355	1108.7	2											File21811 Spectrum4846 scans: 7596
											1328				555.76	1109.51	2											File21811 Spectrum4445 scans: 7165
											1329				555.776	1109.54	2											File21811 Spectrum582 scans: 3029
											1330				555.787	1109.56	2											File21811 Spectrum2665 scans: 5275
											1331				556.274	1110.53	2											File21811 Spectrum4205 scans: 6913
											1332				556.274	1110.53	2											File21811 Spectrum4277 scans: 6989
											1333				556.292	1110.57	2											File21811 Spectrum1861 scans: 4416
											1334				556.327	1110.64	2											File21811 Spectrum3818 scans: 6499
											1335				556.327	1110.64	2											File21811 Spectrum2956 scans: 5582
											1336				556.766	1111.52	2											File21811 Spectrum4394 scans: 7111
											1337				557.236	1112.46	2											File21811 Spectrum904 scans: 3380
											1338				557.236	1112.46	2											File21811 Spectrum1040 scans: 3527
											1339				557.444	1112.87	2											File21811 Spectrum5499 scans: 9509
											1340				557.444	1112.87	2											File21811 Spectrum5493 scans: 9475
											1341				557.444	1112.87	2											File21811 Spectrum5489 scans: 9443
											1342				557.765	1113.52	2											File21811 Spectrum4074 scans: 6775
											1343				557.766	1113.52	2											File21811 Spectrum3572 scans: 6241
											1344				557.806	1113.6	2											File21811 Spectrum885 scans: 3360
											1345				557.832	1113.65	2											File21811 Spectrum4624 scans: 7356
											1346				558.272	1114.53	2											File21811 Spectrum4825 scans: 7572
											1347				558.309	1114.6	2											File21811 Spectrum2807 scans: 5425
											1348				372.856	1115.55	3											File21811 Spectrum417 scans: 2832
											1349				558.788	1115.56	2											File21811 Spectrum3758 scans: 6436
											1350				558.788	1115.56	2											File21811 Spectrum3844 scans: 6527
											1351				558.796	1115.58	2											File21811 Spectrum1858 scans: 4413
											1352				559.296	1116.58	2											File21811 Spectrum1010 scans: 3495
											1353				559.297	1116.58	2											File21811 Spectrum2540 scans: 5144
											1354				559.298	1116.58	2											File21811 Spectrum3699 scans: 6374
											1355				559.3	1116.59	2											File21811 Spectrum3966 scans: 6661
											1356				559.819	1117.62	2											File21811 Spectrum3249 scans: 5891
											1357				559.85	1117.69	2											File21811 Spectrum2510 scans: 5112
											1358				560.231	1118.45	2											File21811 Spectrum2427 scans: 5025
											1359				560.232	1118.45	2											File21811 Spectrum1679 scans: 4224
											1360				373.852	1118.54	3											File21811 Spectrum1845 scans: 4399
											1361				560.306	1118.6	2											File21811 Spectrum2983 scans: 5610
											1362				560.311	1118.61	2											File21811 Spectrum5310 scans: 8167
											1363				373.896	1118.67	3											File21811 Spectrum4718 scans: 7457
											1364				560.34	1118.67	2											File21811 Spectrum4679 scans: 7416
											1365				560.34	1118.67	2											File21811 Spectrum4760 scans: 7502
											1366				560.834	1119.65	2											File21811 Spectrum1534 scans: 4066
											1367				560.835	1119.66	2											File21811 Spectrum1468 scans: 3986
											1368				560.838	1119.66	2											File21811 Spectrum5176 scans: 7952
											1369				560.857	1119.7	2											File21811 Spectrum5244 scans: 8034
											1370				561.239	1120.46	2											File21811 Spectrum1922 scans: 4484
											1371				561.24	1120.46	2											File21811 Spectrum1111 scans: 3604
											1372				561.24	1120.47	2											File21811 Spectrum1837 scans: 4391
											1373				561.299	1120.58	2											File21811 Spectrum2667 scans: 5277
											1374				374.541	1120.6	3											File21811 Spectrum2112 scans: 4683
											1375				561.315	1120.62	2											File21811 Spectrum3756 scans: 6434
											1376				374.548	1120.62	3											File21811 Spectrum1307 scans: 3812
											1377				561.32	1120.63	2											File21811 Spectrum1291 scans: 3795
											1378				561.793	1121.57	2											File21811 Spectrum1234 scans: 3734
											1379				374.884	1121.63	3											File21811 Spectrum551 scans: 2986
											1380				561.822	1121.63	2											File21811 Spectrum558 scans: 2995
											1381				562.258	1122.5	2											File21811 Spectrum1221 scans: 3720
											1382				562.258	1122.5	2											File21811 Spectrum1998 scans: 4564
											1383				562.34	1122.66	2											File21811 Spectrum4102 scans: 6805
											1384				562.341	1122.67	2											File21811 Spectrum4191 scans: 6898
											1385				562.342	1122.67	2											File21811 Spectrum4963 scans: 7725
											1386				562.342	1122.67	2											File21811 Spectrum3905 scans: 6592
											1387				562.343	1122.67	2											File21811 Spectrum4894 scans: 7651
											1388				562.344	1122.67	2											File21811 Spectrum4828 scans: 7576
											1389				562.361	1122.71	2											File21811 Spectrum5089 scans: 7859
											1390				562.785	1123.56	2											File21811 Spectrum2349 scans: 4937
											1391				562.807	1123.6	2											File21811 Spectrum1385 scans: 3898
											1392				375.572	1123.69	3											File21811 Spectrum3014 scans: 5643
											1393				563.348	1124.68	2											File21811 Spectrum4493 scans: 7216
											1394				563.786	1125.56	2											File21811 Spectrum1267 scans: 3769
											1395				563.795	1125.58	2											File21811 Spectrum1186 scans: 3683
											1396				376.247	1125.72	3											File21811 Spectrum4622 scans: 7354
											1397				564.277	1126.54	2											File21811 Spectrum1408 scans: 3922
											1398				564.277	1126.54	2											File21811 Spectrum1488 scans: 4010
											1399				564.314	1126.61	2											File21811 Spectrum5043 scans: 7810
											1400				564.314	1126.61	2											File21811 Spectrum2376 scans: 4970
											1401				564.318	1126.62	2											File21811 Spectrum2484 scans: 5085
											1402				564.78	1127.55	2											File21811 Spectrum5191 scans: 7970
											1403				564.787	1127.56	2											File21811 Spectrum4261 scans: 6972
											1404				564.79	1127.57	2											File21811 Spectrum3922 scans: 6613
											1405				564.805	1127.59	2											File21811 Spectrum2316 scans: 4902
											1406				564.807	1127.6	2											File21811 Spectrum2727 scans: 5341
											1407				565.235	1128.45	2											File21811 Spectrum1018 scans: 3504
											1408				565.289	1128.56	2											File21811 Spectrum5346 scans: 8250
											1409				565.295	1128.57	2											File21811 Spectrum684 scans: 3139
											1410				377.228	1128.66	3											File21811 Spectrum964 scans: 3447
											1411				565.795	1129.58	2											File21811 Spectrum4175 scans: 6881
											1412				565.803	1129.59	2											File21811 Spectrum1901 scans: 4461
											1413				566.285	1130.56	2											File21811 Spectrum4584 scans: 7314
											1414				566.288	1130.56	2											File21811 Spectrum4513 scans: 7237
											1415				566.305	1130.6	2											File21811 Spectrum3453 scans: 6116
											1416				567.24	1132.47	2											File21811 Spectrum2541 scans: 5145
											1417				567.265	1132.52	2											File21811 Spectrum4267 scans: 6978
											1418				567.301	1132.59	2											File21811 Spectrum931 scans: 3409
											1419				567.302	1132.59	2											File21811 Spectrum1013 scans: 3499
											1420				567.312	1132.61	2											File21811 Spectrum2730 scans: 5344
											1421				567.313	1132.61	2											File21811 Spectrum2815 scans: 5434
											1422				567.793	1133.57	2											File21811 Spectrum1124 scans: 3618
											1423				567.806	1133.6	2											File21811 Spectrum2946 scans: 5571
											1424				378.888	1133.64	3											File21811 Spectrum3420 scans: 6081
											1425				567.83	1133.65	2											File21811 Spectrum3367 scans: 6026
											1426				567.879	1133.74	2											File21811 Spectrum4960 scans: 7721
											1427				568.31	1134.61	2											File21811 Spectrum1309 scans: 3814
											1428				568.838	1135.66	2											File21811 Spectrum5313 scans: 8179
											1429				379.571	1135.69	3											File21811 Spectrum4772 scans: 7514
											1430				379.571	1135.69	3											File21811 Spectrum4686 scans: 7423
											1431				568.853	1135.69	2											File21811 Spectrum4678 scans: 7415
											1432				568.853	1135.69	2											File21811 Spectrum4943 scans: 7703
											1433				568.854	1135.69	2											File21811 Spectrum4744 scans: 7485
											1434				568.854	1135.69	2											File21811 Spectrum4876 scans: 7631
											1435				568.854	1135.69	2											File21811 Spectrum4808 scans: 7553
											1436				568.854	1135.69	2											File21811 Spectrum5081 scans: 7850
											1437				569.227	1136.44	2											File21811 Spectrum3361 scans: 6019
											1438				569.228	1136.44	2											File21811 Spectrum3669 scans: 6343
											1439				569.228	1136.44	2											File21811 Spectrum3088 scans: 5721
											1440				569.228	1136.44	2											File21811 Spectrum3744 scans: 6422
											1441				569.236	1136.46	2											File21811 Spectrum1177 scans: 3674
											1442				569.237	1136.46	2											File21811 Spectrum1664 scans: 4209
											1443				569.262	1136.51	2											File21811 Spectrum2708 scans: 5321
											1444				569.283	1136.55	2											File21811 Spectrum2423 scans: 5021
											1445				569.33	1136.64	2											File21811 Spectrum4069 scans: 6770
											1446				569.33	1136.65	2											File21811 Spectrum3979 scans: 6675
											1447				569.331	1136.65	2											File21811 Spectrum5036 scans: 7803
											1448				569.351	1136.69	2											File21811 Spectrum5211 scans: 7996
											1449				569.351	1136.69	2											File21811 Spectrum5155 scans: 7929
											1450				569.37	1136.72	2											File21811 Spectrum5240 scans: 8029
											1451				569.752	1137.49	2											File21811 Spectrum581 scans: 3028
											1452				569.753	1137.49	2											File21811 Spectrum532 scans: 2962
											1453				569.785	1137.56	2											File21811 Spectrum1405 scans: 3919
											1454				569.79	1137.57	2											File21811 Spectrum2690 scans: 5302
											1455				570.244	1138.47	2											File21811 Spectrum782 scans: 3250
											1456				570.244	1138.47	2											File21811 Spectrum867 scans: 3340
											1457				570.271	1138.53	2											File21811 Spectrum1357 scans: 3867
											1458				570.274	1138.53	2											File21811 Spectrum2608 scans: 5215
											1459				570.279	1138.54	2											File21811 Spectrum1800 scans: 4352
											1460				570.359	1138.7	2											File21811 Spectrum4382 scans: 7099
											1461				570.36	1138.7	2											File21811 Spectrum4301 scans: 7014
											1462				570.784	1139.55	2											File21811 Spectrum1628 scans: 4171
											1463				570.786	1139.56	2											File21811 Spectrum2792 scans: 5410
											1464				570.827	1139.64	2											File21811 Spectrum899 scans: 3375
											1465				380.887	1139.64	3											File21811 Spectrum973 scans: 3457
											1466				380.887	1139.64	3											File21811 Spectrum900 scans: 3376
											1467				570.827	1139.64	2											File21811 Spectrum972 scans: 3456
											1468				571.246	1140.48	2											File21811 Spectrum2073 scans: 4642
											1469				571.264	1140.51	2											File21811 Spectrum1959 scans: 4523
											1470				571.264	1140.51	2											File21811 Spectrum1885 scans: 4442
											1471				571.32	1140.63	2											File21811 Spectrum1185 scans: 3682
											1472				571.344	1140.67	2											File21811 Spectrum4457 scans: 7178
											1473				571.345	1140.68	2											File21811 Spectrum4137 scans: 6841
											1474				381.556	1141.65	3											File21811 Spectrum2431 scans: 5029
											1475				571.857	1141.7	2											File21811 Spectrum3044 scans: 5675
											1476				381.576	1141.71	3											File21811 Spectrum2962 scans: 5588
											1477				571.86	1141.71	2											File21811 Spectrum2968 scans: 5595
											1478				381.576	1141.71	3											File21811 Spectrum3137 scans: 5772
											1479				571.861	1141.71	2											File21811 Spectrum2885 scans: 5507
											1480				571.861	1141.71	2											File21811 Spectrum3122 scans: 5757
											1481				381.576	1141.71	3											File21811 Spectrum3045 scans: 5676
											1482				571.861	1141.71	2											File21811 Spectrum3218 scans: 5857
											1483				572.23	1142.44	2											File21811 Spectrum1668 scans: 4213
											1484				572.316	1142.62	2											File21811 Spectrum2701 scans: 5314
											1485				572.341	1142.67	2											File21811 Spectrum1294 scans: 3798
											1486				572.751	1143.49	2											File21811 Spectrum4512 scans: 7236
											1487				572.777	1143.54	2											File21811 Spectrum415 scans: 2830
											1488				573.224	1144.43	2											File21811 Spectrum1206 scans: 3704
											1489				573.314	1144.61	2											File21811 Spectrum5201 scans: 7984
											1490				573.801	1145.59	2											File21811 Spectrum1598 scans: 4139
											1491				573.804	1145.59	2											File21811 Spectrum3267 scans: 5914
											1492				573.806	1145.6	2											File21811 Spectrum3730 scans: 6407
											1493				573.807	1145.6	2											File21811 Spectrum3805 scans: 6486
											1494				574.336	1146.66	2											File21811 Spectrum4346 scans: 7061
											1495				574.338	1146.66	2											File21811 Spectrum4105 scans: 6808
											1496				575.237	1148.46	2											File21811 Spectrum8 scans: 2227
											1497				575.248	1148.48	2											File21811 Spectrum4227 scans: 6936
											1498				575.752	1149.49	2											File21811 Spectrum919 scans: 3396
											1499				575.79	1149.57	2											File21811 Spectrum2560 scans: 5165
											1500				575.791	1149.57	2											File21811 Spectrum3141 scans: 5776
											1501				575.845	1149.67	2											File21811 Spectrum2180 scans: 4755
											1502				575.845	1149.68	2											File21811 Spectrum5229 scans: 8017
											1503				575.846	1149.68	2											File21811 Spectrum2262 scans: 4845
											1504				575.863	1149.71	2											File21811 Spectrum5144 scans: 7917
											1505				576.284	1150.55	2											File21811 Spectrum2491 scans: 5092
											1506				576.829	1151.64	2											File21811 Spectrum882 scans: 3357
											1507				384.892	1151.65	3											File21811 Spectrum1274 scans: 3776
											1508				577.263	1152.51	2											File21811 Spectrum4587 scans: 7317
											1509				577.281	1152.55	2											File21811 Spectrum2122 scans: 4694
											1510				577.288	1152.56	2											File21811 Spectrum1873 scans: 4429
											1511				577.366	1152.72	2											File21811 Spectrum4660 scans: 7396
											1512				385.247	1152.72	3											File21811 Spectrum4768 scans: 7510
											1513				385.247	1152.72	3											File21811 Spectrum4695 scans: 7433
											1514				577.367	1152.72	2											File21811 Spectrum5069 scans: 7838
											1515				577.367	1152.72	2											File21811 Spectrum4726 scans: 7466
											1516				577.367	1152.72	2											File21811 Spectrum4724 scans: 7464
											1517				577.367	1152.72	2											File21811 Spectrum4992 scans: 7756
											1518				577.367	1152.72	2											File21811 Spectrum4795 scans: 7539
											1519				577.367	1152.72	2											File21811 Spectrum4926 scans: 7685
											1520				577.368	1152.72	2											File21811 Spectrum4856 scans: 7608
											1521				577.369	1152.72	2											File21811 Spectrum5352 scans: 8268
											1522				577.861	1153.71	2											File21811 Spectrum3604 scans: 6275
											1523				577.861	1153.71	2											File21811 Spectrum3530 scans: 6197
											1524				578.27	1154.53	2											File21811 Spectrum1335 scans: 3843
											1525				578.272	1154.53	2											File21811 Spectrum1222 scans: 3721
											1526				579.235	1156.45	2											File21811 Spectrum817 scans: 3287
											1527				579.26	1156.51	2											File21811 Spectrum604 scans: 3053
											1528				579.3	1156.59	2											File21811 Spectrum1799 scans: 4351
											1529				579.304	1156.59	2											File21811 Spectrum4563 scans: 7291
											1530				579.312	1156.61	2											File21811 Spectrum928 scans: 3406
											1531				579.318	1156.62	2											File21811 Spectrum1464 scans: 3982
											1532				579.318	1156.62	2											File21811 Spectrum1025 scans: 3511
											1533				579.33	1156.65	2											File21811 Spectrum2752 scans: 5368
											1534				579.343	1156.67	2											File21811 Spectrum3993 scans: 6690
											1535				579.749	1157.48	2											File21811 Spectrum1593 scans: 4134
											1536				579.769	1157.52	2											File21811 Spectrum1764 scans: 4314
											1537				579.79	1157.57	2											File21811 Spectrum1513 scans: 4040
											1538				579.79	1157.57	2											File21811 Spectrum1581 scans: 4121
											1539				579.792	1157.57	2											File21811 Spectrum2099 scans: 4670
											1540				579.836	1157.66	2											File21811 Spectrum3412 scans: 6073
											1541				579.845	1157.68	2											File21811 Spectrum4732 scans: 7472
											1542				579.858	1157.7	2											File21811 Spectrum3519 scans: 6185
											1543				579.858	1157.7	2											File21811 Spectrum2969 scans: 5596
											1544				579.859	1157.7	2											File21811 Spectrum2877 scans: 5499
											1545				580.31	1158.6	2											File21811 Spectrum1893 scans: 4451
											1546				581.22	1160.43	2											File21811 Spectrum1236 scans: 3736
											1547				581.285	1160.56	2											File21811 Spectrum2641 scans: 5250
											1548				581.788	1161.56	2											File21811 Spectrum2267 scans: 4850
											1549				581.802	1161.59	2											File21811 Spectrum5290 scans: 8115
											1550				388.239	1161.7	3											File21811 Spectrum975 scans: 3459
											1551				581.856	1161.7	2											File21811 Spectrum918 scans: 3395
											1552				388.24	1161.7	3											File21811 Spectrum896 scans: 3372
											1553				582.28	1162.54	2											File21811 Spectrum2397 scans: 4993
											1554				582.28	1162.55	2											File21811 Spectrum1503 scans: 4028
											1555				582.282	1162.55	2											File21811 Spectrum1578 scans: 4117
											1556				582.314	1162.61	2											File21811 Spectrum4083 scans: 6785
											1557				582.317	1162.62	2											File21811 Spectrum4173 scans: 6879
											1558				582.317	1162.62	2											File21811 Spectrum3259 scans: 5905
											1559				582.317	1162.62	2											File21811 Spectrum5491 scans: 9459
											1560				582.318	1162.62	2											File21811 Spectrum5449 scans: 9103
											1561				582.318	1162.62	2											File21811 Spectrum5357 scans: 8359
											1562				582.318	1162.62	2											File21811 Spectrum2906 scans: 5529
											1563				582.318	1162.62	2											File21811 Spectrum5360 scans: 8391
											1564				582.318	1162.62	2											File21811 Spectrum3841 scans: 6523
											1565				582.318	1162.62	2											File21811 Spectrum5506 scans: 9570
											1566				582.318	1162.62	2											File21811 Spectrum2991 scans: 5619
											1567				582.319	1162.62	2											File21811 Spectrum5496 scans: 9500
											1568				582.319	1162.62	2											File21811 Spectrum3325 scans: 5982
											1569				582.319	1162.62	2											File21811 Spectrum5511 scans: 9603
											1570				582.319	1162.62	2											File21811 Spectrum4648 scans: 7383
											1571				582.319	1162.62	2											File21811 Spectrum5354 scans: 8325
											1572				582.319	1162.62	2											File21811 Spectrum5453 scans: 9149
											1573				582.319	1162.62	2											File21811 Spectrum5502 scans: 9539
											1574				582.319	1162.62	2											File21811 Spectrum5245 scans: 8035
											1575				582.319	1162.62	2											File21811 Spectrum4564 scans: 7292
											1576				582.319	1162.62	2											File21811 Spectrum5477 scans: 9305
											1577				582.319	1162.62	2											File21811 Spectrum3570 scans: 6239
											1578				582.319	1162.62	2											File21811 Spectrum4371 scans: 7087
											1579				582.319	1162.62	2											File21811 Spectrum3184 scans: 5822
											1580				582.319	1162.62	2											File21811 Spectrum5363 scans: 8421
											1581				582.319	1162.62	2											File21811 Spectrum3649 scans: 6322
											1582				582.32	1162.62	2											File21811 Spectrum5351 scans: 8267
											1583				582.32	1162.62	2											File21811 Spectrum5485 scans: 9356
											1584				582.32	1162.63	2											File21811 Spectrum5278 scans: 8086
											1585				582.32	1162.63	2											File21811 Spectrum5382 scans: 8515
											1586				582.322	1162.63	2											File21811 Spectrum3924 scans: 6616
											1587				582.322	1162.63	2											File21811 Spectrum5319 scans: 8206
											1588				582.323	1162.63	2											File21811 Spectrum5306 scans: 8153
											1589				582.352	1162.69	2											File21811 Spectrum5281 scans: 8095
											1590				582.353	1162.69	2											File21811 Spectrum5251 scans: 8044
											1591				388.571	1162.69	3											File21811 Spectrum4777 scans: 7519
											1592				582.353	1162.69	2											File21811 Spectrum4766 scans: 7508
											1593				582.354	1162.69	2											File21811 Spectrum4829 scans: 7577
											1594				388.572	1162.69	3											File21811 Spectrum4847 scans: 7597
											1595				582.795	1163.58	2											File21811 Spectrum2139 scans: 4712
											1596				582.798	1163.58	2											File21811 Spectrum2955 scans: 5581
											1597				582.81	1163.61	2											File21811 Spectrum3083 scans: 5716
											1598				582.81	1163.61	2											File21811 Spectrum3484 scans: 6149
											1599				582.813	1163.61	2											File21811 Spectrum3408 scans: 6069
											1600				582.851	1163.69	2											File21811 Spectrum5222 scans: 8008
											1601				582.853	1163.69	2											File21811 Spectrum4280 scans: 6992
											1602				582.858	1163.7	2											File21811 Spectrum5436 scans: 8905
											1603				582.87	1163.73	2											File21811 Spectrum5259 scans: 8055
											1604				583.295	1164.58	2											File21811 Spectrum1139 scans: 3634
											1605				583.296	1164.58	2											File21811 Spectrum1419 scans: 3934
											1606				583.297	1164.58	2											File21811 Spectrum1229 scans: 3729
											1607				584.262	1166.51	2											File21811 Spectrum5340 scans: 8241
											1608				584.317	1166.62	2											File21811 Spectrum5169 scans: 7944
											1609				389.892	1166.65	3											File21811 Spectrum2757 scans: 5373
											1610				584.335	1166.66	2											File21811 Spectrum2743 scans: 5358
											1611				584.356	1166.7	2											File21811 Spectrum4962 scans: 7724
											1612				584.356	1166.7	2											File21811 Spectrum4895 scans: 7652
											1613				584.357	1166.7	2											File21811 Spectrum5040 scans: 7807
											1614				584.358	1166.7	2											File21811 Spectrum2260 scans: 4843
											1615				584.375	1166.74	2											File21811 Spectrum5117 scans: 7889
											1616				584.377	1166.74	2											File21811 Spectrum5189 scans: 7968
											1617				584.831	1167.65	2											File21811 Spectrum2279 scans: 4863
											1618				584.832	1167.65	2											File21811 Spectrum2361 scans: 4952
											1619				584.869	1167.72	2											File21811 Spectrum3667 scans: 6341
											1620				585.29	1168.56	2											File21811 Spectrum4218 scans: 6926
											1621				585.295	1168.57	2											File21811 Spectrum2705 scans: 5318
											1622				585.804	1169.59	2											File21811 Spectrum3266 scans: 5913
											1623				585.806	1169.6	2											File21811 Spectrum2878 scans: 5500
											1624				585.817	1169.62	2											File21811 Spectrum2438 scans: 5037
											1625				585.844	1169.67	2											File21811 Spectrum3009 scans: 5638
											1626				585.845	1169.68	2											File21811 Spectrum2840 scans: 5460
											1627				585.845	1169.68	2											File21811 Spectrum3102 scans: 5736
											1628				585.857	1169.7	2											File21811 Spectrum4103 scans: 6806
											1629				585.858	1169.7	2											File21811 Spectrum3947 scans: 6641
											1630				585.858	1169.7	2											File21811 Spectrum4019 scans: 6718
											1631				585.858	1169.7	2											File21811 Spectrum4193 scans: 6900
											1632				390.922	1169.74	3											File21811 Spectrum4763 scans: 7505
											1633				390.922	1169.74	3											File21811 Spectrum4693 scans: 7431
											1634				586.292	1170.57	2											File21811 Spectrum915 scans: 3392
											1635				586.292	1170.57	2											File21811 Spectrum827 scans: 3298
											1636				586.319	1170.62	2											File21811 Spectrum1359 scans: 3870
											1637				586.766	1171.52	2											File21811 Spectrum4369 scans: 7085
											1638				586.811	1171.61	2											File21811 Spectrum1246 scans: 3746
											1639				586.817	1171.62	2											File21811 Spectrum462 scans: 2888
											1640				587.294	1172.57	2											File21811 Spectrum3827 scans: 6509
											1641				587.301	1172.59	2											File21811 Spectrum4145 scans: 6850
											1642				587.821	1173.63	2											File21811 Spectrum5158 scans: 7932
											1643				392.519	1174.53	3											File21811 Spectrum1085 scans: 3575
											1644				588.276	1174.54	2											File21811 Spectrum1155 scans: 3651
											1645				588.319	1174.62	2											File21811 Spectrum3765 scans: 6444
											1646				588.32	1174.63	2											File21811 Spectrum3686 scans: 6361
											1647				588.328	1174.64	2											File21811 Spectrum4903 scans: 7660
											1648				588.774	1175.53	2											File21811 Spectrum3911 scans: 6599
											1649				588.777	1175.54	2											File21811 Spectrum3992 scans: 6689
											1650				588.777	1175.54	2											File21811 Spectrum3492 scans: 6157
											1651				588.813	1175.61	2											File21811 Spectrum4016 scans: 6714
											1652				589.239	1176.46	2											File21811 Spectrum1365 scans: 3876
											1653				589.789	1177.56	2											File21811 Spectrum4429 scans: 7148
											1654				589.818	1177.62	2											File21811 Spectrum3882 scans: 6567
											1655				589.83	1177.65	2											File21811 Spectrum289 scans: 2696
											1656				590.147	1178.28	2											File21811 Spectrum4496 scans: 7219
											1657				590.283	1178.55	2											File21811 Spectrum1824 scans: 4377
											1658				590.304	1178.59	2											File21811 Spectrum1982 scans: 4547
											1659				590.304	1178.59	2											File21811 Spectrum2075 scans: 4645
											1660				590.315	1178.62	2											File21811 Spectrum2320 scans: 4906
											1661				590.315	1178.62	2											File21811 Spectrum3330 scans: 5987
											1662				590.316	1178.62	2											File21811 Spectrum2993 scans: 5621
											1663				590.316	1178.62	2											File21811 Spectrum2684 scans: 5296
											1664				590.316	1178.62	2											File21811 Spectrum2896 scans: 5519
											1665				590.316	1178.62	2											File21811 Spectrum3626 scans: 6298
											1666				590.317	1178.62	2											File21811 Spectrum2391 scans: 4987
											1667				590.317	1178.62	2											File21811 Spectrum2769 scans: 5386
											1668				590.317	1178.62	2											File21811 Spectrum3165 scans: 5802
											1669				590.317	1178.62	2											File21811 Spectrum1881 scans: 4437
											1670				590.786	1179.56	2											File21811 Spectrum779 scans: 3247
											1671				394.225	1179.65	3											File21811 Spectrum3043 scans: 5673
											1672				394.247	1179.72	3											File21811 Spectrum4807 scans: 7552
											1673				590.867	1179.72	2											File21811 Spectrum4898 scans: 7655
											1674				590.867	1179.72	2											File21811 Spectrum5008 scans: 7773
											1675				590.867	1179.72	2											File21811 Spectrum4827 scans: 7575
											1676				394.247	1179.72	3											File21811 Spectrum4866 scans: 7620
											1677				590.868	1179.72	2											File21811 Spectrum4762 scans: 7504
											1678				591.255	1180.5	2											File21811 Spectrum1429 scans: 3944
											1679				591.264	1180.51	2											File21811 Spectrum1936 scans: 4498
											1680				591.346	1180.68	2											File21811 Spectrum5129 scans: 7901
											1681				591.348	1180.68	2											File21811 Spectrum1338 scans: 3846
											1682				394.568	1180.68	3											File21811 Spectrum1349 scans: 3858
											1683				591.363	1180.71	2											File21811 Spectrum5174 scans: 7950
											1684				591.364	1180.71	2											File21811 Spectrum3245 scans: 5887
											1685				591.364	1180.71	2											File21811 Spectrum5226 scans: 8013
											1686				592.371	1182.73	2											File21811 Spectrum4441 scans: 7161
											1687				592.371	1182.73	2											File21811 Spectrum4530 scans: 7255
											1688				592.798	1183.58	2											File21811 Spectrum3355 scans: 6013
											1689				592.811	1183.61	2											File21811 Spectrum1647 scans: 4191
											1690				592.811	1183.61	2											File21811 Spectrum1745 scans: 4294
											1691				592.856	1183.7	2											File21811 Spectrum3573 scans: 6242
											1692				592.866	1183.72	2											File21811 Spectrum2678 scans: 5289
											1693				593.308	1184.6	2											File21811 Spectrum3236 scans: 5877
											1694				593.358	1184.7	2											File21811 Spectrum4775 scans: 7517
											1695				593.362	1184.71	2											File21811 Spectrum3891 scans: 6577
											1696				593.363	1184.71	2											File21811 Spectrum3953 scans: 6648
											1697				593.364	1184.71	2											File21811 Spectrum4041 scans: 6741
											1698				593.765	1185.52	2											File21811 Spectrum1763 scans: 4313
											1699				593.82	1185.63	2											File21811 Spectrum2907 scans: 5530
											1700				594.304	1186.59	2											File21811 Spectrum108 scans: 2485
											1701				594.313	1186.61	2											File21811 Spectrum1974 scans: 4538
											1702				594.333	1186.65	2											File21811 Spectrum2156 scans: 4730
											1703				594.353	1186.69	2											File21811 Spectrum2409 scans: 5006
											1704				396.886	1187.64	3											File21811 Spectrum4225 scans: 6934
											1705				594.827	1187.64	2											File21811 Spectrum3467 scans: 6131
											1706				396.888	1187.64	3											File21811 Spectrum159 scans: 2550
											1707				594.828	1187.64	2											File21811 Spectrum168 scans: 2560
											1708				396.9	1187.68	3											File21811 Spectrum2838 scans: 5458
											1709				594.846	1187.68	2											File21811 Spectrum2796 scans: 5414
											1710				595.282	1188.55	2											File21811 Spectrum2561 scans: 5166
											1711				595.308	1188.6	2											File21811 Spectrum3023 scans: 5652
											1712				595.309	1188.6	2											File21811 Spectrum2911 scans: 5535
											1713				595.326	1188.64	2											File21811 Spectrum3998 scans: 6695
											1714				595.327	1188.64	2											File21811 Spectrum4321 scans: 7035
											1715				595.328	1188.64	2											File21811 Spectrum3791 scans: 6471
											1716				595.334	1188.65	2											File21811 Spectrum5132 scans: 7904
											1717				595.351	1188.69	2											File21811 Spectrum4759 scans: 7500
											1718				595.807	1189.6	2											File21811 Spectrum2315 scans: 4901
											1719				595.808	1189.6	2											File21811 Spectrum2390 scans: 4986
											1720				596.335	1190.65	2											File21811 Spectrum4423 scans: 7142
											1721				596.783	1191.55	2											File21811 Spectrum1156 scans: 3652
											1722				596.804	1191.59	2											File21811 Spectrum2039 scans: 4607
											1723				596.827	1191.64	2											File21811 Spectrum4202 scans: 6910
											1724				398.236	1191.69	3											File21811 Spectrum1110 scans: 3603
											1725				597.311	1192.61	2											File21811 Spectrum2137 scans: 4710
											1726				597.317	1192.62	2											File21811 Spectrum4551 scans: 7278
											1727				597.319	1192.62	2											File21811 Spectrum4388 scans: 7105
											1728				597.332	1192.65	2											File21811 Spectrum3391 scans: 6051
											1729				597.342	1192.67	2											File21811 Spectrum1778 scans: 4329
											1730				398.564	1192.67	3											File21811 Spectrum1779 scans: 4330
											1731				597.343	1192.67	2											File21811 Spectrum1673 scans: 4218
											1732				398.565	1192.67	3											File21811 Spectrum1684 scans: 4230
											1733				597.79	1193.57	2											File21811 Spectrum469 scans: 2895
											1734				597.808	1193.6	2											File21811 Spectrum4169 scans: 6875
											1735				597.827	1193.64	2											File21811 Spectrum3802 scans: 6482
											1736				597.856	1193.7	2											File21811 Spectrum4146 scans: 6851
											1737				398.911	1193.71	3											File21811 Spectrum796 scans: 3265
											1738				597.864	1193.71	2											File21811 Spectrum798 scans: 3267
											1739				598.262	1194.51	2											File21811 Spectrum702 scans: 3161
											1740				598.263	1194.51	2											File21811 Spectrum631 scans: 3082
											1741				598.344	1194.67	2											File21811 Spectrum1868 scans: 4424
											1742				598.353	1194.69	2											File21811 Spectrum5255 scans: 8050
											1743				598.372	1194.73	2											File21811 Spectrum5241 scans: 8030
											1744				598.753	1195.49	2											File21811 Spectrum967 scans: 3450
											1745				598.829	1195.64	2											File21811 Spectrum4080 scans: 6782
											1746				598.835	1195.66	2											File21811 Spectrum2351 scans: 4940
											1747				599.328	1196.64	2											File21811 Spectrum2266 scans: 4849
											1748				399.894	1196.66	3											File21811 Spectrum1011 scans: 3496
											1749				599.338	1196.66	2											File21811 Spectrum1005 scans: 3490
											1750				399.922	1196.74	3											File21811 Spectrum4977 scans: 7739
											1751				399.922	1196.74	3											File21811 Spectrum4886 scans: 7642
											1752				599.38	1196.74	2											File21811 Spectrum4809 scans: 7555
											1753				599.38	1196.74	2											File21811 Spectrum5050 scans: 7818
											1754				599.38	1196.74	2											File21811 Spectrum4746 scans: 7487
											1755				599.38	1196.75	2											File21811 Spectrum4872 scans: 7627
											1756				399.922	1196.75	3											File21811 Spectrum4758 scans: 7499
											1757				399.923	1196.75	3											File21811 Spectrum4820 scans: 7567
											1758				599.38	1196.75	2											File21811 Spectrum4940 scans: 7700
											1759				599.823	1197.63	2											File21811 Spectrum3755 scans: 6433
											1760				599.837	1197.66	2											File21811 Spectrum2533 scans: 5137
											1761				599.838	1197.66	2											File21811 Spectrum2437 scans: 5036
											1762				599.843	1197.67	2											File21811 Spectrum4688 scans: 7425
											1763				599.855	1197.7	2											File21811 Spectrum4127 scans: 6831
											1764				400.556	1198.65	3											File21811 Spectrum2106 scans: 4677
											1765				600.335	1198.66	2											File21811 Spectrum4601 scans: 7332
											1766				600.371	1198.73	2											File21811 Spectrum3028 scans: 5658
											1767				400.583	1198.73	3											File21811 Spectrum3033 scans: 5663
											1768				600.371	1198.73	2											File21811 Spectrum2901 scans: 5524
											1769				600.372	1198.73	2											File21811 Spectrum3103 scans: 5737
											1770				600.824	1199.63	2											File21811 Spectrum1320 scans: 3826
											1771				600.829	1199.64	2											File21811 Spectrum3172 scans: 5809
											1772				400.889	1199.64	3											File21811 Spectrum3174 scans: 5811
											1773				400.911	1199.71	3											File21811 Spectrum3603 scans: 6273
											1774				600.863	1199.71	2											File21811 Spectrum3586 scans: 6256
											1775				601.281	1200.55	2											File21811 Spectrum971 scans: 3454
											1776				601.292	1200.57	2											File21811 Spectrum3235 scans: 5876
											1777				401.197	1200.57	3											File21811 Spectrum3228 scans: 5868
											1778				401.205	1200.59	3											File21811 Spectrum869 scans: 3342
											1779				401.205	1200.59	3											File21811 Spectrum781 scans: 3249
											1780				601.311	1200.61	2											File21811 Spectrum2280 scans: 4864
											1781				401.235	1200.68	3											File21811 Spectrum18 scans: 2305
											1782				601.804	1201.59	2											File21811 Spectrum2584 scans: 5190
											1783				601.804	1201.59	2											File21811 Spectrum1571 scans: 4109
											1784				601.824	1201.63	2											File21811 Spectrum5250 scans: 8043
											1785				401.568	1201.68	3											File21811 Spectrum2506 scans: 5108
											1786				601.857	1201.7	2											File21811 Spectrum4792 scans: 7535
											1787				602.289	1202.56	2											File21811 Spectrum2625 scans: 5233
											1788				602.322	1202.63	2											File21811 Spectrum3046 scans: 5677
											1789				602.327	1202.64	2											File21811 Spectrum3514 scans: 6180
											1790				602.336	1202.66	2											File21811 Spectrum3831 scans: 6513
											1791				602.761	1203.51	2											File21811 Spectrum3984 scans: 6680
											1792				602.784	1203.55	2											File21811 Spectrum939 scans: 3419
											1793				602.797	1203.58	2											File21811 Spectrum3779 scans: 6458
											1794				602.805	1203.6	2											File21811 Spectrum3856 scans: 6540
											1795				402.213	1203.62	3											File21811 Spectrum906 scans: 3382
											1796				602.822	1203.63	2											File21811 Spectrum3010 scans: 5639
											1797				402.218	1203.63	3											File21811 Spectrum2937 scans: 5562
											1798				602.823	1203.63	2											File21811 Spectrum2915 scans: 5539
											1799				603.302	1204.59	2											File21811 Spectrum4708 scans: 7446
											1800				603.32	1204.62	2											File21811 Spectrum801 scans: 3270
											1801				603.327	1204.64	2											File21811 Spectrum2341 scans: 4929
											1802				603.779	1205.54	2											File21811 Spectrum3230 scans: 5870
											1803				603.822	1205.63	2											File21811 Spectrum4131 scans: 6835
											1804				603.822	1205.63	2											File21811 Spectrum5232 scans: 8020
											1805				604.309	1206.6	2											File21811 Spectrum4783 scans: 7526
											1806				604.338	1206.66	2											File21811 Spectrum2740 scans: 5355
											1807				604.367	1206.72	2											File21811 Spectrum4897 scans: 7654
											1808				403.248	1206.72	3											File21811 Spectrum4854 scans: 7605
											1809				604.369	1206.72	2											File21811 Spectrum4835 scans: 7583
											1810				604.811	1207.61	2											File21811 Spectrum2404 scans: 5001
											1811				604.824	1207.63	2											File21811 Spectrum3760 scans: 6438
											1812				604.829	1207.64	2											File21811 Spectrum3435 scans: 6097
											1813				605.311	1208.61	2											File21811 Spectrum4636 scans: 7369
											1814				605.349	1208.68	2											File21811 Spectrum3297 scans: 5952
											1815				403.902	1208.68	3											File21811 Spectrum3303 scans: 5958
											1816				605.799	1209.58	2											File21811 Spectrum3910 scans: 6598
											1817				404.239	1209.69	3											File21811 Spectrum1093 scans: 3585
											1818				605.855	1209.7	2											File21811 Spectrum1044 scans: 3531
											1819				404.571	1210.69	3											File21811 Spectrum1009 scans: 3494
											1820				606.369	1210.72	2											File21811 Spectrum5046 scans: 7814
											1821				606.369	1210.72	2											File21811 Spectrum4180 scans: 6887
											1822				606.37	1210.72	2											File21811 Spectrum4104 scans: 6807
											1823				606.37	1210.72	2											File21811 Spectrum4981 scans: 7744
											1824				606.37	1210.72	2											File21811 Spectrum4913 scans: 7671
											1825				606.389	1210.76	2											File21811 Spectrum5145 scans: 7918
											1826				606.779	1211.54	2											File21811 Spectrum1495 scans: 4018
											1827				404.863	1211.57	3											File21811 Spectrum855 scans: 3327
											1828				606.791	1211.57	2											File21811 Spectrum819 scans: 3289
											1829				606.8	1211.59	2											File21811 Spectrum1276 scans: 3778
											1830				606.8	1211.59	2											File21811 Spectrum1019 scans: 3505
											1831				606.846	1211.68	2											File21811 Spectrum2530 scans: 5133
											1832				606.846	1211.68	2											File21811 Spectrum2614 scans: 5222
											1833				606.869	1211.72	2											File21811 Spectrum1601 scans: 4142
											1834				607.337	1212.66	2											File21811 Spectrum4863 scans: 7616
											1835				607.804	1213.59	2											File21811 Spectrum2250 scans: 4831
											1836				607.804	1213.59	2											File21811 Spectrum932 scans: 3410
											1837				405.567	1213.68	3											File21811 Spectrum1117 scans: 3611
											1838				607.848	1213.68	2											File21811 Spectrum1125 scans: 3619
											1839				607.853	1213.69	2											File21811 Spectrum4404 scans: 7122
											1840				405.598	1213.77	3											File21811 Spectrum4757 scans: 7498
											1841				405.598	1213.77	3											File21811 Spectrum4885 scans: 7641
											1842				405.598	1213.77	3											File21811 Spectrum4819 scans: 7566
											1843				608.255	1214.5	2											File21811 Spectrum611 scans: 3061
											1844				608.312	1214.61	2											File21811 Spectrum1199 scans: 3697
											1845				405.89	1214.65	3											File21811 Spectrum664 scans: 3118
											1846				608.332	1214.65	2											File21811 Spectrum679 scans: 3134
											1847				608.818	1215.62	2											File21811 Spectrum2317 scans: 4903
											1848				608.819	1215.62	2											File21811 Spectrum2389 scans: 4985
											1849				609.312	1216.61	2											File21811 Spectrum2634 scans: 5243
											1850				609.312	1216.61	2											File21811 Spectrum2874 scans: 5496
											1851				609.313	1216.61	2											File21811 Spectrum2550 scans: 5154
											1852				609.321	1216.63	2											File21811 Spectrum4941 scans: 7701
											1853				609.823	1217.63	2											File21811 Spectrum4049 scans: 6749
											1854				610.299	1218.58	2											File21811 Spectrum671 scans: 3125
											1855				407.204	1218.59	3											File21811 Spectrum653 scans: 3105
											1856				407.207	1218.6	3											File21811 Spectrum775 scans: 3243
											1857				610.31	1218.6	2											File21811 Spectrum857 scans: 3329
											1858				610.366	1218.72	2											File21811 Spectrum988 scans: 3472
											1859				407.247	1218.72	3											File21811 Spectrum990 scans: 3474
											1860				610.799	1219.58	2											File21811 Spectrum1178 scans: 3675
											1861				610.803	1219.59	2											File21811 Spectrum1542 scans: 4076
											1862				610.828	1219.64	2											File21811 Spectrum3232 scans: 5873
											1863				610.829	1219.64	2											File21811 Spectrum3328 scans: 5985
											1864				610.829	1219.64	2											File21811 Spectrum4245 scans: 6955
											1865				610.83	1219.64	2											File21811 Spectrum3145 scans: 5781
											1866				610.83	1219.64	2											File21811 Spectrum3404 scans: 6065
											1867				407.559	1219.66	3											File21811 Spectrum858 scans: 3330
											1868				611.32	1220.63	2											File21811 Spectrum3778 scans: 6457
											1869				407.884	1220.63	3											File21811 Spectrum1059 scans: 3547
											1870				611.322	1220.63	2											File21811 Spectrum1109 scans: 3602
											1871				611.34	1220.66	2											File21811 Spectrum3897 scans: 6583
											1872				611.341	1220.67	2											File21811 Spectrum2756 scans: 5372
											1873				611.343	1220.67	2											File21811 Spectrum3811 scans: 6492
											1874				611.81	1221.61	2											File21811 Spectrum3451 scans: 6114
											1875				611.82	1221.63	2											File21811 Spectrum2481 scans: 5082
											1876				612.321	1222.63	2											File21811 Spectrum4195 scans: 6902
											1877				612.324	1222.63	2											File21811 Spectrum4734 scans: 7474
											1878				612.817	1223.62	2											File21811 Spectrum4479 scans: 7201
											1879				612.823	1223.63	2											File21811 Spectrum3557 scans: 6225
											1880				408.922	1223.74	3											File21811 Spectrum4973 scans: 7735
											1881				408.922	1223.74	3											File21811 Spectrum4896 scans: 7653
											1882				612.88	1223.74	2											File21811 Spectrum4968 scans: 7730
											1883				612.88	1223.75	2											File21811 Spectrum4893 scans: 7650
											1884				612.88	1223.75	2											File21811 Spectrum5059 scans: 7827
											1885				408.923	1223.75	3											File21811 Spectrum4837 scans: 7585
											1886				612.881	1223.75	2											File21811 Spectrum4831 scans: 7579
											1887				613.313	1224.61	2											File21811 Spectrum3736 scans: 6413
											1888				613.343	1224.67	2											File21811 Spectrum2884 scans: 5506
											1889				613.346	1224.68	2											File21811 Spectrum3286 scans: 5938
											1890				613.358	1224.7	2											File21811 Spectrum5111 scans: 7882
											1891				613.377	1224.74	2											File21811 Spectrum5238 scans: 8027
											1892				613.378	1224.74	2											File21811 Spectrum5187 scans: 7965
											1893				613.777	1225.54	2											File21811 Spectrum4448 scans: 7168
											1894				613.799	1225.58	2											File21811 Spectrum3438 scans: 6100
											1895				613.871	1225.73	2											File21811 Spectrum4154 scans: 6859
											1896				614.27	1226.53	2											File21811 Spectrum1166 scans: 3662
											1897				409.868	1226.58	3											File21811 Spectrum1672 scans: 4217
											1898				614.317	1226.62	2											File21811 Spectrum3541 scans: 6208
											1899				614.336	1226.66	2											File21811 Spectrum3819 scans: 6500
											1900				614.357	1226.7	2											File21811 Spectrum3054 scans: 5685
											1901				614.369	1226.72	2											File21811 Spectrum3977 scans: 6673
											1902				614.385	1226.75	2											File21811 Spectrum4533 scans: 7259
											1903				614.385	1226.76	2											File21811 Spectrum4509 scans: 7233
											1904				614.386	1226.76	2											File21811 Spectrum4586 scans: 7316
											1905				614.83	1227.65	2											File21811 Spectrum240 scans: 2643
											1906				410.257	1227.75	3											File21811 Spectrum5000 scans: 7764
											1907				615.319	1228.62	2											File21811 Spectrum1225 scans: 3724
											1908				615.805	1229.6	2											File21811 Spectrum2736 scans: 5351
											1909				615.82	1229.63	2											File21811 Spectrum699 scans: 3157
											1910				615.839	1229.66	2											File21811 Spectrum1915 scans: 4476
											1911				615.869	1229.72	2											File21811 Spectrum3850 scans: 6533
											1912				615.869	1229.72	2											File21811 Spectrum3503 scans: 6168
											1913				616.306	1230.6	2											File21811 Spectrum1498 scans: 4022
											1914				411.247	1230.72	3											File21811 Spectrum1069 scans: 3557
											1915				616.802	1231.59	2											File21811 Spectrum404 scans: 2818
											1916				616.824	1231.63	2											File21811 Spectrum2607 scans: 5214
											1917				411.553	1231.64	3											File21811 Spectrum1695 scans: 4241
											1918				616.83	1231.64	2											File21811 Spectrum5128 scans: 7900
											1919				616.832	1231.65	2											File21811 Spectrum2468 scans: 5068
											1920				616.835	1231.66	2											File21811 Spectrum3555 scans: 6223
											1921				617.269	1232.52	2											File21811 Spectrum4735 scans: 7475
											1922				617.323	1232.63	2											File21811 Spectrum1704 scans: 4251
											1923				617.366	1232.72	2											File21811 Spectrum4603 scans: 7334
											1924				617.809	1233.6	2											File21811 Spectrum3685 scans: 6360
											1925				617.821	1233.63	2											File21811 Spectrum2695 scans: 5308
											1926				412.231	1233.67	3											File21811 Spectrum1350 scans: 3859
											1927				617.843	1233.67	2											File21811 Spectrum1253 scans: 3754
											1928				617.843	1233.67	2											File21811 Spectrum1348 scans: 3857
											1929				412.231	1233.67	3											File21811 Spectrum1258 scans: 3759
											1930				618.266	1234.52	2											File21811 Spectrum78 scans: 2439
											1931				618.317	1234.62	2											File21811 Spectrum3612 scans: 6283
											1932				618.334	1234.65	2											File21811 Spectrum1451 scans: 3967
											1934				412.559	1234.65	3											File21811 Spectrum612 scans: 3062
											1935				618.788	1235.56	2											File21811 Spectrum2508 scans: 5110
											1936				618.803	1235.59	2											File21811 Spectrum4054 scans: 6754
											1937				618.815	1235.62	2											File21811 Spectrum2071 scans: 4640
											1938				618.82	1235.63	2											File21811 Spectrum3383 scans: 6042
											1939				618.846	1235.68	2											File21811 Spectrum3772 scans: 6451
											1940				618.85	1235.69	2											File21811 Spectrum2132 scans: 4704
											1941				618.863	1235.71	2											File21811 Spectrum875 scans: 3348
											1942				412.911	1235.71	3											File21811 Spectrum870 scans: 3343
											1943				619.297	1236.58	2											File21811 Spectrum2008 scans: 4574
											1944				619.326	1236.64	2											File21811 Spectrum4410 scans: 7128
											1945				619.77	1237.53	2											File21811 Spectrum2342 scans: 4930
											1946				619.789	1237.56	2											File21811 Spectrum3944 scans: 6638
											1947				619.835	1237.65	2											File21811 Spectrum4663 scans: 7399
											1948				619.835	1237.66	2											File21811 Spectrum4589 scans: 7319
											1949				619.835	1237.66	2											File21811 Spectrum4748 scans: 7489
											1950				619.859	1237.7	2											File21811 Spectrum4515 scans: 7239
											1951				619.872	1237.73	2											File21811 Spectrum4007 scans: 6705
											1952				413.868	1238.58	3											File21811 Spectrum1829 scans: 4382
											1953				620.3	1238.58	2											File21811 Spectrum1853 scans: 4407
											1954				620.332	1238.65	2											File21811 Spectrum4257 scans: 6968
											1955				620.333	1238.65	2											File21811 Spectrum4187 scans: 6894
											1956				620.364	1238.71	2											File21811 Spectrum5277 scans: 8084
											1957				414.567	1240.68	3											File21811 Spectrum619 scans: 3069
											1958				621.36	1240.7	2											File21811 Spectrum3635 scans: 6307
											1959				621.393	1240.77	2											File21811 Spectrum4881 scans: 7637
											1960				414.598	1240.77	3											File21811 Spectrum4924 scans: 7683
											1961				621.393	1240.77	2											File21811 Spectrum4822 scans: 7569
											1962				621.393	1240.77	2											File21811 Spectrum4954 scans: 7715
											1963				414.598	1240.77	3											File21811 Spectrum4853 scans: 7604
											1964				621.784	1241.55	2											File21811 Spectrum1555 scans: 4090
											1965				621.809	1241.6	2											File21811 Spectrum983 scans: 3467
											1966				414.875	1241.6	3											File21811 Spectrum987 scans: 3471
											1967				621.831	1241.65	2											File21811 Spectrum3783 scans: 6462
											1968				621.868	1241.72	2											File21811 Spectrum4095 scans: 6797
											1969				621.87	1241.72	2											File21811 Spectrum3864 scans: 6548
											1970				414.93	1241.77	3											File21811 Spectrum5239 scans: 8028
											1971				622.761	1243.51	2											File21811 Spectrum4109 scans: 6812
											1972				622.83	1243.64	2											File21811 Spectrum3558 scans: 6226
											1973				623.282	1244.55	2											File21811 Spectrum3651 scans: 6324
											1974				623.283	1244.55	2											File21811 Spectrum3531 scans: 6198
											1975				623.295	1244.58	2											File21811 Spectrum1072 scans: 3561
											1976				623.87	1245.73	2											File21811 Spectrum4870 scans: 7624
											1977				624.318	1246.62	2											File21811 Spectrum2346 scans: 4934
											1978				624.318	1246.62	2											File21811 Spectrum3090 scans: 5723
											1979				624.318	1246.62	2											File21811 Spectrum3171 scans: 5808
											1980				624.319	1246.62	2											File21811 Spectrum1271 scans: 3773
											1981				624.319	1246.62	2											File21811 Spectrum2813 scans: 5432
											1982				624.319	1246.62	2											File21811 Spectrum2731 scans: 5346
											1983				624.319	1246.62	2											File21811 Spectrum2636 scans: 5245
											1984				416.868	1247.58	3											File21811 Spectrum3358 scans: 6016
											1985				624.824	1247.63	2											File21811 Spectrum4600 scans: 7331
											1986				625.311	1248.61	2											File21811 Spectrum752 scans: 3217
											1987				417.21	1248.61	3											File21811 Spectrum743 scans: 3208
[truncated: 3,517 more rows]

## Sheet: refer to Fig S2A Right
Peptide	-10lgP	Mass	Length	ppm	m/z	RT	Area 002	Fraction	Scan	Source File	#Spec	#Spec 002	Accession	PTM	AScore
M(+15.99)PC(+57.02)TEDYLSLILNR	140.14	1739.82	14	-0.5	870.918	55.23	372000	2	79102	002 193aa 20190507.wiff	4	4		Oxidation (M); Carbamidomethylation	M1:Oxidation (M):1000.00;C3:Carbamidomethylation:1000.00
KVPQVSTPTLVEVSR	137.5	1638.93	15	2	547.318	22.47	968000	2	46893	002 193aa 20190507.wiff	26	26
C(+57.02)C(+57.02)AADDKEAC(+57.02)FAVEGPK	136.56	1926.79	17	3.5	643.273	10.91	110000	2	35440	002 193aa 20190507.wiff	5	5		Carbamidomethylation	C1:Carbamidomethylation:1000.00;C2:Carbamidomethylation:1000.00;C10:Carbamidomethylation:1000.00
SLHTLFGDELC(+57.02)K	136.21	1418.69	12	4.3	473.905	31.09	748000	2	55398	002 193aa 20190507.wiff	11	11		Carbamidomethylation	C11:Carbamidomethylation:1000.00
TVM(+15.99)ENFVAFVDKC(+57.02)C(+57.02)AADDKEAC(+57.02)FAVEGPK	132.34	3323.46	29	5.7	831.877	47.2	32200	2	71203	002 193aa 20190507.wiff	5	5		Oxidation (M); Carbamidomethylation	M3:Oxidation (M):1000.00;C13:Carbamidomethylation:1000.00;C14:Carbamidomethylation:1000.00;C22:Carbamidomethylation:1000.00
Q(-17.03)EPERNEC(+57.02)FLSHKDDSPDLPK	128.33	2523.13	21	3.8	631.793	18.3	80900	2	42794	002 193aa 20190507.wiff	2	2		Pyro-glu from Q; Carbamidomethylation	Q1:Pyro-glu from Q:1000.00;C8:Carbamidomethylation:1000.00
SPAQILQWQVLSNTVPAK	128.23	1979.08	18	2.9	660.704	50.3	270000	2	74271	002 193aa 20190507.wiff	16	16
DM(+15.99)PIQ(+.98)AFLLYQEPVLGPVR	126.22	2202.14	19	0.9	735.054	64.16	63800	2	88032	002 193aa 20190507.wiff	4	4		Oxidation (M); Deamidation (NQ)	M2:Oxidation (M):1000.00;Q5:Deamidation (NQ):109.28
RPC(+57.02)FSALTPDETYVPK	125.25	1879.91	16	6.9	470.989	27.47	893000	2	51835	002 193aa 20190507.wiff	13	13		Carbamidomethylation	C3:Carbamidomethylation:1000.00
DDPHAC(+57.02)YSTVFDK	124.92	1553.65	13	1.5	518.89	14.45	132000	2	38971	002 193aa 20190507.wiff	3	3		Carbamidomethylation	C6:Carbamidomethylation:1000.00
THNLEPYFESFINNLR	124.76	1992.97	16	1.5	665.331	64.02	58500	2	87907	002 193aa 20190507.wiff	11	11
LFTFHADIC(+57.02)TLPDTEK	124.67	1906.91	16	3.4	636.647	40.42	154000	2	64558	002 193aa 20190507.wiff	6	6		Carbamidomethylation	C9:Carbamidomethylation:1000.00
HPYFYAPELLYYANK	124.62	1887.92	15	4.9	630.317	49.87	146000	2	73853	002 193aa 20190507.wiff	7	7
LKPDPNTLC(+57.02)DEFK	124.31	1575.76	13	3	526.262	22.46	35700	2	46887	002 193aa 20190507.wiff	7	7		Carbamidomethylation	C9:Carbamidomethylation:1000.00
ADLEM(+15.99)QIESLTEELAYLKK	123.08	2239.13	19	5	747.388	70.85	65400	2	94712	002 193aa 20190507.wiff	7	7		Oxidation (M)	M5:Oxidation (M):1000.00
FFVAPFPEVFGK	123.07	1383.72	12	0.9	692.869	60.73	3670000	2	84587	002 193aa 20190507.wiff	30	30
GLVLIAFSQYLQQC(+57.02)PFDEHVK	122.6	2491.26	21	4.5	623.824	68.95	74300	2	92826	002 193aa 20190507.wiff	9	9		Carbamidomethylation	C14:Carbamidomethylation:1000.00
HQGLPQEVLNENLLR	121.9	1758.94	15	2.4	587.321	36.61	1100000	2	60819	002 193aa 20190507.wiff	27	27
DM(+15.99)PIQAFLLYQ(+.98)EPVLGPVR	120.92	2202.14	19	1.6	735.055	65.29	115000	2	89183	002 193aa 20190507.wiff	3	3		Oxidation (M); Deamidation (NQ)	M2:Oxidation (M):1000.00;Q11:Deamidation (NQ):95.35
SPAQILQWQ(+.98)VLSNTVPAK	120.16	1980.07	18	-2.8	991.038	53.28	35400	2	77179	002 193aa 20190507.wiff	4	4		Deamidation (NQ)	Q9:Deamidation (NQ):52.04
LKPDPNTLC(+57.02)DEFKADEK	118.88	2018.96	17	-4.1	505.746	22.91	363000	2	47334	002 193aa 20190507.wiff	11	11		Carbamidomethylation	C9:Carbamidomethylation:1000.00
ALEESNYELEGK	117.84	1380.64	12	3.3	691.33	9.92	132000	2	34436	002 193aa 20190507.wiff	5	5
LGEYGFQNALIVR	117.81	1478.79	13	3	740.404	39.29	214000	2	63452	002 193aa 20190507.wiff	26	26
SKELTTEIDN(+.98)NIEQISSYK	117.09	2212.07	19	4.4	738.369	42.6	6300	2	66694	002 193aa 20190507.wiff	1	1		Deamidation (NQ)	N10:Deamidation (NQ):13.80
EYEATLEEC(+57.02)C(+57.02)AK	117.04	1501.61	12	1.7	751.812	7.7	216000	2	32226	002 193aa 20190507.wiff	7	7		Carbamidomethylation	C9:Carbamidomethylation:1000.00;C10:Carbamidomethylation:1000.00
EIETYHNLLEGGQEDFESSGAGK	116.66	2509.12	23	3.5	837.385	33.04	34700	2	57312	002 193aa 20190507.wiff	2	2
RHPEYAVSVLLR	116.6	1438.8	12	3.9	480.611	23.77	697000	2	48184	002 193aa 20190507.wiff	30	30
DM(+15.99)PIQAFLLYQEPVLGPVR	116.3	2201.16	19	5.1	734.73	61.7	677000	2	85582	002 193aa 20190507.wiff	22	22		Oxidation (M)	M2:Oxidation (M):1000.00
AVPYPQ(+.98)RDM(+15.99)PIQAFLLYQEPVLGPVR	115.3	3013.57	26	0.9	1005.53	61.87	55500	2	85754	002 193aa 20190507.wiff	7	7		Deamidation (NQ); Oxidation (M)	Q6:Deamidation (NQ):4.67;M9:Oxidation (M):1000.00
YC(+57.02)VQLSQIQAQISALEEQLQQIR	114.59	2745.41	23	1.1	916.146	74.77	3970	2	98691	002 193aa 20190507.wiff	1	1		Carbamidomethylation	C2:Carbamidomethylation:1000.00
EPM(+15.99)IGVN(+.98)QELAYFYPELFR	113.74	2332.11	19	1.1	778.378	69.75	62300	2	93608	002 193aa 20190507.wiff	2	2		Oxidation (M); Deamidation (NQ)	M3:Oxidation (M):1000.00;N7:Deamidation (NQ):0.00
NKLNDLEEALQQAKEDLAR	113.62	2197.13	19	1.9	550.292	56.33	18400	2	80199	002 193aa 20190507.wiff	6	6
YNGVFQEC(+57.02)C(+57.02)QAEDKGAC(+57.02)LLPK	113.6	2486.1	21	4.3	829.712	31.82	49600	2	56128	002 193aa 20190507.wiff	3	3		Carbamidomethylation	C8:Carbamidomethylation:1000.00;C9:Carbamidomethylation:1000.00;C17:Carbamidomethylation:1000.00
EC(+57.02)C(+57.02)HGDLLEC(+57.02)ADDR	113.22	1748.66	14	3.6	583.894	9.79	79100	2	34307	002 193aa 20190507.wiff	3	3		Carbamidomethylation	C2:Carbamidomethylation:1000.00;C3:Carbamidomethylation:1000.00;C10:Carbamidomethylation:1000.00
DAFLGSFLYEYSR	113.15	1566.74	13	1.6	784.376	58.39	592000	2	82259	002 193aa 20190507.wiff	30	30
TVMENFVAFVDKC(+57.02)C(+57.02)AADDKEAC(+57.02)FAVEGPK	113.1	3307.47	29	9.4	827.881	60.47	19100	2	84302	002 193aa 20190507.wiff	3	3		Carbamidomethylation	C13:Carbamidomethylation:1000.00;C14:Carbamidomethylation:1000.00;C22:Carbamidomethylation:1000.00
TIDDLKNQILNLTTDNANILLQIDNAR	113.01	3051.62	27	-2.3	1018.21	71.52	5940	2	95370	002 193aa 20190507.wiff	2	2
KVPQ(+.98)VSTPTLVEVSR	112.61	1639.91	15	4.7	547.648	24.32	101000	2	48726	002 193aa 20190507.wiff	2	2		Deamidation (NQ)	Q4:Deamidation (NQ):1000.00
GFSSGSAVVSGGSR	112.39	1253.6	14	0.6	627.808	6.4	27000	2	30942	002 193aa 20190507.wiff	1	1
RHPYFYAPELLYYANK	112.35	2044.02	16	2.1	512.014	43.74	265000	2	67822	002 193aa 20190507.wiff	13	13
HQGLPQ(+.98)EVLNENLLR	112.03	1759.92	15	3	587.65	39.53	288000	2	63685	002 193aa 20190507.wiff	11	11		Deamidation (NQ)	Q6:Deamidation (NQ):68.99
DDPHAC(+57.02)YSTVFDKLK	111.91	1794.82	15	5	449.716	27.43	183000	2	51792	002 193aa 20190507.wiff	9	9		Carbamidomethylation	C6:Carbamidomethylation:1000.00
YLGYLEQLLR	110.97	1266.7	10	-0.7	423.239	57.47	1930000	2	81346	002 193aa 20190507.wiff	38	38
HQGLPQEVLN(+.98)ENLLR	110.32	1759.92	15	2.9	587.649	38.96	301000	2	63120	002 193aa 20190507.wiff	7	7		Deamidation (NQ)	N10:Deamidation (NQ):39.76
AEFVEVTKLVTDLTK	110.1	1691.93	15	0.2	564.986	59.16	10800	2	83028	002 193aa 20190507.wiff	3	3
ETYGDM(+15.99)ADC(+57.02)C(+57.02)EKQEPER	110.09	2132.81	17	3.4	711.946	3.99	13700	2	28549	002 193aa 20190507.wiff	2	2		Oxidation (M); Carbamidomethylation	M6:Oxidation (M):1000.00;C9:Carbamidomethylation:1000.00;C10:Carbamidomethylation:1000.00
DAIPENLPPLTADFAEDKDVC(+57.02)K	109.8	2457.17	22	4.3	615.303	43.26	409000	2	67340	002 193aa 20190507.wiff	16	16		Carbamidomethylation	C21:Carbamidomethylation:1000.00
LNDLEDALQQAK	109.43	1356.69	12	2.4	679.353	26.29	28300	2	50670	002 193aa 20190507.wiff	4	4
FFVAPFPEVFGKEK	109.29	1640.86	14	5	547.963	54.76	47500	2	78644	002 193aa 20190507.wiff	3	3
VPQVSTPTLVEVSR	109.24	1510.84	14	2.5	756.427	25.75	95900	2	50141	002 193aa 20190507.wiff	3	3
SHC(+57.02)IAEVEKDAIPENLPPLTADFAEDKDVC(+57.02)K	109.05	3510.66	31	5.5	878.678	44.61	154000	2	68671	002 193aa 20190507.wiff	6	6		Carbamidomethylation	C3:Carbamidomethylation:1000.00;C30:Carbamidomethylation:1000.00
NKLNDLEDALQQAK	108.69	1598.83	14	3.1	533.951	32.6	16400	2	56880	002 193aa 20190507.wiff	3	3
LKPDPNTLC(+57.02)DEFKADEKK	108.56	2147.06	18	2.8	537.773	20.76	183000	2	45206	002 193aa 20190507.wiff	7	7		Carbamidomethylation	C9:Carbamidomethylation:1000.00
SVLGDVGITEVFSDR	108.16	1592.8	15	0.6	797.41	50.72	6460	2	74689	002 193aa 20190507.wiff	1	1
ELTTEIDNNIEQISSYK	107.84	1995.96	17	5.1	666.332	42.72	37200	2	66808	002 193aa 20190507.wiff	3	3
HPEYAVSVLLR	107.78	1282.7	11	3.9	428.577	29.75	44100	2	54083	002 193aa 20190507.wiff	9	9
SHC(+57.02)IAEVEKDAIPENLPPLTADFAEDK	107.74	3008.44	27	4	753.121	47.05	16700	2	71071	002 193aa 20190507.wiff	1	1		Carbamidomethylation	C3:Carbamidomethylation:1000.00
YNGVFQEC(+57.02)C(+57.02)QAEDK	107.7	1746.7	14	1.3	874.357	10.52	133000	2	35033	002 193aa 20190507.wiff	9	9		Carbamidomethylation	C8:Carbamidomethylation:1000.00;C9:Carbamidomethylation:1000.00
SPAQILQWQVLSN(+.98)TVPAK	107.69	1980.07	18	2.2	661.031	52.34	105000	2	76278	002 193aa 20190507.wiff	9	9		Deamidation (NQ)	N13:Deamidation (NQ):77.13
ALNEINQFYQK	107.64	1366.69	11	4.9	684.355	23.08	403000	2	47510	002 193aa 20190507.wiff	17	17
DMPIQAFLLYQEPVLGPVR	106.96	2185.16	19	-0.4	729.394	69.45	82000	2	93318	002 193aa 20190507.wiff	8	8
THNLEPYFESFINNLRR	106.9	2149.07	17	2.4	538.276	59.49	58400	2	83356	002 193aa 20190507.wiff	7	7
DMPIQAFLLYQ(+.98)EPVLGPVR	106.62	2186.14	19	-5.7	729.718	71.68	0	2	95532	002 193aa 20190507.wiff	1	1		Deamidation (NQ)	Q11:Deamidation (NQ):53.33
GGGGSFGYSYGGGSGGGFSASSLGGGFGGGSR	106.5	2704.15	32	5.8	902.397	38.22	25000	2	62400	002 193aa 20190507.wiff	4	4
Q(-17.03)SLEASLAETEGR	106.26	1372.65	13	-2.2	687.329	26.12	18100	2	50504	002 193aa 20190507.wiff	4	4		Pyro-glu from Q	Q1:Pyro-glu from Q:1000.00
EPM(+15.99)IGVNQELAYFYPELFR	106.02	2331.12	19	0.6	778.049	67.97	299000	2	91848	002 193aa 20190507.wiff	10	10		Oxidation (M)	M3:Oxidation (M):1000.00
GSLGGGFSSGGFSGGSFSR	106.01	1706.76	19	2.6	854.392	29.02	35400	2	53381	002 193aa 20190507.wiff	4	4
MPC(+57.02)TEDYLSLILNR	105.92	1723.83	14	0.7	862.922	59.68	35200	2	83532	002 193aa 20190507.wiff	4	4		Carbamidomethylation	C3:Carbamidomethylation:1000.00
LGEYGFQ(+.98)NALIVR	105.89	1479.77	13	2.1	494.266	42.41	60000	2	66507	002 193aa 20190507.wiff	5	5		Deamidation (NQ)	Q7:Deamidation (NQ):26.02
AFDEKLFTFHADIC(+57.02)TLPDTEK	105.42	2497.18	21	1.7	833.403	48.46	11400	2	72470	002 193aa 20190507.wiff	2	2		Carbamidomethylation	C14:Carbamidomethylation:1000.00
NEC(+57.02)FLSHKDDSPDLPK	105.33	1900.86	16	7.9	476.227	14.24	210000	2	38759	002 193aa 20190507.wiff	10	10		Carbamidomethylation	C3:Carbamidomethylation:1000.00
LNDLEDALQQAKEDLAR	105.03	1940.98	17	3.6	648.003	54.01	32500	2	77909	002 193aa 20190507.wiff	3	3
SLDLDSIIAEVK	104.78	1301.71	12	1.1	434.91	56.16	90000	2	80034	002 193aa 20190507.wiff	12	12
FLEQQNQVLQTK	104.69	1474.78	12	3.3	738.399	14.26	124000	2	38785	002 193aa 20190507.wiff	6	6
DIENQYETQITQIEHEVSSSGQEVQSSAK	104.66	3263.51	29	1.4	1088.84	54.53	28600	2	78424	002 193aa 20190507.wiff	5	5
Q(-17.03)ISNLQQSISDAEQR	104.3	1698.82	15	5.5	850.421	35.16	20500	2	59406	002 193aa 20190507.wiff	5	5		Pyro-glu from Q	Q1:Pyro-glu from Q:1000.00
YIC(+57.02)DNQDTISSK	104.26	1442.63	12	4.3	722.328	5.41	442000	2	29969	002 193aa 20190507.wiff	12	12		Carbamidomethylation	C3:Carbamidomethylation:1000.00
TVMENFVAFVDK	104.22	1398.69	12	4.9	467.238	53.63	147000	2	77535	002 193aa 20190507.wiff	9	9
ATEEQ(+.98)LKTVMENFVAFVDK	104.14	2199.08	19	-4.3	734.03	73.43	2260	2	97339	002 193aa 20190507.wiff	1	1		Deamidation (NQ)	Q5:Deamidation (NQ):43.91
FPQYLQYLYQGPIVLNPWDQVK	103.55	2708.4	22	0.9	903.808	71.6	56200	2	95452	002 193aa 20190507.wiff	4	4
EGIHAQQKEPM(+15.99)IGVNQELAYFYPELFR	103.23	3222.58	27	4.2	806.656	63.38	108000	2	87259	002 193aa 20190507.wiff	4	4		Oxidation (M)	M11:Oxidation (M):1000.00
HPIKHQ(+.98)GLPQEVLNENLLR	102.25	2235.21	19	2.9	559.812	32.77	74900	2	57052	002 193aa 20190507.wiff	3	3		Deamidation (NQ)	Q6:Deamidation (NQ):19.86
NKLNDLEDALQQAKEDLAR	102.15	2183.12	19	2.4	546.788	54.84	26300	2	78725	002 193aa 20190507.wiff	2	2
EC(+57.02)C(+57.02)HGDLLEC(+57.02)ADDRADLAK	102.03	2246.94	19	2.6	562.743	18.92	182000	2	43404	002 193aa 20190507.wiff	2	2		Carbamidomethylation	C2:Carbamidomethylation:1000.00;C3:Carbamidomethylation:1000.00;C10:Carbamidomethylation:1000.00
M(+15.99)SGEC(+57.02)APNVSVSVSTSHTTISGGGSR	101.5	2580.15	26	-3.8	861.056	14.84	4800	2	39360	002 193aa 20190507.wiff	1	1		Oxidation (M); Carbamidomethylation	M1:Oxidation (M):1000.00;C5:Carbamidomethylation:1000.00
DAIPENLPPLTADFAEDK	101.43	1954.95	18	2	652.659	45.71	170000	2	69751	002 193aa 20190507.wiff	5	5
HLVDEPQNLIK	100.15	1304.71	11	2.3	435.911	17.66	790000	2	42159	002 193aa 20190507.wiff	8	8
QISNLQQSISDAEQR	100.1	1715.84	15	5.5	572.958	22.01	67100	2	46439	002 193aa 20190507.wiff	5	5
AETEC(+57.02)QNTEYQQLLDIK	99.98	2081.96	17	2.3	694.995	35.07	56600	2	59310	002 193aa 20190507.wiff	3	3		Carbamidomethylation	C5:Carbamidomethylation:1000.00
LPQEVLNENLLR	99.15	1436.8	12	2.6	719.409	35.12	33300	2	59361	002 193aa 20190507.wiff	6	6
RN(+.98)AVPITPTLNR	99.09	1351.76	12	1.7	451.594	12.46	83900	2	36993	002 193aa 20190507.wiff	4	4		Deamidation (NQ)	N2:Deamidation (NQ):140.39
RN(+.98)AVPITPTLN(+.98)R	98.91	1352.74	12	1.8	451.922	13.99	74900	2	38514	002 193aa 20190507.wiff	1	1		Deamidation (NQ)	N2:Deamidation (NQ):1000.00;N11:Deamidation (NQ):1000.00
QSLEASLAETEGR	98.86	1389.67	13	1.3	464.232	19.54	51900	2	44002	002 193aa 20190507.wiff	7	7
Q(-17.03)GVDADINGLR	98.69	1139.56	11	5.1	570.789	20.51	24000	2	44963	002 193aa 20190507.wiff	1	1		Pyro-glu from Q	Q1:Pyro-glu from Q:1000.00
EGIHAQQKEPM(+15.99)IGVN(+.98)QELAYFYPELFR	98.64	3223.56	27	-2.4	806.896	60.85	17900	2	84713	002 193aa 20190507.wiff	3	3		Oxidation (M); Deamidation (NQ)	M11:Oxidation (M):1000.00;N15:Deamidation (NQ):17.01
NYSPYYNTIDDLKDQIVDLTVGNNK	98.39	2901.4	25	-0.3	968.141	68.02	32100	2	91905	002 193aa 20190507.wiff	5	5
TVM(+15.99)ENFVAFVDK	98.05	1414.68	12	4.6	708.351	36.11	274000	2	60336	002 193aa 20190507.wiff	4	4		Oxidation (M)	M3:Oxidation (M):1000.00
VSLAGAC(+57.02)GVGGYGSR	97.6	1409.67	15	2.2	705.845	13.68	4090	2	38207	002 193aa 20190507.wiff	1	1		Carbamidomethylation	C7:Carbamidomethylation:1000.00
HPIKHQGLPQEVLNENLLR	96.89	2234.23	19	3.8	559.567	30.68	127000	2	54998	002 193aa 20190507.wiff	3	3
ADLEM(+15.99)QIESLTEELAYLK	96.87	2111.03	18	-3.5	704.683	76.48	1570	2	101354	002 193aa 20190507.wiff	1	1		Oxidation (M)	M5:Oxidation (M):1000.00
AIQAAFFYLEPR	96.68	1424.75	12	-2.4	713.378	50.05	18100	2	74026	002 193aa 20190507.wiff	4	4
FSSC(+57.02)GGGGGSFGAGGGFGSR	96.67	1764.73	20	-3.8	883.368	15.62	8310	2	40139	002 193aa 20190507.wiff	4	4		Carbamidomethylation	C4:Carbamidomethylation:1000.00
SKELTTEIDNNIEQISSYK	96.65	2211.09	19	1.6	738.039	40.33	49700	2	64477	002 193aa 20190507.wiff	4	4
NVSTGDVNVEM(+15.99)NAAPGVDLTQLLNNM(+15.99)R	96.03	2903.38	27	0.1	968.799	47.74	19500	2	71742	002 193aa 20190507.wiff	3	3		Oxidation (M)	M11:Oxidation (M):1000.00;M26:Oxidation (M):1000.00
LGEYGFQN(+.98)ALIVR	95.74	1479.77	13	-2.4	740.891	37.37	41500	2	61569	002 193aa 20190507.wiff	6	6		Deamidation (NQ)	N8:Deamidation (NQ):14.02
NVQALEIELQSQLALK	95.71	1796	16	-1.2	599.675	56.5	9110	2	80369	002 193aa 20190507.wiff	3	3
M(+15.99)PC(+57.02)TEDYLSLILN(+.98)R	95.44	1740.81	14	0.2	871.411	57.49	3670	2	81353	002 193aa 20190507.wiff	2	2		Oxidation (M); Carbamidomethylation; Deamidation (NQ)	M1:Oxidation (M):1000.00;C3:Carbamidomethylation:1000.00;N13:Deamidation (NQ):1000.00
LVNELTEFAK	95.4	1162.62	10	1.4	582.32	28.63	1150000	2	52988	002 193aa 20190507.wiff	8	8
SLNNQFASFIDKVR	95.02	1637.85	14	2.1	546.959	47.54	82600	2	71552	002 193aa 20190507.wiff	3	3
NQILNLTTDNANILLQIDNAR	94.34	2366.26	21	-5.5	1184.13	59.48	1840	2	83327	002 193aa 20190507.wiff	2	2
FLDDDLTDDIM(+15.99)C(+57.02)VK	94.27	1714.74	14	4.9	858.383	37.63	22900	2	61824	002 193aa 20190507.wiff	3	3		Oxidation (M); Carbamidomethylation	M11:Oxidation (M):1000.00;C12:Carbamidomethylation:1000.00
DAIPEN(+.98)LPPLTADFAEDKDVC(+57.02)K	94.01	2458.16	22	6.1	820.398	44.98	0	2	69039	002 193aa 20190507.wiff	1	1		Deamidation (NQ); Carbamidomethylation	N6:Deamidation (NQ):1000.00;C21:Carbamidomethylation:1000.00
GLPQEVLNENLLR	93.94	1493.82	13	0.3	747.918	43.18	13500	2	67262	002 193aa 20190507.wiff	2	2
YLGYLEQ(+.98)LLR	93.91	1267.68	10	-1.2	423.567	60.19	89000	2	84052	002 193aa 20190507.wiff	2	2		Deamidation (NQ)	Q7:Deamidation (NQ):1000.00
TNAENEFVTIKK	93.72	1392.72	12	-1	465.248	10.9	5150	2	35434	002 193aa 20190507.wiff	4	4
SQYEQLAEQNRK	92.98	1492.73	12	5.9	498.586	4.9	35100	2	29460	002 193aa 20190507.wiff	2	2
E(-18.01)PM(+15.99)IGVNQELAYFYPELFR	92.69	2313.11	19	-0.9	772.045	70.69	3250	2	94549	002 193aa 20190507.wiff	1	1		Pyro-glu from E; Oxidation (M)	E1:Pyro-glu from E:1000.00;M3:Oxidation (M):1000.00
HQGLPQEVLNEN(+.98)LLR	92.28	1759.92	15	6.2	587.651	38.66	148000	2	62830	002 193aa 20190507.wiff	4	4		Deamidation (NQ)	N12:Deamidation (NQ):14.63
VGINYWLAHK	92.21	1199.65	10	3.2	400.89	28.18	69400	2	52526	002 193aa 20190507.wiff	3	3
ALNEIN(+.98)QFYQK	92.18	1367.67	11	0.4	684.844	17.02	16000	2	41527	002 193aa 20190507.wiff	5	5		Deamidation (NQ)	N6:Deamidation (NQ):17.01
HLVDEPQ(+.98)NLIK	92.14	1305.69	11	3.7	436.24	19.91	23100	2	44371	002 193aa 20190507.wiff	3	3		Deamidation (NQ)	Q7:Deamidation (NQ):26.02
HGVQELEIELQSQLSK	91.87	1836.96	16	1.1	613.327	43.22	20300	2	67299	002 193aa 20190507.wiff	2	2
EGIHAQ(+.98)QKEPM(+15.99)IGVNQELAYFYPELFR	91.85	3223.56	27	3.1	806.901	64.04	31500	2	87912	002 193aa 20190507.wiff	2	2		Deamidation (NQ); Oxidation (M)	Q6:Deamidation (NQ):9.34;M11:Oxidation (M):1000.00
AEFVEVTK	91.47	921.481	8	4.2	461.75	8.38	633000	2	32895	002 193aa 20190507.wiff	6	6
LAVNM(+15.99)VPFPR	91.08	1158.62	10	-1	580.318	27.69	114000	2	52052	002 193aa 20190507.wiff	5	5		Oxidation (M)	M5:Oxidation (M):1000.00
C(+57.02)C(+57.02)TESLVNR	91	1137.49	9	1.5	569.754	5.52	11900	2	30073	002 193aa 20190507.wiff	1	1		Carbamidomethylation	C1:Carbamidomethylation:1000.00;C2:Carbamidomethylation:1000.00
HLVDEPQN(+.98)LIK	90.88	1305.69	11	4	436.24	20.79	6240	2	45234	002 193aa 20190507.wiff	3	3		Deamidation (NQ)	N8:Deamidation (NQ):11.06
EAC(+57.02)FAVEGPK	90.78	1106.51	10	4.1	554.263	9.46	88400	2	33979	002 193aa 20190507.wiff	4	4		Carbamidomethylation	C3:Carbamidomethylation:1000.00
ALN(+.98)EINQFYQK	90.48	1367.67	11	2.9	684.845	21.6	18000	2	46040	002 193aa 20190507.wiff	2	2		Deamidation (NQ)	N3:Deamidation (NQ):40.63
NM(+15.99)AINPSKENLC(+57.02)STFC(+57.02)K	90.44	2028.91	17	4.6	677.313	18.39	46500	2	42877	002 193aa 20190507.wiff	2	2		Oxidation (M); Carbamidomethylation	M2:Oxidation (M):1000.00;C12:Carbamidomethylation:1000.00;C16:Carbamidomethylation:1000.00
VQALEEANNDLENKIQDWYDK	90.4	2534.19	21	5.7	845.743	47.4	6800	2	71410	002 193aa 20190507.wiff	1	1
LNDLEEALQQAK	90.11	1370.7	12	-0.5	686.359	30.77	13400	2	55088	002 193aa 20190507.wiff	4	4
GGSGGSYGGGGSGGGYGGGSGSR	89.88	1790.72	23	-0.9	597.913	3.86	665	2	28419	002 193aa 20190507.wiff	1	1
VC(+57.02)NYVNWIQQTIAAN	89.46	1792.86	15	2.4	897.438	59.31	5660	2	83163	002 193aa 20190507.wiff	1	1		Carbamidomethylation	C2:Carbamidomethylation:1000.00
HPHPHLSFM(+15.99)AIPPK	89.42	1623.83	14	3.9	406.967	11.75	122000	2	36289	002 193aa 20190507.wiff	10	10		Oxidation (M)	M9:Oxidation (M):1000.00
YIPIQYVLSR	89.37	1250.7	10	2.2	417.909	43.82	783000	2	67898	002 193aa 20190507.wiff	12	12
LDSELKNM(+15.99)QDM(+15.99)VEDYR	89.12	2016.88	16	4.9	673.303	12.23	26100	2	36774	002 193aa 20190507.wiff	3	3		Oxidation (M)	M8:Oxidation (M):1000.00;M11:Oxidation (M):1000.00
FPQYLQ(+.98)YLYQGPIVLNPWDQVK	89	2709.38	22	5.4	904.14	71.98	10700	2	95821	002 193aa 20190507.wiff	1	1		Deamidation (NQ)	Q6:Deamidation (NQ):0.00
EPM(+15.99)IGVNQ(+.98)ELAYFYPELFR	88.96	2332.11	19	0.4	778.377	66.73	112000	2	90625	002 193aa 20190507.wiff	5	5		Oxidation (M); Deamidation (NQ)	M3:Oxidation (M):1000.00;Q8:Deamidation (NQ):0.00
GLVLIAFSQYLQ(+.98)QC(+57.02)PFDEHVK	88.59	2492.24	21	-2.9	831.752	70.66	3310	2	94516	002 193aa 20190507.wiff	1	1		Deamidation (NQ); Carbamidomethylation	Q12:Deamidation (NQ):14.02;C14:Carbamidomethylation:1000.00
LNDLEEALQQAKEDLAR	88.57	1955	17	-3.3	652.67	57.32	6970	2	81185	002 193aa 20190507.wiff	4	4
Q(-17.03)AVLTQPSSVSGSLGQR	88.39	1696.87	17	4.5	849.448	23.83	10600	2	48256	002 193aa 20190507.wiff	3	3		Pyro-glu from Q	Q1:Pyro-glu from Q:1000.00
YPSYGLNYYQQKPVALINNQFLPYPYYAK	88.26	3514.76	29	1	879.698	58.85	168000	2	82707	002 193aa 20190507.wiff	4	4
TSQNSELNNM(+15.99)QDLVEDYKK	88.06	2271.03	19	2	758.02	14.84	0	2	39359	002 193aa 20190507.wiff	2	2		Oxidation (M)	M10:Oxidation (M):1000.00
Q(-17.03)EQNQEQPIR	88.06	1251.58	10	5.1	626.803	4.78	53000	2	29342	002 193aa 20190507.wiff	3	3		Pyro-glu from Q	Q1:Pyro-glu from Q:1000.00
NAVPITPTLNR	88.02	1194.67	11	2.1	598.345	14.83	492000	2	39346	002 193aa 20190507.wiff	9	9
FKDLGEEHFK	87.73	1248.61	10	7.2	417.215	8.38	0	2	32892	002 193aa 20190507.wiff	1	1
FLEQQN(+.98)QVLQTK	87.61	1475.76	12	-7.2	738.883	16.03	16200	2	40545	002 193aa 20190507.wiff	2	2		Deamidation (NQ)	N6:Deamidation (NQ):12.28
APSTYGGGLSVSSR	87.34	1337.66	14	-4.3	669.833	8.64	2730	2	33165	002 193aa 20190507.wiff	1	1
LKYENEVALR	87.33	1233.67	10	3.7	412.233	10.97	162000	2	35510	002 193aa 20190507.wiff	7	7
SPAQILQ(+.98)WQVLSNTVPAK	87.24	1980.07	18	-1	661.029	54.13	12900	2	78032	002 193aa 20190507.wiff	2	2		Deamidation (NQ)	Q7:Deamidation (NQ):22.85
LKEC(+57.02)C(+57.02)DKPLLEK	87.23	1531.77	12	5.4	383.953	6.17	177000	2	30712	002 193aa 20190507.wiff	4	4		Carbamidomethylation	C4:Carbamidomethylation:1000.00;C5:Carbamidomethylation:1000.00
YIC(+57.02)DNQ(+.98)DTISSK	87.09	1443.62	12	5.6	722.821	5.99	47600	2	30544	002 193aa 20190507.wiff	2	2		Carbamidomethylation; Deamidation (NQ)	C3:Carbamidomethylation:1000.00;Q6:Deamidation (NQ):17.01
DM(+15.99)PIQAFLLYQEPVLGPVRG	87.03	2258.18	20	-4.2	1130.09	60.14	41400	2	83987	002 193aa 20190507.wiff	3	3		Oxidation (M)	M2:Oxidation (M):1000.00
VDLLNQEIEFLK	86.97	1459.79	12	0.4	730.904	54.51	476000	2	78410	002 193aa 20190507.wiff	7	7
IRLENEIQTYR	86.82	1433.76	11	1.6	478.929	18.25	67800	2	42739	002 193aa 20190507.wiff	4	4
DYQELM(+15.99)NVK	86.82	1154.53	9	7.6	578.275	8.14	23800	2	32663	002 193aa 20190507.wiff	2	2		Oxidation (M)	M6:Oxidation (M):1000.00
YKVPQLEIVPNSAEER	86.81	1870.98	16	-0.7	624.666	30.65	32200	2	54965	002 193aa 20190507.wiff	1	1
M(+15.99)PIQAFLLYQEPVLGPVR	86.79	2086.13	18	0	696.383	58.63	2940	2	82500	002 193aa 20190507.wiff	2	2		Oxidation (M)	M1:Oxidation (M):1000.00
VLDELTLTK	86.61	1030.59	9	0.7	516.303	21.62	105000	2	46058	002 193aa 20190507.wiff	4	4
NLDLDSIIAEVK	86.57	1328.72	12	-2	665.365	56.05	36800	2	79919	002 193aa 20190507.wiff	4	4
VQALEEANNDLENKIQDWYDKK	86.48	2662.29	22	0	666.579	46.22	6580	2	70250	002 193aa 20190507.wiff	2	2
DAEAWFNEK	86.46	1108.48	9	2.3	555.25	21.13	47500	2	45573	002 193aa 20190507.wiff	3	3
Q(-17.03)VLDNLTM(+15.99)EK	86.27	1188.57	10	1.5	595.293	23.61	13500	2	48036	002 193aa 20190507.wiff	2	2		Pyro-glu from Q; Oxidation (M)	Q1:Pyro-glu from Q:1000.00;M8:Oxidation (M):1000.00
Q(-17.03)EQNQ(+.98)EQPIR	86.25	1252.57	10	5	627.295	5.07	43800	2	29637	002 193aa 20190507.wiff	1	1		Pyro-glu from Q; Deamidation (NQ)	Q1:Pyro-glu from Q:1000.00;Q5:Deamidation (NQ):16.90
YPSYGLNYYQQ(+.98)KPVALINNQFLPYPYYAK	86.08	3515.74	29	1.5	879.945	60.1	30200	2	83935	002 193aa 20190507.wiff	1	1		Deamidation (NQ)	Q11:Deamidation (NQ):17.01
TAAENDFVTLK	85.96	1207.61	11	-0.1	604.811	17.84	20600	2	42335	002 193aa 20190507.wiff	3	3
Q(-17.03)TALVELLK	85.82	996.586	9	1	499.3	52.08	95400	2	76016	002 193aa 20190507.wiff	6	6		Pyro-glu from Q	Q1:Pyro-glu from Q:1000.00
DM(+15.99)PIQAFLLYQEPVLGPVRGPFPIIV	85.56	2924.59	26	0.3	975.87	76.99	1710	2	102912	002 193aa 20190507.wiff	2	2		Oxidation (M)	M2:Oxidation (M):1000.00
QGVDADINGLR	85.03	1156.58	11	-1.4	579.298	13.96	30600	2	38486	002 193aa 20190507.wiff	3	3
AVPYPQRDM(+15.99)PIQ(+.98)AFLLYQEPVLGPVR	84.98	3013.57	26	1	754.401	61.8	18400	2	85699	002 193aa 20190507.wiff	2	2		Oxidation (M); Deamidation (NQ)	M9:Oxidation (M):1000.00;Q12:Deamidation (NQ):0.00
GGGGGGYGSGGSSYGSGGGSYGSGGGGGGGR	84.63	2382.94	31	-2	795.321	4.37	11000	2	28944	002 193aa 20190507.wiff	2	2
IHPFAQTQSLVYPFPGPIPN	84.57	2222.15	20	2.7	741.727	53.68	65900	2	77590	002 193aa 20190507.wiff	3	3
LGEHNIDVLEGNEQFINAAK	84.51	2210.1	20	5.1	737.71	36.12	19900	2	60339	002 193aa 20190507.wiff	1	1
QEPERNEC(+57.02)FLSHKDDSPDLPK	84.29	2540.16	21	1.8	636.048	13.05	223000	2	37586	002 193aa 20190507.wiff	6	6		Carbamidomethylation	C8:Carbamidomethylation:1000.00
LALDLEIATYR	84.08	1276.7	11	-4.3	639.356	44.01	4650	2	68080	002 193aa 20190507.wiff	2	2
LALDIEIATYR	84.08	1276.7	11	-4.3	639.356	44.01	4650	2	68080	002 193aa 20190507.wiff	2	2
WELLQQVDTSTR	84.04	1474.74	12	-0.3	738.378	35.07	43200	2	59314	002 193aa 20190507.wiff	3	3
NVSTGDVNVEM(+15.99)NAAPGVDLTQLLNNMR	83.88	2887.38	27	-2.4	963.465	61.83	9400	2	85715	002 193aa 20190507.wiff	3	3		Oxidation (M)	M11:Oxidation (M):102.40
RHPYFYAPELLYYAN(+.98)K	83.77	2045	16	15.7	512.266	46.42	3740	2	70446	002 193aa 20190507.wiff	2	2		Deamidation (NQ)	N15:Deamidation (NQ):1000.00
KQTALVELLK	83.51	1141.71	10	3	381.577	26.92	299000	2	51293	002 193aa 20190507.wiff	7	7
HQ(+.98)GLPQEVLNENLLR	83.11	1759.92	15	2.7	587.649	41.88	7600	2	65986	002 193aa 20190507.wiff	1	1		Deamidation (NQ)	Q2:Deamidation (NQ):19.86
APSTYGGGLSVSSSR	83.07	1424.69	15	-2.3	713.35	8.44	6210	2	32959	002 193aa 20190507.wiff	1	1
FLEQQ(+.98)NQVLQTK	82.76	1475.76	12	-0.8	738.888	16.32	15900	2	40831	002 193aa 20190507.wiff	2	2		Deamidation (NQ)	Q5:Deamidation (NQ):11.06
LVN(+.98)ELTEFAK	82.69	1163.61	10	2.1	582.812	30.73	34100	2	55041	002 193aa 20190507.wiff	3	3		Deamidation (NQ)	N3:Deamidation (NQ):1000.00
YNGVFQ(+.98)EC(+57.02)C(+57.02)QAEDK	82.66	1747.68	14	4.5	874.852	11.65	26800	2	36203	002 193aa 20190507.wiff	1	1		Deamidation (NQ); Carbamidomethylation	Q6:Deamidation (NQ):61.69;C8:Carbamidomethylation:1000.00;C9:Carbamidomethylation:1000.00
SPAQ(+.98)ILQWQVLSNTVPAK	82.45	1980.07	18	0.5	661.03	51.67	85800	2	75612	002 193aa 20190507.wiff	3	3		Deamidation (NQ)	Q4:Deamidation (NQ):29.32
YEELQITAGR	82.44	1178.59	10	1.9	590.305	14.62	90600	2	39143	002 193aa 20190507.wiff	3	3
SQYEQLAEQNR	82.27	1364.63	11	5.1	455.887	6.22	0	2	30760	002 193aa 20190507.wiff	2	2
TVDM(+15.99)ESTEVFTK	82.25	1401.63	12	-2.1	701.822	9.76	0	2	34273	002 193aa 20190507.wiff	1	1		Oxidation (M)	M4:Oxidation (M):1000.00
IGVNQELAYFYPELFR	82.16	1957.99	16	-2.4	980.002	67.61	14000	2	91486	002 193aa 20190507.wiff	2	2
FFVAPFPEVF	82.14	1198.61	10	-2.7	600.309	69.53	4230	2	93400	002 193aa 20190507.wiff	3	3
RNAVPITPTLNR	82.11	1350.77	12	2.3	451.266	11.88	17400	2	36422	002 193aa 20190507.wiff	2	2
YPSYGLNYYQQK	81.83	1522.71	12	-2.1	762.36	21.15	14900	2	45590	002 193aa 20190507.wiff	4	4
FALPQYLK	81.46	978.554	8	1.1	490.285	34.8	4040	2	59046	002 193aa 20190507.wiff	11	11
LSSPATLNSR	81.37	1044.56	10	2.5	523.287	6.36	304000	2	30898	002 193aa 20190507.wiff	3	3
SLNNQ(+.98)FASFIDKVR	80.94	1638.84	14	-2.7	547.285	52.58	4850	2	76513	002 193aa 20190507.wiff	2	2		Deamidation (NQ)	Q5:Deamidation (NQ):17.01
YENEVALR	80.48	992.493	8	0.5	497.254	7.02	0	2	31547	002 193aa 20190507.wiff	1	1
Q(+.98)TALVELLK	80.46	1014.6	9	1.5	508.306	38.4	27400	2	62571	002 193aa 20190507.wiff	4	4		Deamidation (NQ)	Q1:Deamidation (NQ):1000.00
LAVNMVPFPR	80.04	1142.63	10	-1.2	572.32	36.86	33100	2	61065	002 193aa 20190507.wiff	2	2
LDQWLC(+57.02)EKL	79.99	1203.6	9	3.7	602.807	35.77	11000	2	59998	002 193aa 20190507.wiff	1	1		Carbamidomethylation	C6:Carbamidomethylation:1000.00
EGIHAQQ(+.98)KEPM(+15.99)IGVNQELAYFYPELFR	79.91	3223.56	27	5.4	806.903	64.08	9920	2	87958	002 193aa 20190507.wiff	4	4		Deamidation (NQ); Oxidation (M)	Q7:Deamidation (NQ):0.00;M11:Oxidation (M):1000.00
QSVEADINGLRR	79.9	1356.71	12	1	453.245	16.67	98900	2	41174	002 193aa 20190507.wiff	3	3
HPIKHQGLPQ(+.98)EVLNENLLR	79.41	2235.21	19	0.4	559.811	33.36	58700	2	57624	002 193aa 20190507.wiff	2	2		Deamidation (NQ)	Q10:Deamidation (NQ):11.12
E(-18.01)TYGDM(+15.99)ADC(+57.02)C(+57.02)EK	79.32	1475.5	12	6.6	738.762	4.37	1650	2	28940	002 193aa 20190507.wiff	2	2		Pyro-glu from E; Oxidation (M); Carbamidomethylation	E1:Pyro-glu from E:1000.00;M6:Oxidation (M):1000.00;C9:Carbamidomethylation:1000.00;C10:Carbamidomethylation:1000.00
SLHTLFGDELC(+57.02)KVASLR	79.25	1945.01	17	-0.7	487.259	53.75	1590	2	77657	002 193aa 20190507.wiff	1	1		Carbamidomethylation	C11:Carbamidomethylation:1000.00
Q(-17.03)NC(+57.02)DQFEK	79.04	1050.41	8	3.2	526.213	5.07	27100	2	29627	002 193aa 20190507.wiff	3	3		Pyro-glu from Q; Carbamidomethylation	Q1:Pyro-glu from Q:1000.00;C3:Carbamidomethylation:1000.00
SLPQNIPPLTQTPVVVPPFLQPEVM(+15.99)GVSK	78.99	3127.7	29	0.6	1043.57	65.16	181000	2	89026	002 193aa 20190507.wiff	10	10		Oxidation (M)	M25:Oxidation (M):1000.00
EYEATLEEC(+57.02)C(+57.02)AKDDPHAC(+57.02)YSTVFDKLK	78.95	3278.42	27	2.9	820.615	33.46	29200	2	57726	002 193aa 20190507.wiff	2	2		Carbamidomethylation	C9:Carbamidomethylation:1000.00;C10:Carbamidomethylation:1000.00;C18:Carbamidomethylation:1000.00
TAAENDFVTLKK	78.69	1335.7	12	6.8	446.245	10.97	22900	2	35514	002 193aa 20190507.wiff	3	3
EYEATLEEC(+57.02)C(+57.02)AKDDPHAC(+57.02)YSTVFDK	78.49	3037.24	25	6.7	760.323	25.92	66500	2	50301	002 193aa 20190507.wiff	2	2		Carbamidomethylation	C9:Carbamidomethylation:1000.00;C10:Carbamidomethylation:1000.00;C18:Carbamidomethylation:1000.00
EGIHAQ(+.98)Q(+.98)KEPM(+15.99)IGVNQELAYFYPELFR	78.11	3224.55	27	5	807.149	61.42	17700	2	85295	002 193aa 20190507.wiff	1	1		Deamidation (NQ); Oxidation (M)	Q6:Deamidation (NQ):3.85;Q7:Deamidation (NQ):4.25;M11:Oxidation (M):1000.00
VLDELTLAR	78.07	1028.59	9	5.9	515.304	23.11	22300	2	47536	002 193aa 20190507.wiff	2	2
LGEHNIDVLEGNEQFIN	78.01	1939.93	17	0.9	970.972	37.17	32800	2	61374	002 193aa 20190507.wiff	3	3
GPFPIIV	77.9	741.442	7	-0.9	742.449	48.79	1420000	2	72790	002 193aa 20190507.wiff	13	13
NVQDAIADAEQR	77.88	1328.63	12	6.6	665.328	15	16600	2	39518	002 193aa 20190507.wiff	2	2
TVMENFVAFVDKC(+57.02)C(+57.02)AADDK	77.79	2218.97	19	5.2	740.668	54.93	3390	2	78822	002 193aa 20190507.wiff	1	1		Carbamidomethylation	C13:Carbamidomethylation:1000.00;C14:Carbamidomethylation:1000.00
YPSYGLN(+.98)YYQQKPVALINN(+.98)QFLPYPYYAK	77.75	3516.73	29	1.5	1173.25	57.62	16800	2	81480	002 193aa 20190507.wiff	2	2		Deamidation (NQ)	N7:Deamidation (NQ):20.70;N19:Deamidation (NQ):17.01
EGIHAQQKEPM(+15.99)IGVNQ(+.98)ELAYFYPELFR	77.71	3223.56	27	1.3	806.899	65.58	17900	2	89478	002 193aa 20190507.wiff	1	1		Oxidation (M); Deamidation (NQ)	M11:Oxidation (M):1000.00;Q16:Deamidation (NQ):0.00
SLNNQFASFIDK	77.28	1382.68	12	0.7	692.349	37.7	71100	2	61891	002 193aa 20190507.wiff	3	3
LENEIQTYR	76.62	1164.58	9	1.9	583.297	7.85	11400	2	32377	002 193aa 20190507.wiff	3	3
LASYLDKVR	76.37	1063.6	9	3.2	355.543	10.85	81200	2	35386	002 193aa 20190507.wiff	7	7
QTALVELLK	76.31	1013.61	9	3.5	507.815	35.38	567000	2	59622	002 193aa 20190507.wiff	8	8
IKFEM(+15.99)EQNLR	76.16	1322.67	10	3.8	441.897	9.12	41700	2	33637	002 193aa 20190507.wiff	4	4		Oxidation (M)	M5:Oxidation (M):1000.00
WTLLQEQGTK	75.71	1202.63	10	3.8	602.324	22.79	10700	2	47216	002 193aa 20190507.wiff	2	2
YN(+.98)GVFQEC(+57.02)C(+57.02)QAEDK	75.7	1747.68	14	4	874.852	12.23	26800	2	36777	002 193aa 20190507.wiff	1	1		Deamidation (NQ); Carbamidomethylation	N2:Deamidation (NQ):42.68;C8:Carbamidomethylation:1000.00;C9:Carbamidomethylation:1000.00
TTM(+15.99)PLW	75.63	763.357	6	3	382.687	22.53	200000	2	46949	002 193aa 20190507.wiff	5	5		Oxidation (M)	M3:Oxidation (M):1000.00
FPGQLNADLR	75.57	1129.59	10	1.2	565.802	20.22	105000	2	44676	002 193aa 20190507.wiff	3	3
GFAPADVFVQWLQR	75.47	1632.84	14	-4.5	545.285	71.38	1170	2	95245	002 193aa 20190507.wiff	1	1
SLDLDSIIDAVR	75.43	1315.7	12	-3	658.854	59.21	694	2	83071	002 193aa 20190507.wiff	1	1
IHPFAQTQSLVYPFPGPIPN(+.98)SLPQNIPPLTQTPVVVPPFLQPEVM(+15.99)GVSK	75.19	5332.82	49	6.2	1334.22	72.22	46400	2	96067	002 193aa 20190507.wiff	1	1		Deamidation (NQ); Oxidation (M)	N20:Deamidation (NQ):0.00;M45:Oxidation (M):1000.00
QSVEADIN(+.98)GLRR	74.84	1357.69	12	6	453.575	8.17	26400	2	32691	002 193aa 20190507.wiff	1	1		Deamidation (NQ)	N8:Deamidation (NQ):95.63
YLYEIAR	74.84	926.486	7	1.7	464.251	15.8	1100000	2	40316	002 193aa 20190507.wiff	6	6
YIYEIAR	74.84	926.486	7	1.7	464.251	15.8	1100000	2	40316	002 193aa 20190507.wiff	6	6
IHPFAQTQSLVYPFPGPIPNSLPQ(+.98)NIPPLTQTPVVVPPFLQPEVM(+15.99)GVSK	74.76	5332.82	49	4.4	1334.22	73.08	46400	2	96973	002 193aa 20190507.wiff	3	3		Deamidation (NQ); Oxidation (M)	Q24:Deamidation (NQ):0.00;M45:Oxidation (M):1000.00
FALPQ(+.98)YLK	74.76	979.538	8	1.2	490.777	36.15	41000	2	60364	002 193aa 20190507.wiff	2	2		Deamidation (NQ)	Q5:Deamidation (NQ):1000.00
Q(-17.03)GLPQEVLNENLLR	74.58	1604.85	14	-4.8	803.429	51.1	12500	2	75052	002 193aa 20190507.wiff	2	2		Pyro-glu from Q	Q1:Pyro-glu from Q:1000.00
HPIKHQGLPQEVLN(+.98)ENLLR	74.37	2235.21	19	6.5	559.814	28.19	10800	2	52539	002 193aa 20190507.wiff	1	1		Deamidation (NQ)	N14:Deamidation (NQ):26.31
FSALTPDETYVPK	74	1466.73	13	2.4	734.374	25.2	27500	2	49600	002 193aa 20190507.wiff	2	2
TNAENEFVTIK	73.98	1264.63	11	-2	633.321	17.68	41400	2	42178	002 193aa 20190507.wiff	3	3
LKHLVDEPQNLIK	73.85	1545.89	13	-18.3	516.294	18.25	28600	2	42744	002 193aa 20190507.wiff	5	5
Q(-17.03)SVEADINGLRR	73.66	1339.68	12	0.7	670.85	24.66	53200	2	49068	002 193aa 20190507.wiff	2	2		Pyro-glu from Q	Q1:Pyro-glu from Q:1000.00
FPGQLNADLRK	73.54	1257.68	11	2.5	420.236	13.9	144000	2	38425	002 193aa 20190507.wiff	12	12
SDLEM(+15.99)QYETLQEELM(+15.99)ALKK	72.82	2330.1	19	6.3	777.713	55.19	17700	2	79064	002 193aa 20190507.wiff	2	2		Oxidation (M)	M5:Oxidation (M):1000.00;M15:Oxidation (M):1000.00
HQGLPQEVLN(+.98)EN(+.98)LLR	72.8	1760.91	15	-15.5	587.967	34.98	6450	2	59224	002 193aa 20190507.wiff	2	2		Deamidation (NQ)	N10:Deamidation (NQ):82.24;N12:Deamidation (NQ):90.89
SQYEQLAEQ(+.98)NRK	72.79	1493.71	12	4.1	498.913	5.31	4900	2	29865	002 193aa 20190507.wiff	1	1		Deamidation (NQ)	Q9:Deamidation (NQ):7.21
ALC(+57.02)SEKLDQWLC(+57.02)EKL	72.79	1891.92	15	4	631.649	50.29	5960	2	74266	002 193aa 20190507.wiff	1	1		Carbamidomethylation	C3:Carbamidomethylation:1000.00;C12:Carbamidomethylation:1000.00
LTEEEKNRLNFLK	72.53	1632.88	13	6.7	409.231	18.74	95700	2	43224	002 193aa 20190507.wiff	6	6
LVVSTQTALA	72.52	1001.58	10	0	501.795	18.29	277000	2	42779	002 193aa 20190507.wiff	9	9
EGIHAQ(+.98)QKEPM(+15.99)IGVNQ(+.98)ELAYFYPELFR	72.51	3224.55	27	4	807.148	61.13	17700	2	85003	002 193aa 20190507.wiff	1	1		Deamidation (NQ); Oxidation (M)	Q6:Deamidation (NQ):0.00;M11:Oxidation (M):1000.00;Q16:Deamidation (NQ):9.34
HPIKHQGLPQEVLNEN(+.98)LLR	72.38	2235.21	19	-2.3	559.809	28.48	10800	2	52830	002 193aa 20190507.wiff	1	1		Deamidation (NQ)	N16:Deamidation (NQ):0.00
FPKAEFVEVTK	72.29	1293.7	11	1.3	432.24	20.75	8190	2	45192	002 193aa 20190507.wiff	2	2
SGGGFSSGSAGIINYQR	71.87	1656.79	17	-7.5	829.394	20.44	13000	2	44894	002 193aa 20190507.wiff	1	1
FASFIDKVR	71.78	1081.59	9	3.3	361.539	21.41	28500	2	45840	002 193aa 20190507.wiff	2	2
YQKFALPQYLK	71.64	1397.77	11	4	466.933	32.85	4650	2	57121	002 193aa 20190507.wiff	4	4
LGEHNIDVLEGNEQFINAA	71.51	2082	19	-0.4	1042.01	40.09	32800	2	64247	002 193aa 20190507.wiff	2	2
QFYQLDAYPSGAW	71.01	1544.69	13	3.9	773.357	46.93	8640	2	70954	002 193aa 20190507.wiff	3	3
VAPFPEVFGK	70.7	1089.59	10	1.3	545.801	36.15	20900	2	60367	002 193aa 20190507.wiff	1	1
YLDGLTAER	70.52	1036.52	9	1.2	519.267	13.83	57200	2	38353	002 193aa 20190507.wiff	1	1
ALEEANADLEVK	70.4	1300.65	12	-1.9	651.332	13.01	16200	2	37550	002 193aa 20190507.wiff	5	5
TVM(+15.99)ENFVAFVDKC(+57.02)C(+57.02)AADDK	70.02	2234.96	19	5.9	746	37.45	5530	2	61651	002 193aa 20190507.wiff	2	2		Oxidation (M); Carbamidomethylation	M3:Oxidation (M):1000.00;C13:Carbamidomethylation:1000.00;C14:Carbamidomethylation:1000.00
FVAPFPEVFGK	69.92	1236.65	11	-2.1	619.333	49.96	18500	2	73938	002 193aa 20190507.wiff	3	3
RFFVAPFPEVFGK	69.52	1539.82	13	-2.4	514.281	56.04	4230	2	79913	002 193aa 20190507.wiff	2	2
DAIPEN(+.98)LPPLTADFAEDK	69.51	1955.94	18	7.2	978.982	47.9	3120	2	71897	002 193aa 20190507.wiff	3	3		Deamidation (NQ)	N6:Deamidation (NQ):1000.00
TLLEGEESR	69.47	1032.51	9	1.6	517.263	6.52	50400	2	31064	002 193aa 20190507.wiff	2	2
APSFSDIPNPIGSENSEK	69.39	1887.88	18	-3.2	944.947	33.29	19700	2	57564	002 193aa 20190507.wiff	4	4
RYLGYLEQLLR	69.36	1422.8	11	-0.3	475.273	50.37	0	2	74336	002 193aa 20190507.wiff	1	1
LVTDLTK	69.35	788.464	7	0.7	395.24	7.09	54600	2	31616	002 193aa 20190507.wiff	2	2
N(+.98)AVPITPTLNR	69.34	1195.66	11	1.2	598.836	15.98	73700	2	40496	002 193aa 20190507.wiff	5	5		Deamidation (NQ)	N1:Deamidation (NQ):69.58
TLLDIDNTR	69.27	1059.56	9	0.7	530.786	18.67	82000	2	43153	002 193aa 20190507.wiff	4	4
YGTTPPQLDADSSYFLYSK	69.22	2152	19	-1.3	1077.01	39.47	5090	2	63622	002 193aa 20190507.wiff	1	1
VPQLEIVPNSAEER	68.82	1579.82	14	-1.5	790.916	25.29	0	2	49692	002 193aa 20190507.wiff	1	1
NKLNDLEEALQQAK	68.27	1612.84	14	-2.8	807.426	35.33	4840	2	59571	002 193aa 20190507.wiff	2	2
PIQAFLLYQEPVLGPVR	68.12	1939.09	17	-0.6	647.371	58.5	4290	2	82374	002 193aa 20190507.wiff	1	1
VATVSLPR	68.04	841.502	8	1.6	421.759	11.09	8160000	2	35638	002 193aa 20190507.wiff	33	33
KQ(+.98)TALVELLK	68.01	1142.69	10	2.1	381.905	30.71	4420	2	55024	002 193aa 20190507.wiff	2	2		Deamidation (NQ)	Q2:Deamidation (NQ):1000.00
Q(-17.03)EQN(+.98)QEQPIRC(+57.02)EK	67.92	1669.74	13	-6.4	835.87	4.54	0	2	29104	002 193aa 20190507.wiff	1	1		Pyro-glu from Q; Deamidation (NQ); Carbamidomethylation	Q1:Pyro-glu from Q:1000.00;N4:Deamidation (NQ):8.69;C11:Carbamidomethylation:1000.00
ENLC(+57.02)STFC(+57.02)K	67.88	1157.48	9	4.8	579.752	11.31	45100	2	35863	002 193aa 20190507.wiff	1	1		Carbamidomethylation	C4:Carbamidomethylation:1000.00;C8:Carbamidomethylation:1000.00
LLYQEPVLGPVR	67.79	1382.79	12	0.2	692.404	31.74	19100	2	56039	002 193aa 20190507.wiff	4	4
LVDTFLEDVK	67.11	1177.62	10	0.8	589.819	35.65	5950	2	59879	002 193aa 20190507.wiff	1	1
N(+.98)LDLDSIIAEVK	67.08	1329.7	12	-10.3	665.852	63.08	5890	2	86964	002 193aa 20190507.wiff	2	2		Deamidation (NQ)	N1:Deamidation (NQ):1000.00
ALN(+.98)EIN(+.98)QFYQK	66.98	1368.66	11	-1	685.335	18.02	22400	2	42513	002 193aa 20190507.wiff	3	3		Deamidation (NQ)	N3:Deamidation (NQ):60.62;N6:Deamidation (NQ):12.28
GTQYTDAPSFSDIPNPIGSENSEK	66.91	2553.15	24	1.9	852.059	38.97	10800	2	63138	002 193aa 20190507.wiff	2	2
AEAESLYQSK	66.91	1124.53	10	4.1	563.277	5.56	2550	2	30115	002 193aa 20190507.wiff	1	1
N(+.98)AVPITPTLN(+.98)R	66.72	1196.64	11	-1	599.327	18.59	40800	2	43076	002 193aa 20190507.wiff	3	3		Deamidation (NQ)	N1:Deamidation (NQ):1000.00;N10:Deamidation (NQ):1000.00
VIPYVR	66.52	745.449	6	2.5	373.733	9.89	304000	2	34403	002 193aa 20190507.wiff	4	4
N(+.98)QYEQLAEKNRK	66.3	1520.76	12	-17.9	761.373	9.02	9360	2	33537	002 193aa 20190507.wiff	1	1		Deamidation (NQ)	N1:Deamidation (NQ):0.00
LPPLTADFAEDKDVC(+57.02)K	66.27	1817.89	16	2.2	606.971	29.43	11600	2	53773	002 193aa 20190507.wiff	1	1		Carbamidomethylation	C15:Carbamidomethylation:1000.00
YEELQVTVGR	65.76	1192.61	10	-3.9	597.309	16.69	0	2	41193	002 193aa 20190507.wiff	2	2
FFVAPFPEVFG	65.68	1255.63	11	-3.2	628.819	68.42	3120	2	92296	002 193aa 20190507.wiff	1	1
IEISELNR	65.46	972.524	8	0.8	487.27	13.54	158000	2	38064	002 193aa 20190507.wiff	6	6
DAFLGSFLYEYSRR	65.31	1722.84	14	4.2	575.288	54.63	13300	2	78523	002 193aa 20190507.wiff	3	3
LGEYGFQ(+.98)N(+.98)ALIVR	65.22	1480.76	13	-9.7	741.378	38.76	0	2	62925	002 193aa 20190507.wiff	1	1		Deamidation (NQ)	Q7:Deamidation (NQ):1000.00;N8:Deamidation (NQ):1000.00
FLEQQNQVLQTKWELLQQVDTSTR	65.08	2931.51	24	-0.2	978.177	50.52	19000	2	74495	002 193aa 20190507.wiff	3	3
DMPIQ(+.98)AFLLYQEPVLGPVR	64.6	2186.14	19	-4.2	729.719	71.06	0	2	94917	002 193aa 20190507.wiff	1	1		Deamidation (NQ)	Q5:Deamidation (NQ):0.00
TC(+57.02)VADESHAGC(+57.02)EK	64.52	1462.58	13	2	488.536	3.81	412	2	28374	002 193aa 20190507.wiff	1	1		Carbamidomethylation	C2:Carbamidomethylation:1000.00;C11:Carbamidomethylation:1000.00
FASFIDK	64.3	826.423	7	1.2	414.219	16.59	32900	2	41093	002 193aa 20190507.wiff	2	2
SLVNLGGSK	63.54	873.492	9	-2.3	437.752	10.34	35100	2	34858	002 193aa 20190507.wiff	2	2
Q(-17.03)SVEADIN(+.98)GLRR	63.37	1340.67	12	-0.8	671.341	25.96	25100	2	50341	002 193aa 20190507.wiff	2	2		Pyro-glu from Q; Deamidation (NQ)	Q1:Pyro-glu from Q:1000.00;N8:Deamidation (NQ):1000.00
SKELTTEIDNN(+.98)IEQISSYK	63.29	2212.07	19	-5.8	738.361	28.03	6450	2	52392	002 193aa 20190507.wiff	1	1		Deamidation (NQ)	N11:Deamidation (NQ):8.14
TVM(+15.99)EN(+.98)FVAFVDK	63.23	1415.66	12	4.5	708.842	41.59	2690	2	65702	002 193aa 20190507.wiff	1	1		Oxidation (M); Deamidation (NQ)	M3:Oxidation (M):1000.00;N5:Deamidation (NQ):1000.00
WTLLQ(+.98)EQKSAKSS	63.08	1505.77	13	3.4	502.933	26.77	303000	2	51139	002 193aa 20190507.wiff	6	6		Deamidation (NQ)	Q5:Deamidation (NQ):33.18
NM(+15.99)QDM(+15.99)VEDYR	62.39	1331.51	10	8.4	666.769	4.99	5350	2	29555	002 193aa 20190507.wiff	2	2		Oxidation (M)	M2:Oxidation (M):1000.00;M5:Oxidation (M):1000.00
IGVN(+.98)QELAYFYPELFR	62.36	1958.98	16	1.2	980.497	65.8	1620	2	89682	002 193aa 20190507.wiff	1	1		Deamidation (NQ)	N4:Deamidation (NQ):8.14
QNLEPLFEQYINNLRR	61.95	2046.06	16	-2.4	683.027	59.91	13800	2	83770	002 193aa 20190507.wiff	3	3
EPYFGYSGAFK	61.88	1264.58	11	5.7	633.299	28.97	0	2	53327	002 193aa 20190507.wiff	1	1
STSSFSC(+57.02)LSR	61.39	1130.5	10	0.2	566.259	8.51	8250	2	33035	002 193aa 20190507.wiff	1	1		Carbamidomethylation	C7:Carbamidomethylation:1000.00
QFYQLDAYPSGAWYYVPLGTQYTDAPSFSDIPNPIGSENSEK	60.69	4715.17	42	-1.3	1179.8	68.36	54100	2	92220	002 193aa 20190507.wiff	1	1
AQTQSLVYPFPGPIPNSLPQNIPPLTQTPVVVPPFLQPEVM(+15.99)GVSK	60.58	4837.58	45	1.8	1210.4	72.26	12500	2	96113	002 193aa 20190507.wiff	1	1		Oxidation (M)	M41:Oxidation (M):1000.00
YPSYGLN(+.98)YYQQKPVALINNQ(+.98)FLPYPYYAKPAAVR	60.48	4011.02	34	-6.5	1003.76	57.7	8690	2	81568	002 193aa 20190507.wiff	1	1		Deamidation (NQ)	N7:Deamidation (NQ):7.03;Q20:Deamidation (NQ):0.00
YIPIQ(+.98)YVLSR	60.3	1251.69	10	2.8	626.852	47.05	22900	2	71061	002 193aa 20190507.wiff	3	3		Deamidation (NQ)	Q5:Deamidation (NQ):1000.00
DM(+15.99)PIQ(+.98)AFLLYQ(+.98)EPVLGPVR	59.96	2203.12	19	0.1	735.382	67.43	3040	2	91314	002 193aa 20190507.wiff	1	1		Oxidation (M); Deamidation (NQ)	M2:Oxidation (M):1000.00;Q5:Deamidation (NQ):1000.00;Q11:Deamidation (NQ):1000.00
IHPFAQTQSLVYPFPGPIPNSLPQNIPPLTQTPVVVPPFLQPEVM(+15.99)GVSK	59.86	5331.84	49	6.4	1333.98	72.8	105000	2	96687	002 193aa 20190507.wiff	1	1		Oxidation (M)	M45:Oxidation (M):1000.00
IHPFAQTQ(+.98)SLVYPFPGPIPN	59.84	2223.14	20	-0.3	742.053	55.35	8790	2	79220	002 193aa 20190507.wiff	1	1		Deamidation (NQ)	Q8:Deamidation (NQ):7.32
GGGFGGGSGFGGGSGFGGGSGFSGGGFGGGGFGGGR	59.18	2830.19	36	-1.4	944.402	44.73	8060	2	68795	002 193aa 20190507.wiff	2	2
LAADDFR	58.97	806.392	7	-12.3	404.198	7.92	107000	2	32444	002 193aa 20190507.wiff	1	1
IHPFAQ(+.98)TQSLVYPFPGPIPN	58.93	2223.14	20	-3.3	742.05	55.06	8790	2	78940	002 193aa 20190507.wiff	1	1		Deamidation (NQ)	Q6:Deamidation (NQ):8.22
DSAIGFLR	58.9	877.466	8	2.6	439.741	28.47	9160	2	52815	002 193aa 20190507.wiff	2	2
DYQELM(+15.99)NTK	58.69	1156.51	9	8	579.265	5.4	13800	2	29959	002 193aa 20190507.wiff	2	2		Oxidation (M)	M6:Oxidation (M):1000.00
VHKEC(+57.02)C(+57.02)HGDLLEC(+57.02)ADDR	58.42	2112.88	17	4.5	529.229	7.07	3310	2	31600	002 193aa 20190507.wiff	2	2		Carbamidomethylation	C5:Carbamidomethylation:1000.00;C6:Carbamidomethylation:1000.00;C13:Carbamidomethylation:1000.00
RHPYFYAPELL	58.29	1404.72	11	1.1	469.248	42.58	2760	2	66670	002 193aa 20190507.wiff	6	6
NIPPLTQTPVVVPPFLQPEVM(+15.99)GVSK	58.15	2702.47	25	-5.7	901.826	63.02	10400	2	86891	002 193aa 20190507.wiff	1	1		Oxidation (M)	M21:Oxidation (M):1000.00
YPSYGLNYYQQKPVALINNQFLPYPYYAKPAAVR	58	4009.06	34	-7.6	1003.26	57.1	4090	2	80949	002 193aa 20190507.wiff	1	1
VPQLEIVPN(+.98)SAEER	57.12	1580.8	14	-12.8	791.399	26.54	6020	2	50919	002 193aa 20190507.wiff	1	1		Deamidation (NQ)	N9:Deamidation (NQ):72.73
QSVEADIN(+.98)GLR	57.11	1201.59	11	-5.1	601.801	11.6	6960	2	36149	002 193aa 20190507.wiff	1	1		Deamidation (NQ)	N8:Deamidation (NQ):79.54
SVVTVIDVFYK	56.57	1268.7	11	-5.9	635.354	53	3370	2	76924	002 193aa 20190507.wiff	2	2
LGEHNIDVLEGNEQFINA	56.55	2010.96	18	-5.6	1006.48	39.47	5270	2	63620	002 193aa 20190507.wiff	2	2
ETYGDMADC(+57.02)C(+57.02)EK	56.48	1477.52	12	-4	739.762	5.91	14400	2	30462	002 193aa 20190507.wiff	1	1		Carbamidomethylation	C9:Carbamidomethylation:1000.00;C10:Carbamidomethylation:1000.00
ASLENSLEETK	56.2	1219.59	11	5.3	610.807	11.73	26100	2	36272	002 193aa 20190507.wiff	3	3
LGEHNIDVLEGNEQF	55.99	1712.8	15	-2.1	857.406	34.21	0	2	58462	002 193aa 20190507.wiff	1	1
FQSEEQQQTEDELQDK	55.43	1980.85	16	-1.3	661.291	9.1	0	2	33615	002 193aa 20190507.wiff	1	1
SLPQNIPPLTQ(+.98)TPVVVPPFLQPEVM(+15.99)GVSK	55.41	3128.68	29	-2.4	1043.9	66.29	9760	2	90174	002 193aa 20190507.wiff	2	2		Deamidation (NQ); Oxidation (M)	Q11:Deamidation (NQ):11.05;M25:Oxidation (M):1000.00
FGGFGGPGGVGGLGGPGGFGPGGYPGGIHEVSVNQSLLQPLNVK	55.32	4091.07	44	-0.1	1364.7	62.65	11000	2	86523	002 193aa 20190507.wiff	1	1
E(-18.01)GIHAQQKEPM(+15.99)IGVNQELAYFYPELFR	55.11	3204.57	27	-3.3	802.147	66.36	0	2	90259	002 193aa 20190507.wiff	1	1		Pyro-glu from E; Oxidation (M)	E1:Pyro-glu from E:1000.00;M11:Oxidation (M):1000.00
QSLLQPLNVEIDPEIQK	54.94	1963.06	17	-14.1	982.525	49.18	2150	2	73183	002 193aa 20190507.wiff	1	1
EPM(+15.99)IGVN(+.98)Q(+.98)ELAYFYPELFR	54.49	2333.09	19	-1.7	778.703	67.05	0	2	90949	002 193aa 20190507.wiff	1	1		Oxidation (M); Deamidation (NQ)	M3:Oxidation (M):1000.00;N7:Deamidation (NQ):1000.00;Q8:Deamidation (NQ):1000.00
AQYEEIANR	54.44	1092.52	9	1.8	547.268	5.65	7400	2	30211	002 193aa 20190507.wiff	1	1
LVVSTQ(+.98)TALA	54.27	1002.56	10	-1.9	502.286	20.63	21400	2	45073	002 193aa 20190507.wiff	2	2		Deamidation (NQ)	Q6:Deamidation (NQ):1000.00
E(-18.01)C(+57.02)C(+57.02)DKPLLEK	54.21	1272.58	10	5.6	637.303	7.65	2880	2	32180	002 193aa 20190507.wiff	2	2		Pyro-glu from E; Carbamidomethylation	E1:Pyro-glu from E:1000.00;C2:Carbamidomethylation:1000.00;C3:Carbamidomethylation:1000.00
YPSYGLNYYQQKPVALINNQ(+.98)FLPYPYYAKPAAVR	54.01	4010.04	34	-18.3	1003.5	57.38	5010	2	81238	002 193aa 20190507.wiff	1	1		Deamidation (NQ)	Q20:Deamidation (NQ):0.00
YYGYTGAFR	53.87	1096.5	9	15.8	549.265	17.31	0	2	41805	002 193aa 20190507.wiff	1	1
LRVDPVNFK	53.81	1086.62	9	2.7	363.214	17.04	2250	2	41535	002 193aa 20190507.wiff	1	1
EFLDVIK	53.73	862.48	7	1.5	432.248	29.46	9390	2	53797	002 193aa 20190507.wiff	5	5
QLDSIVGER	53.72	1015.53	9	-4.3	508.77	10.35	10600	2	34867	002 193aa 20190507.wiff	1	1
PNTLC(+57.02)DEFKADEK	53.58	1565.7	13	3.5	522.91	14.08	15500	2	38607	002 193aa 20190507.wiff	2	2		Carbamidomethylation	C5:Carbamidomethylation:1000.00
LTEEEKNRLN(+.98)FLK	53.19	1633.87	13	3.1	409.475	20.83	9850	2	45272	002 193aa 20190507.wiff	1	1		Deamidation (NQ)	N10:Deamidation (NQ):19.05
VGIN(+.98)YWLAHK	52.91	1200.63	10	3.8	401.219	23.31	2060	2	47726	002 193aa 20190507.wiff	5	5		Deamidation (NQ)	N4:Deamidation (NQ):1000.00
DAIPENLPPLTADFAEDKDVC(+57.02)KN(+.98)YQEAK	52.88	3191.5	28	-0.8	798.881	42.35	9070	2	66451	002 193aa 20190507.wiff	2	2		Carbamidomethylation; Deamidation (NQ)	C21:Carbamidomethylation:1000.00;N23:Deamidation (NQ):5.03
YKVPQLEIVPN	52.77	1298.72	11	2.6	650.371	34.13	28000	2	58376	002 193aa 20190507.wiff	1	1
VLYDAEISQIHQSVTDTNVILSM(+15.99)DNSR	52.54	3063.48	27	-0.4	766.877	47.84	25900	2	71841	002 193aa 20190507.wiff	3	3		Oxidation (M)	M23:Oxidation (M):1000.00
LGEHNIDVLEGNEQ	52.51	1565.73	14	3.7	783.876	20.1	13100	2	44563	002 193aa 20190507.wiff	1	1
NVSTGDVNVEM(+15.99)NAAPGVDLTQLLN(+.98)NM(+15.99)R	52.48	2904.36	27	-8.9	969.118	49.77	6910	2	73747	002 193aa 20190507.wiff	2	2		Oxidation (M); Deamidation (NQ)	M11:Oxidation (M):1000.00;N24:Deamidation (NQ):0.00;M26:Oxidation (M):1000.00
SLNN(+.98)QFASFIDKVR	52.18	1638.84	14	0.7	547.287	46.04	6100	2	70076	002 193aa 20190507.wiff	1	1		Deamidation (NQ)	N4:Deamidation (NQ):12.28
AYFYPELFR	52.14	1204.59	9	1.4	603.304	46.63	6290	2	70648	002 193aa 20190507.wiff	2	2
YPSYGLNYYQQKPVALIN(+.98)NQFLPYPYYAK	52.07	3515.74	29	-1	879.942	60.38	30200	2	84234	002 193aa 20190507.wiff	1	1		Deamidation (NQ)	N18:Deamidation (NQ):0.00
Q(+.98)GVDADINGLR	51.95	1157.57	11	3.7	579.793	15.12	6770	2	39634	002 193aa 20190507.wiff	1	1		Deamidation (NQ)	Q1:Deamidation (NQ):79.54
AQYEEIAQR	51.76	1106.54	9	-5.8	554.272	6.07	34300	2	30613	002 193aa 20190507.wiff	1	1
LTEEEKN(+.98)RLNFLK	51.73	1633.87	13	-0.5	409.474	18.32	21200	2	42808	002 193aa 20190507.wiff	2	2		Deamidation (NQ)	N7:Deamidation (NQ):12.33
YPSYGLN(+.98)YYQQKPVALINNQFLPYPYYAK	51.55	3515.74	29	0.9	879.944	59.52	7090	2	83371	002 193aa 20190507.wiff	1	1		Deamidation (NQ)	N7:Deamidation (NQ):0.00
LVVSTQTA	51.55	817.455	8	-3.9	409.733	6.84	6870	2	31374	002 193aa 20190507.wiff	1	1
VAVC(+57.02)DIPPR	51.44	1025.53	9	-1.8	513.773	6.86	2930	2	31390	002 193aa 20190507.wiff	2	2		Carbamidomethylation	C4:Carbamidomethylation:1000.00
TDLEM(+15.99)QIEGLKEELAYLR	51.38	2166.09	18	-6.4	723.032	67.47	1240	2	91355	002 193aa 20190507.wiff	1	1		Oxidation (M)	M5:Oxidation (M):1000.00
KLKPDPNTLC(+57.02)DEFKADEK	51.11	2147.06	18	11	537.777	19.88	0	2	44343	002 193aa 20190507.wiff	1	1		Carbamidomethylation	C10:Carbamidomethylation:1000.00
SISISVAR	50.88	831.481	8	-0.5	416.748	10.61	58200	2	35139	002 193aa 20190507.wiff	3	3
IQLVEEELDR	50.8	1242.65	10	-7.9	622.325	24.2	10400	2	48613	002 193aa 20190507.wiff	1	1
VLPVPQK	50.64	779.49	7	-1.5	390.752	6.3	7180	2	30839	002 193aa 20190507.wiff	1	1
VDALM(+15.99)DEINFM(+15.99)K	50.44	1456.66	12	4	729.339	26.87	3840	2	51247	002 193aa 20190507.wiff	1	1		Oxidation (M)	M5:Oxidation (M):1000.00;M11:Oxidation (M):1000.00
ELTTEIDN(+.98)NIEQISSYK	50.4	1996.95	17	0.9	999.482	44.61	10400	2	68673	002 193aa 20190507.wiff	1	1		Deamidation (NQ)	N8:Deamidation (NQ):12.28
FYAPELLYYANK	50.31	1490.74	12	7.4	497.926	45.33	5010	2	69377	002 193aa 20190507.wiff	1	1
TN(+.98)AENEFVTIKK	49.9	1393.71	12	1.7	465.578	12.13	6580	2	36668	002 193aa 20190507.wiff	1	1		Deamidation (NQ)	N2:Deamidation (NQ):20.70
GAWYYVPLGTQYTDAPSFSDIPNPIGSENSEK	49.9	3502.62	32	2.3	1168.55	62.03	4840	2	85919	002 193aa 20190507.wiff	1	1
GSSGGGC(+57.02)FGGSSGGYGGLGGFGGGSFR	49.75	2341.98	27	8.8	1172.01	36.04	6320	2	60270	002 193aa 20190507.wiff	1	1		Carbamidomethylation	C7:Carbamidomethylation:1000.00
EGIHAQ(+.98)Q(+.98)KEPMIGVNQELAYFYPELFR	49.69	3208.55	27	14.3	803.157	66.23	0	2	90126	002 193aa 20190507.wiff	1	1		Deamidation (NQ)	Q6:Deamidation (NQ):0.00;Q7:Deamidation (NQ):0.00
Q(-17.03)EPERNEC(+57.02)FLSHK	49.61	1655.74	13	-2.7	552.918	9.05	5820	2	33563	002 193aa 20190507.wiff	1	1		Pyro-glu from Q; Carbamidomethylation	Q1:Pyro-glu from Q:1000.00;C8:Carbamidomethylation:1000.00
LASYLENVR	49.58	1063.57	9	12.9	532.797	10.64	1670	2	35151	002 193aa 20190507.wiff	1	1
ELTTEIDNN(+.98)IEQISSYK	49.06	1996.95	17	-6	999.475	45.07	1320	2	69121	002 193aa 20190507.wiff	1	1		Deamidation (NQ)	N9:Deamidation (NQ):17.01
FPQYLQYLYQGPIVLN	49.04	1955.02	16	-4.1	978.513	65.8	1540	2	89681	002 193aa 20190507.wiff	2	2
VTMQNLNDR	48.6	1089.52	9	-0.7	545.769	6.44	2370	2	30980	002 193aa 20190507.wiff	1	1
AQILQWQVLSNTVPAK	48.45	1795	16	-19.1	898.49	45.9	0	2	69924	002 193aa 20190507.wiff	1	1
HQ(+.98)GLPQEVLN(+.98)ENLLR	48.24	1760.91	15	-12	587.969	35.9	7520	2	60128	002 193aa 20190507.wiff	2	2		Deamidation (NQ)	Q2:Deamidation (NQ):4.08;N10:Deamidation (NQ):17.01
KLAVNMVPFPR	48.17	1270.72	11	-2.6	424.58	32.01	5440	2	56300	002 193aa 20190507.wiff	2	2
MTLDDFR	47.86	896.406	7	6.7	449.213	21.24	3240	2	45681	002 193aa 20190507.wiff	1	1
SLVYPFPGPIPNSLPQNIPPLTQTPVVVPPFLQPEVM(+15.99)GVSK	47.72	4409.38	41	6.7	1103.36	73.15	6230	2	97052	002 193aa 20190507.wiff	2	2		Oxidation (M)	M37:Oxidation (M):1000.00
Q(-17.03)GVDADIN(+.98)GLR	47.17	1140.54	11	2.3	571.279	16.6	6100	2	41110	002 193aa 20190507.wiff	1	1		Pyro-glu from Q; Deamidation (NQ)	Q1:Pyro-glu from Q:1000.00;N8:Deamidation (NQ):1000.00
DAFLGSFL	47.04	868.433	8	-2.1	435.223	56.7	0	2	80567	002 193aa 20190507.wiff	1	1
LGEHNIDVLEGNEQ(+.98)FINAAKIITHPNFNG	46.7	3204.58	29	17.3	802.167	68.1	0	2	91972	002 193aa 20190507.wiff	1	1		Deamidation (NQ)	Q14:Deamidation (NQ):0.00
TEDYLSLILNR	46.66	1335.7	11	-5.8	668.855	53.84	7470	2	77743	002 193aa 20190507.wiff	1	1
LGEHNIDVLEGNEQFINAAKIITHP	46.57	2771.42	25	4	924.819	70.03	20600	2	93899	002 193aa 20190507.wiff	2	2
VLPVPQ(+.98)K	46.1	780.475	7	-2.7	391.243	7.01	7030	2	31536	002 193aa 20190507.wiff	1	1		Deamidation (NQ)	Q6:Deamidation (NQ):1000.00
LDQWLC(+57.02)EK	45.91	1090.51	8	14	546.271	16.6	13700	2	41105	002 193aa 20190507.wiff	1	1		Carbamidomethylation	C6:Carbamidomethylation:1000.00
NKLN(+.98)DLEDALQQAK	45.16	1599.81	14	3.2	534.279	33.94	0	2	58191	002 193aa 20190507.wiff	1	1		Deamidation (NQ)	N4:Deamidation (NQ):0.00
ATEEQ(+.98)LKTVM(+15.99)ENFVAFVDK	45.13	2215.07	19	7.9	739.37	59.22	1280	2	83078	002 193aa 20190507.wiff	1	1		Deamidation (NQ); Oxidation (M)	Q5:Deamidation (NQ):26.08;M10:Oxidation (M):1000.00
DAEEWFFTK	44.76	1171.52	9	1.1	586.767	38.36	3150	2	62540	002 193aa 20190507.wiff	1	1
AEAEALYQTKIQ	44.76	1363.7	12	0.3	682.857	20.14	7340	2	44600	002 193aa 20190507.wiff	1	1
Q(-17.03)EQNQEQPIRC(+57.02)EK	44.41	1668.75	13	-7.5	557.254	4.32	0	2	28892	002 193aa 20190507.wiff	1	1		Pyro-glu from Q; Carbamidomethylation	Q1:Pyro-glu from Q:1000.00;C11:Carbamidomethylation:1000.00
FWTFPEVLR	44.32	1193.62	9	-6.3	597.815	57	3820	2	80859	002 193aa 20190507.wiff	1	1
YPVEPFTESQSL	43.88	1395.66	12	4.5	698.838	34.04	5590	2	58289	002 193aa 20190507.wiff	1	1
VDPEIQNVK	43.41	1040.55	9	-1	521.282	6.44	30000	2	30977	002 193aa 20190507.wiff	1	1
LLRDYQELM(+15.99)NTK	43.32	1538.78	12	0.3	513.933	12.09	18300	2	36635	002 193aa 20190507.wiff	1	1		Oxidation (M)	M9:Oxidation (M):1000.00
KDVDAAYTNK	43.08	1123.55	10	-4.3	562.78	28.35	0	2	52700	002 193aa 20190507.wiff	1	1
GFSSGSAVVSGGSRR	42.87	1409.7	15	-5.1	470.905	5.51	4380	2	30061	002 193aa 20190507.wiff	1	1
AFDEKLF	42.72	868.433	7	0	435.224	29.2	5720	2	53550	002 193aa 20190507.wiff	3	3
KVPQVSTPTLVEVS	42.6	1482.83	14	-5.9	742.418	27.33	5640	2	51695	002 193aa 20190507.wiff	2	2
YPVEPF	42.52	750.359	6	2.2	376.188	24.1	15300	2	48507	002 193aa 20190507.wiff	2	2
QVLDNLTM(+15.99)EKSDLEM(+15.99)QYETLQEELM(+15.99)ALKK	42.34	3517.69	29	-1.4	880.428	65.63	6930	2	89523	002 193aa 20190507.wiff	2	2		Oxidation (M)	M8:Oxidation (M):1000.00;M15:Oxidation (M):1000.00;M25:Oxidation (M):1000.00
FPQ(+.98)YLQYLYQGPIVLNPWDQVK	42.21	2709.38	22	0.1	904.135	72.25	10700	2	96110	002 193aa 20190507.wiff	1	1		Deamidation (NQ)	Q3:Deamidation (NQ):5.77
KLAVNM(+15.99)VPFPR	42.12	1286.72	11	3.8	429.915	21.99	0	2	46420	002 193aa 20190507.wiff	1	1		Oxidation (M)	M6:Oxidation (M):1000.00
DM(+15.99)PIQAFL	41.68	949.458	8	-3.2	475.735	38.57	4940	2	62736	002 193aa 20190507.wiff	1	1		Oxidation (M)	M2:Oxidation (M):1000.00
ILNSFSVM(+15.99)PSPK	41.68	1334.69	12	-17.7	668.341	25.54	143000	2	49929	002 193aa 20190507.wiff	3	3		Oxidation (M)	M8:Oxidation (M):1000.00
YQEPVLGPVR	41.52	1156.62	10	-2.1	579.318	16.31	16300	2	40824	002 193aa 20190507.wiff	1	1
FPQYLQYLYQ(+.98)GPIVLNPWDQVK	41.51	2709.38	22	-5.1	904.131	70.49	184	2	94348	002 193aa 20190507.wiff	1	1		Deamidation (NQ)	Q10:Deamidation (NQ):27.95
FLDDDLTDDIM(+15.99)C(+57.02)VKK	41.12	1842.84	15	17.8	615.298	32.78	0	2	57059	002 193aa 20190507.wiff	1	1		Oxidation (M); Carbamidomethylation	M11:Oxidation (M):1000.00;C12:Carbamidomethylation:1000.00
E(-18.01)C(+57.02)C(+57.02)HGDLLEC(+57.02)ADDRADLAK	40.95	2228.92	19	9.1	558.244	19.67	5420	2	44141	002 193aa 20190507.wiff	1	1		Pyro-glu from E; Carbamidomethylation	E1:Pyro-glu from E:1000.00;C2:Carbamidomethylation:1000.00;C3:Carbamidomethylation:1000.00;C10:Carbamidomethylation:1000.00
GSGFGGGSGFGGGSGFSGGGFGGGGFGGGR	40.73	2398.01	30	7.7	800.351	38.21	22000	2	62396	002 193aa 20190507.wiff	1	1
ALNEINQ(+.98)FYQK	40.66	1367.67	11	3.6	456.9	24.56	7590	2	48964	002 193aa 20190507.wiff	1	1		Deamidation (NQ)	Q7:Deamidation (NQ):0.00
LSSVGGGSSTIK	40.15	1091.58	12	-11.7	364.864	9.19	54500	2	33706	002 193aa 20190507.wiff	2	2
VYPLSSC(+57.02)C(+57.02)GDK	40.08	1284.55	11	1.4	643.282	7.78	3260	2	32302	002 193aa 20190507.wiff	1	1		Carbamidomethylation	C7:Carbamidomethylation:1000.00;C8:Carbamidomethylation:1000.00
IWC(+57.02)KDDQNPHSSNIC(+57.02)NISC(+57.02)DK	39.81	2590.1	21	3	648.534	9.8	2600	2	34312	002 193aa 20190507.wiff	1	1		Carbamidomethylation	C3:Carbamidomethylation:1000.00;C15:Carbamidomethylation:1000.00;C19:Carbamidomethylation:1000.00
QFSSSYLSR	39.64	1073.51	9	-1.5	537.764	11.35	7200	2	35900	002 193aa 20190507.wiff	1	1
VSTPTLVEVSR	39.54	1186.66	11	-8	594.33	17.14	0	2	41640	002 193aa 20190507.wiff	1	1
LVNEVTEFAK	39.44	1148.61	10	-1.9	575.31	18.59	13000	2	43074	002 193aa 20190507.wiff	2	2
ILLDVK	39.38	699.453	6	-3.2	350.733	14.77	5240	2	39280	002 193aa 20190507.wiff	2	2
SISISVAGGGGR	39.3	1059.57	12	-3.4	530.789	50.03	10800	2	74010	002 193aa 20190507.wiff	3	3
LDNQ(+.98)EPGGQ(+.98)IAPK	39.24	1367.66	13	11.6	456.898	26.15	3740	2	50522	002 193aa 20190507.wiff	1	1		Deamidation (NQ)	Q4:Deamidation (NQ):0.00;Q9:Deamidation (NQ):6.92
TEIPTINTIA	39.04	1071.58	10	-5.3	536.795	31.77	5710	2	56067	002 193aa 20190507.wiff	1	1
NKYEDEINKR	39.01	1307.65	10	1	436.89	4.3	2460	2	28872	002 193aa 20190507.wiff	1	1
LDLNSIIDEVK	38.88	1257.68	11	-7.4	420.231	34.52	11000	2	58755	002 193aa 20190507.wiff	2	2
C(+57.02)FSALTPDETYVPK	38.87	1626.76	14	-10.4	814.379	28.16	3070	2	52521	002 193aa 20190507.wiff	1	1		Carbamidomethylation	C1:Carbamidomethylation:1000.00
AVPYPQ(+.98)RDM(+15.99)PIQ(+.98)AFLLYQEPVLGPVR	38.65	3014.56	26	-6.8	1005.85	64.83	1860	2	88705	002 193aa 20190507.wiff	1	1		Deamidation (NQ); Oxidation (M)	Q6:Deamidation (NQ):40.43;M9:Oxidation (M):1000.00;Q12:Deamidation (NQ):36.87
RAEAESMYQ(+.98)IK	38.53	1325.63	11	-1	663.821	26.87	5210	2	51242	002 193aa 20190507.wiff	1	1		Deamidation (NQ)	Q9:Deamidation (NQ):1000.00
LKPDPN(+.98)TLC(+57.02)DEFKADEK	38.52	2019.95	17	4.4	505.996	18.75	5370	2	43232	002 193aa 20190507.wiff	1	1		Deamidation (NQ); Carbamidomethylation	N6:Deamidation (NQ):1000.00;C9:Carbamidomethylation:1000.00
WTLLQ(+.98)EQ(+.98)KSAKSS	38.5	1506.76	13	0	754.386	27.9	12500	2	52264	002 193aa 20190507.wiff	3	3		Deamidation (NQ)	Q5:Deamidation (NQ):1000.00;Q7:Deamidation (NQ):1000.00
YFNVGLIQPGAVK	37.83	1404.78	13	-8.7	469.262	29.54	86400	2	53884	002 193aa 20190507.wiff	1	1
YEELQVTAGR	37.78	1164.58	10	-12.8	583.289	9.42	8630	2	33939	002 193aa 20190507.wiff	1	1
SLPQ(+.98)NIPPLTQTPVVVPPFLQPEVM(+15.99)GVSK	37.56	3128.68	29	1.3	1043.9	66	9760	2	89896	002 193aa 20190507.wiff	1	1		Deamidation (NQ); Oxidation (M)	Q4:Deamidation (NQ):0.00;M25:Oxidation (M):1000.00
ISISTSGGSFR	37.55	1110.57	11	-9.7	556.285	14.7	12100	2	39218	002 193aa 20190507.wiff	2	2
ALN(+.98)EINQFYQ(+.98)K	37.14	1368.66	11	-5.6	685.332	18.31	10600	2	42800	002 193aa 20190507.wiff	1	1		Deamidation (NQ)	N3:Deamidation (NQ):34.87;Q10:Deamidation (NQ):0.00
GSYGSGGSSYGSGGGSYGSGGGGGGHGSYGSGSSSGGYR	37.08	3311.3	39	8.2	1104.78	5.91	2480	2	30463	002 193aa 20190507.wiff	1	1
SDASRGQSGSRSASR	37.08	1507.71	15	-1.8	754.86	16.07	3560	2	40588	002 193aa 20190507.wiff	1	1
NQDKTEIPTINTIA	37.07	1556.8	14	-12.9	779.399	27.91	11500	2	52268	002 193aa 20190507.wiff	2	2
TTAENEFVVLK	37	1249.66	11	12.5	625.843	17.31	170000	2	41813	002 193aa 20190507.wiff	2	2
SQYEQ(+.98)LAEQNRK	36.85	1493.71	12	3.9	498.913	5.6	4900	2	30153	002 193aa 20190507.wiff	1	1		Deamidation (NQ)	Q5:Deamidation (NQ):29.32
YYVPLGTQYTDAPSFSDIPNPIGSENSEK	36.84	3188.48	29	-3.5	1063.83	53.11	15500	2	77033	002 193aa 20190507.wiff	1	1
EVLNENLLR	36.53	1098.6	9	-3.9	550.307	22.5	4590	2	46921	002 193aa 20190507.wiff	1	1
VSEALGQGTR	36.51	1016.52	10	4.4	509.272	22.54	0	2	46963	002 193aa 20190507.wiff	1	1
LGEHNIDVL	36.41	1008.52	9	3.5	505.271	22	11700	2	46430	002 193aa 20190507.wiff	1	1
DM(+15.99)PIQAF	36.04	836.374	7	-2.6	419.193	17.46	12400	2	41953	002 193aa 20190507.wiff	1	1		Oxidation (M)	M2:Oxidation (M):1000.00
TDLEMQIESLKEELAYLKK	36	2280.19	19	-16.4	571.046	65.05	7800	2	88931	002 193aa 20190507.wiff	2	2
RELEELNVPGEIVE	35.7	1624.83	14	-5.7	813.418	33.25	0	2	57518	002 193aa 20190507.wiff	1	1
NRKDAEEWFNQK	35.66	1563.74	12	0.3	782.879	5.33	1920	2	29887	002 193aa 20190507.wiff	1	1
Q(-17.03)SLLQPLNVEIDPEIQK	35.26	1946.04	17	-11.5	974.014	55.86	1830	2	79724	002 193aa 20190507.wiff	1	1		Pyro-glu from Q	Q1:Pyro-glu from Q:1000.00
LSGEGVGPVN(+.98)ISVVTNTVSSGYG	35.04	2193.08	23	-1.4	732.033	35.4	4540	2	59643	002 193aa 20190507.wiff	1	1		Deamidation (NQ)	N10:Deamidation (NQ):30.10
DVDAAYMSKVELEAK	34.93	1667.81	15	5.2	556.946	45.63	1860	2	69668	002 193aa 20190507.wiff	1	1
EIDIYC(+57.02)NLL	34.87	1151.55	9	5.9	576.787	25.24	29800	2	49632	002 193aa 20190507.wiff	1	1		Carbamidomethylation	C6:Carbamidomethylation:1000.00
SLPQNIPPLTQTPVVVPPFLQPEVMGVSK	34.81	3111.7	29	3.1	1038.25	67.87	3790	2	91731	002 193aa 20190507.wiff	1	1
QQLAPYSDDLR	34.77	1304.64	11	-2.5	653.324	14.3	2340	2	38821	002 193aa 20190507.wiff	1	1
EIKIEISELNR	34.75	1342.75	11	-5.2	672.377	27.16	0	2	51530	002 193aa 20190507.wiff	1	1
DM(+15.99)PIQAFLL	34.62	1062.54	9	-18.9	532.268	52.04	5910	2	75977	002 193aa 20190507.wiff	2	2		Oxidation (M)	M2:Oxidation (M):1000.00
LQPLN(+.98)VEIDPEIQK	34.51	1635.87	14	8.4	546.303	49.07	4560	2	73066	002 193aa 20190507.wiff	1	1		Deamidation (NQ)	N5:Deamidation (NQ):22.45
PEYAVSVLLR	34.48	1145.64	10	-5.5	573.826	36.27	1980	2	60490	002 193aa 20190507.wiff	1	1
GYIDSLK	34.46	794.417	7	1.6	398.217	10.1	27400	2	34608	002 193aa 20190507.wiff	2	2
VYQELQVSAQLHGDRM(+15.99)QETK	34.33	2375.15	20	1.6	476.039	41.03	0	2	65154	002 193aa 20190507.wiff	1	1		Oxidation (M)	M16:Oxidation (M):1000.00
AQTQSLVYPFPGPIPNSLPQNIPPLTQTPVVVPPFLQ(+.98)PEVM(+15.99)GVSK	34.2	4838.56	45	-0.6	1210.65	72.72	1510	2	96602	002 193aa 20190507.wiff	1	1		Deamidation (NQ); Oxidation (M)	Q37:Deamidation (NQ):0.00;M41:Oxidation (M):1000.00
TGIPIVTSPYQIHFTK	34.15	1800.98	16	-19.4	601.321	42.17	2510	2	66269	002 193aa 20190507.wiff	1	1
RTTAENEFVVLK	34.11	1405.76	12	-3.1	703.883	12.6	216000	2	37143	002 193aa 20190507.wiff	2	2
SLPQN(+.98)IPPLTQTPVVVPPFLQPEVM(+15.99)GVSK	34.1	3128.68	29	-0.1	1043.9	65.72	9760	2	89605	002 193aa 20190507.wiff	1	1		Deamidation (NQ); Oxidation (M)	N5:Deamidation (NQ):8.14;M25:Oxidation (M):1000.00
VDLLNQ(+.98)EIEFLK	34.05	1460.78	12	-10.2	731.388	56.8	2840	2	80659	002 193aa 20190507.wiff	2	2		Deamidation (NQ)	Q6:Deamidation (NQ):11.06
LQPEVMGVSK	33.97	1086.57	10	1.3	544.295	37.06	2610	2	61266	002 193aa 20190507.wiff	1	1
TVGPYGETFNKAM(+15.99)VQ(+.98)Q(+.98)LDTLRQK	33.62	2641.31	23	0.2	881.443	51.15	4760	2	75092	002 193aa 20190507.wiff	1	1		Oxidation (M); Deamidation (NQ)	M13:Oxidation (M):1000.00;Q15:Deamidation (NQ):8.82;Q16:Deamidation (NQ):9.45
VHKEC(+57.02)C(+57.02)HGDLLEC(+57.02)ADDRADLAK	33.47	2611.16	22	10.7	523.244	13.21	0	2	37744	002 193aa 20190507.wiff	2	2		Carbamidomethylation	C5:Carbamidomethylation:1000.00;C6:Carbamidomethylation:1000.00;C13:Carbamidomethylation:1000.00
LGYLEQLLR	33.33	1103.63	9	-14.1	552.817	47.3	1000	2	71307	002 193aa 20190507.wiff	1	1
IDTLKN(+.98)Q(+.98)RAK	33.26	1187.65	10	-7.7	594.828	30.23	14000	2	54559	002 193aa 20190507.wiff	1	1		Deamidation (NQ)	N6:Deamidation (NQ):1000.00;Q7:Deamidation (NQ):1000.00
QASVADAEQ(+.98)RGELALK	33.21	1685.86	16	0.4	562.96	45.08	37100	2	69135	002 193aa 20190507.wiff	1	1		Deamidation (NQ)	Q9:Deamidation (NQ):16.79
LRDVELLYPR	33.18	1272.72	10	3	425.248	68.5	2790	2	92375	002 193aa 20190507.wiff	1	1
QISNLQ(+.98)QSISDAEQR	33	1716.83	15	-18.7	573.273	25.86	9080	2	50243	002 193aa 20190507.wiff	2	2		Deamidation (NQ)	Q6:Deamidation (NQ):0.00
LAELEEALQK	32.69	1142.62	10	-2.8	572.315	21.17	0	2	45612	002 193aa 20190507.wiff	2	2
AMDNHPQQTQSSK	32.69	1470.65	13	-4.5	736.33	5.91	2670	2	30460	002 193aa 20190507.wiff	1	1
FVSTTYSGVTR	32.65	1216.61	11	10.7	609.318	51.83	34900	2	75774	002 193aa 20190507.wiff	3	3
IVGGYTC(+57.02)AANSIPYQVSLNSG	32.56	2170.04	21	3.2	1086.03	36.13	7940	2	60352	002 193aa 20190507.wiff	1	1		Carbamidomethylation	C7:Carbamidomethylation:1000.00
TSQNSELNNM(+15.99)Q(+.98)DLVEDYKK	32.5	2272.02	19	10.1	758.354	15.74	6210	2	40260	002 193aa 20190507.wiff	1	1		Oxidation (M); Deamidation (NQ)	M10:Oxidation (M):1000.00;Q11:Deamidation (NQ):0.00
YPSYGLN(+.98)YYQQKPVALINN(+.98)Q(+.98)FLPYPYYAK	32.49	3517.71	29	1	880.436	57.74	12300	2	81610	002 193aa 20190507.wiff	1	1		Deamidation (NQ)	N7:Deamidation (NQ):16.66;N19:Deamidation (NQ):17.01;Q20:Deamidation (NQ):14.04
LRAGGGSFGGGSLYGGGGSR	32.48	1768.86	20	-9.2	885.429	51.61	4440	2	75550	002 193aa 20190507.wiff	1	1
RQ(+.98)LDSIIGER	32.47	1186.63	10	17.1	396.558	19.11	12100	2	43586	002 193aa 20190507.wiff	1	1		Deamidation (NQ)	Q2:Deamidation (NQ):1000.00
DIASR	32.46	560.292	5	4.6	561.302	26.82	2420	2	51188	002 193aa 20190507.wiff	1	1
YNGVFQ(+.98)EC(+57.02)C(+57.02)QAEDKGAC(+57.02)LLPK	32.38	2487.09	21	3.5	830.039	33.29	0	2	57560	002 193aa 20190507.wiff	2	2		Deamidation (NQ); Carbamidomethylation	Q6:Deamidation (NQ):4.73;C8:Carbamidomethylation:1000.00;C9:Carbamidomethylation:1000.00;C17:Carbamidomethylation:1000.00
SISISVAGGGGRGGFGG	32.21	1434.72	17	11.1	479.253	35.63	10200	2	59866	002 193aa 20190507.wiff	1	1
QSVEADINGLR	32.15	1200.61	11	5.1	601.315	31.39	0	2	55699	002 193aa 20190507.wiff	1	1
Q(-17.03)PFVQSLSSFAPITLPRSLDLSTDPNLAAEK	31.95	3324.72	31	-13.7	832.177	61.3	0	2	85171	002 193aa 20190507.wiff	1	1		Pyro-glu from Q	Q1:Pyro-glu from Q:1000.00
TLQ(+.98)GLEIELQ(+.98)SQ	31.88	1359.68	12	-4.1	454.231	6.01	10300	2	30558	002 193aa 20190507.wiff	1	1		Deamidation (NQ)	Q3:Deamidation (NQ):50.04;Q10:Deamidation (NQ):6.59
IHPFAQTQSLVYPFPGPIPN(+.98)	31.77	2223.14	20	-2.5	742.051	55.64	8790	2	79511	002 193aa 20190507.wiff	1	1		Deamidation (NQ)	N20:Deamidation (NQ):32.26
LDPAVQQLK	31.75	1010.58	9	1	506.296	35.14	9420	2	59379	002 193aa 20190507.wiff	3	3
QDGQFSVLFTK	31.57	1268.64	11	1.2	635.328	33.95	10400	2	58201	002 193aa 20190507.wiff	1	1
TRPEEIIFLR	31.54	1272.72	10	8.4	425.25	68.25	2790	2	92129	002 193aa 20190507.wiff	6	6
AGLENSLAEVEC(+57.02)R	31.48	1446.68	13	3.9	724.349	39.78	3730	2	63938	002 193aa 20190507.wiff	1	1		Carbamidomethylation	C12:Carbamidomethylation:1000.00
ESMLK	31.46	606.305	5	9.5	607.318	12.93	12700	2	37470	002 193aa 20190507.wiff	3	3
Q(+.98)VLDNLTM(+15.99)EK	31.28	1206.58	10	-0.9	604.297	17.1	1630	2	41603	002 193aa 20190507.wiff	2	2		Deamidation (NQ); Oxidation (M)	Q1:Deamidation (NQ):15.39;M8:Oxidation (M):1000.00
SLRQ(+.98)LVEADKC(+57.02)GTQK	31.21	1732.88	15	-0.5	434.226	6.6	0	2	31135	002 193aa 20190507.wiff	1	1		Deamidation (NQ); Carbamidomethylation	Q4:Deamidation (NQ):21.68;C11:Carbamidomethylation:1000.00
FYPELFR	31.21	970.491	7	1.2	486.253	35.38	7380	2	59619	002 193aa 20190507.wiff	2	2
KDANAKLSELEAALQR	31.13	1755.95	16	4.8	586.326	44.41	0	2	68478	002 193aa 20190507.wiff	1	1
LVALGSGVPSPC(+57.02)PVFLQD	31.11	1854.95	18	7.4	928.492	44.19	5160	2	68248	002 193aa 20190507.wiff	1	1		Carbamidomethylation	C12:Carbamidomethylation:1000.00
QGLPQEVLNENLLR	30.94	1621.88	14	-4.7	811.943	42.85	12200	2	66944	002 193aa 20190507.wiff	2	2
GFSSGSAVVS	30.89	896.424	10	6.6	449.222	5.59	0	2	30146	002 193aa 20190507.wiff	1	1
NMEDLVEDFKK	30.84	1366.64	11	5.8	684.333	21.27	2450	2	45712	002 193aa 20190507.wiff	1	1
QYETLQEELM(+15.99)ALKKN(+.98)HK	30.83	2119.06	17	-17.7	707.349	46.85	2870	2	70870	002 193aa 20190507.wiff	1	1		Oxidation (M); Deamidation (NQ)	M10:Oxidation (M):1000.00;N15:Deamidation (NQ):35.44
KYKVPQ(+.98)LEIVPN(+.98)SAEER	30.69	2001.04	17	-18.9	501.258	31.51	366	2	55809	002 193aa 20190507.wiff	1	1		Deamidation (NQ)	Q6:Deamidation (NQ):1000.00;N12:Deamidation (NQ):1000.00
QNLEPLFEQYINNLR	30.64	1889.96	15	-4.5	945.985	64.42	6060	2	88295	002 193aa 20190507.wiff	1	1
QNC(+57.02)ELFEQ(+.98)LGEYKFQNALLVR	30.63	2599.27	21	-5.2	867.427	50.31	4590	2	74285	002 193aa 20190507.wiff	1	1		Carbamidomethylation; Deamidation (NQ)	C3:Carbamidomethylation:1000.00;Q8:Deamidation (NQ):6.90
QFAILDEAMKGTVVTYLGGLPDV	30.48	2436.26	23	7.3	610.077	52.25	1150	2	76183	002 193aa 20190507.wiff	1	1
GLSGGFGSR	30.45	836.414	9	-0.7	837.421	29.4	0	2	53750	002 193aa 20190507.wiff	3	3
ALVLIAFAQ(+.98)YLQQ(+.98)C(+57.02)PFEDHVK	30.38	2491.25	21	0.1	831.423	69.99	4790	2	93855	002 193aa 20190507.wiff	1	1		Deamidation (NQ); Carbamidomethylation	Q9:Deamidation (NQ):12.33;Q13:Deamidation (NQ):0.00;C14:Carbamidomethylation:1000.00
RSN(+.98)TSFSC(+57.02)ISR	30.34	1314.6	11	7.3	658.311	14.58	2330	2	39103	002 193aa 20190507.wiff	1	1		Deamidation (NQ); Carbamidomethylation	N3:Deamidation (NQ):1000.00;C8:Carbamidomethylation:1000.00
GKLEGLEDALQK	30.05	1299.7	12	4	650.862	35.86	8690	2	60083	002 193aa 20190507.wiff	1	1
ATEEQLKTVM(+15.99)EN(+.98)FVAFVDK	30.04	2215.07	19	9.7	739.372	58.34	1890	2	82211	002 193aa 20190507.wiff	1	1		Oxidation (M); Deamidation (NQ)	M10:Oxidation (M):1000.00;N12:Deamidation (NQ):16.56
VPQ(+.98)LEIVPNSAEER	30.04	1580.8	14	-2.8	791.407	26.83	6020	2	51206	002 193aa 20190507.wiff	1	1		Deamidation (NQ)	Q3:Deamidation (NQ):0.00
TALVELLK	30.01	885.553	8	-2.6	443.783	32.85	2370	2	57119	002 193aa 20190507.wiff	1	1
RN(+.98)AVPITPTLN	29.98	1195.66	11	-3.6	598.833	16.61	54700	2	41112	002 193aa 20190507.wiff	1	1		Deamidation (NQ)	N2:Deamidation (NQ):56.78
IYRQN(+.98)GTLSK	29.97	1179.62	10	15.5	394.222	22.44	32400	2	46866	002 193aa 20190507.wiff	1	1		Deamidation (NQ)	N5:Deamidation (NQ):7.65
TQVADAKN(+.98)YIEKIQPSGGTN(+.98)INEALLR	29.84	2944.51	27	-7.7	737.13	45.85	3540	2	69886	002 193aa 20190507.wiff	1	1		Deamidation (NQ)	N8:Deamidation (NQ):5.14;N20:Deamidation (NQ):8.22
GSGFGGGLGSGFAGGLGPR	29.8	1606.79	19	4.1	804.403	40.09	0	2	64240	002 193aa 20190507.wiff	1	1
IHPFAQTQ(+.98)SLVYPFPGPIPNSLPQ(+.98)NIPPLTQTPVVVPPFLQPEVM(+15.99)GVSK	29.73	5333.81	49	6	1334.47	73.93	5500	2	97832	002 193aa 20190507.wiff	1	1		Deamidation (NQ); Oxidation (M)	Q8:Deamidation (NQ):0.00;Q24:Deamidation (NQ):0.00;M45:Oxidation (M):1000.00
SN(+.98)TSFSC(+57.02)ISR	29.66	1158.5	10	-1.4	580.255	14.75	1080	2	39272	002 193aa 20190507.wiff	1	1		Deamidation (NQ); Carbamidomethylation	N2:Deamidation (NQ):1000.00;C7:Carbamidomethylation:1000.00
QQ(+.98)TSNDTISPR	29.6	1246.58	11	-6.7	624.293	6.49	35200	2	31031	002 193aa 20190507.wiff	1	1		Deamidation (NQ)	Q2:Deamidation (NQ):24.44
LKYEN(+.98)EVALR	29.58	1234.66	10	-5.7	618.332	11.73	0	2	36275	002 193aa 20190507.wiff	1	1		Deamidation (NQ)	N5:Deamidation (NQ):1000.00
RPC(+57.02)FSALTPD	29.48	1162.54	10	4.2	582.282	17.47	7490	2	41970	002 193aa 20190507.wiff	1	1		Carbamidomethylation	C3:Carbamidomethylation:1000.00
ISVAGGGGR	29.41	772.419	9	12.7	387.222	17.29	2100	2	41783	002 193aa 20190507.wiff	1	1
SGGGGR	29.27	489.23	6	0.5	490.237	11.01	0	2	35555	002 193aa 20190507.wiff	1	1
AM(+15.99)KPWIQPK	29.24	1113.6	9	11	372.212	8	7510	2	32518	002 193aa 20190507.wiff	1	1		Oxidation (M)	M2:Oxidation (M):1000.00
RSTSSFSC(+57.02)LSR	29.2	1286.6	11	-0.7	429.875	15.39	819	2	39901	002 193aa 20190507.wiff	1	1		Carbamidomethylation	C8:Carbamidomethylation:1000.00
GPFPII	29.18	642.374	6	-7.7	643.376	41.79	13100	2	65907	002 193aa 20190507.wiff	2	2
ELHHLQEQN(+.98)LSNAFLDKEEFYIGSK	29.1	2989.45	25	-4.4	748.365	44.21	0	2	68282	002 193aa 20190507.wiff	1	1		Deamidation (NQ)	N9:Deamidation (NQ):17.01
TVVEEIDPR	29	1056.55	9	-11	529.274	8.8	0	2	33323	002 193aa 20190507.wiff	1	1
EVVDPTKC(+57.02)NLLAEK	28.99	1614.83	14	-4.1	539.281	20.26	90800	2	44715	002 193aa 20190507.wiff	1	1		Carbamidomethylation	C8:Carbamidomethylation:1000.00
NNLEPILEGHISNMRKQ(+.98)LETLSGDR	28.92	2864.45	25	8.4	717.125	54.38	382	2	78280	002 193aa 20190507.wiff	1	1		Deamidation (NQ)	Q17:Deamidation (NQ):0.00
SLYNLGGK	28.83	850.455	8	-10.9	426.23	20.12	0	2	44574	002 193aa 20190507.wiff	1	1
SQ(+.98)ARTSFSSVTVSR	28.75	1512.75	14	1.6	505.259	32.97	0	2	57246	002 193aa 20190507.wiff	1	1		Deamidation (NQ)	Q2:Deamidation (NQ):1000.00
RTTSSSTRR	28.72	1050.55	9	10.5	351.195	11.66	175000	2	36205	002 193aa 20190507.wiff	1	1
SKAEAESLYQSKYEELQITAGR	28.67	2500.24	22	6.4	626.072	27.19	19900	2	51561	002 193aa 20190507.wiff	1	1
RTLLEGEESR	28.67	1188.61	10	-1.1	397.21	20.74	8180	2	45188	002 193aa 20190507.wiff	2	2
GGGSC(+57.02)AISGGYGSR	28.65	1284.55	14	7.7	643.288	5.2	604	2	29761	002 193aa 20190507.wiff	1	1		Carbamidomethylation	C5:Carbamidomethylation:1000.00
QLTLYPGAER	28.62	1146.6	10	-8.9	574.304	21.67	0	2	46109	002 193aa 20190507.wiff	1	1
Q(+.98)ALVSVSQ(+.98)SRR	28.57	1231.65	11	1.9	411.559	28.22	0	2	52566	002 193aa 20190507.wiff	1	1		Deamidation (NQ)	Q1:Deamidation (NQ):1000.00;Q8:Deamidation (NQ):1000.00
LQ(+.98)GEISHVK	28.43	1010.54	9	1.6	506.278	38.1	445	2	62285	002 193aa 20190507.wiff	1	1		Deamidation (NQ)	Q2:Deamidation (NQ):1000.00
ILNEMR	28.43	774.406	6	2.7	775.415	38.43	1490	2	62604	002 193aa 20190507.wiff	1	1
NKLNDLEEALQ(+.98)QAK	28.28	1613.83	14	-8.2	538.945	42.75	4190	2	66838	002 193aa 20190507.wiff	2	2		Deamidation (NQ)	Q11:Deamidation (NQ):0.00
VNITPAEVGILVGK	28.18	1408.83	14	6.6	705.426	40.33	11100	2	64475	002 193aa 20190507.wiff	1	1
IMATTIDNSR	28.16	1120.55	10	6.2	561.288	24.9	2610	2	49295	002 193aa 20190507.wiff	1	1
YPVEPFTESQSLTLT	28.07	1710.84	15	-2.8	856.423	42.35	0	2	66456	002 193aa 20190507.wiff	1	1
SQ(+.98)YEQLAEQNRK	28	1493.71	12	4.7	498.913	5.89	15000	2	30443	002 193aa 20190507.wiff	1	1		Deamidation (NQ)	Q2:Deamidation (NQ):37.54
VLDELTLSK	27.94	1016.58	9	-13.6	509.288	19.71	2940	2	44173	002 193aa 20190507.wiff	1	1
RLASYLDHVHALEEANADLEQK	27.83	2521.26	22	5.2	631.325	68.38	2040	2	92256	002 193aa 20190507.wiff	1	1
Q(+.98)GKIISVTC(+57.02)SFFNSQ(+.98)APTPR	27.82	2239.09	20	5.5	560.784	62.05	12400	2	85939	002 193aa 20190507.wiff	1	1		Deamidation (NQ); Carbamidomethylation	Q1:Deamidation (NQ):27.62;C9:Carbamidomethylation:1000.00;Q15:Deamidation (NQ):0.00
ASLEN(+.98)SLEETK	27.75	1220.58	11	2.4	611.297	11.07	7830	2	35610	002 193aa 20190507.wiff	1	1		Deamidation (NQ)	N5:Deamidation (NQ):1000.00
AEFAER	27.7	721.34	6	0.9	722.347	13.8	1980	2	38333	002 193aa 20190507.wiff	1	1
YPVEPFTESQ	27.69	1195.54	10	0.8	598.778	20.47	12000	2	44923	002 193aa 20190507.wiff	1	1
IITHPNFNGNTLDNDIM(+15.99)LIK	27.63	2298.17	20	0.2	767.063	43.97	2720	2	68048	002 193aa 20190507.wiff	1	1		Oxidation (M)	M17:Oxidation (M):1000.00
KLLEGEESR	27.62	1059.56	9	15.3	530.793	12.96	39200	2	37498	002 193aa 20190507.wiff	1	1
Q(+.98)LLEGEESR	27.6	1060.5	9	-9.6	531.254	13.96	0	2	38481	002 193aa 20190507.wiff	1	1		Deamidation (NQ)	Q1:Deamidation (NQ):1000.00
VPQLEIVPN	27.56	1007.57	9	-4	504.788	27.81	5050	2	52170	002 193aa 20190507.wiff	1	1
KKAGVN(+.98)NGN(+.98)PLDAVQQ	27.45	1653.83	16	5.8	552.288	21.55	2850	2	45981	002 193aa 20190507.wiff	1	1		Deamidation (NQ)	N6:Deamidation (NQ):12.28;N9:Deamidation (NQ):9.40
TTAEN(+.98)EFVVLK	27.39	1250.64	11	0.1	626.327	18.35	17300	2	42837	002 193aa 20190507.wiff	1	1		Deamidation (NQ)	N5:Deamidation (NQ):1000.00
SISISVAGGGGGFG	27.34	1164.58	14	6.4	583.3	27.94	588	2	52296	002 193aa 20190507.wiff	1	1
MASHLR	27.29	713.364	6	-3.5	357.688	16.83	7530	2	41330	002 193aa 20190507.wiff	2	2
NLEPLFETYLSVLRK	27.28	1821	15	1.2	456.259	55.59	52700	2	79460	002 193aa 20190507.wiff	3	3
SLYNLGGSK	27.2	937.487	9	0.4	469.751	27.27	5240	2	51630	002 193aa 20190507.wiff	1	1
TLLDIDN(+.98)TRM(+15.99)T	27.2	1308.62	11	7.4	655.324	29.69	13100	2	54027	002 193aa 20190507.wiff	1	1		Deamidation (NQ); Oxidation (M)	N7:Deamidation (NQ):1000.00;M10:Oxidation (M):1000.00
E(-18.01)YEATLEEC(+57.02)C(+57.02)AKDDPHAC(+57.02)YSTVFDK	27.13	3019.23	25	-3.6	1007.41	32.83	2680	2	57113	002 193aa 20190507.wiff	1	1		Pyro-glu from E; Carbamidomethylation	E1:Pyro-glu from E:1000.00;C9:Carbamidomethylation:1000.00;C10:Carbamidomethylation:1000.00;C18:Carbamidomethylation:1000.00
VGVEVTGNFDSK	27.09	1250.61	12	0.8	626.315	35.48	0	2	59716	002 193aa 20190507.wiff	1	1
Q(+.98)VQ(+.98)LSGTVYNYR	27.06	1428.69	12	12.7	715.361	11.94	141000	2	36488	002 193aa 20190507.wiff	1	1		Deamidation (NQ)	Q1:Deamidation (NQ):46.29;Q3:Deamidation (NQ):38.09
LLDIYK	27.05	763.448	6	-4.4	382.73	19.03	5310	2	43505	002 193aa 20190507.wiff	1	1
GETGAPGLK	26.93	828.434	9	-0.9	415.224	16.09	15500	2	40598	002 193aa 20190507.wiff	2	2
SLISDAEER	26.91	1018.49	9	0.1	510.254	7.77	15800	2	32289	002 193aa 20190507.wiff	1	1
TQYELIAQR	26.9	1120.59	9	-2.5	561.3	37.36	2550	2	61555	002 193aa 20190507.wiff	1	1
KDAEAWFNEK	26.86	1236.58	10	16.7	619.306	14.5	4730	2	39020	002 193aa 20190507.wiff	1	1
AEVKAQ(+.98)YEDIANR	26.82	1506.73	13	0.2	503.251	5.73	13000	2	30279	002 193aa 20190507.wiff	1	1		Deamidation (NQ)	Q6:Deamidation (NQ):36.87
KGSNFQLNQ(+.98)LQGKK	26.77	1589.85	14	2.3	530.959	45.41	1560	2	69458	002 193aa 20190507.wiff	1	1		Deamidation (NQ)	Q9:Deamidation (NQ):0.00
VAPLGEEFR	26.72	1016.53	9	4.9	509.274	17.22	16900	2	41719	002 193aa 20190507.wiff	1	1
GSPGGPGAAGFPGGR	26.72	1240.59	15	-13.8	621.296	15.82	75000	2	40333	002 193aa 20190507.wiff	1	1
HQQ(+.98)SADSSRHSGIPR	26.67	1662.78	15	-10.4	555.262	29.59	8570	2	53933	002 193aa 20190507.wiff	1	1		Deamidation (NQ)	Q3:Deamidation (NQ):0.00
E(-18.01)ETLMEYLENPK	26.62	1476.68	12	0.5	739.348	36.54	0	2	60752	002 193aa 20190507.wiff	1	1		Pyro-glu from E	E1:Pyro-glu from E:1000.00
FQN(+.98)ALIVR	26.6	960.539	8	3.5	481.279	19.33	0	2	43804	002 193aa 20190507.wiff	1	1		Deamidation (NQ)	N3:Deamidation (NQ):0.00
FQN(+.98)ALLVR	26.6	960.539	8	3.5	481.279	19.33	0	2	43804	002 193aa 20190507.wiff	1	1		Deamidation (NQ)	N3:Deamidation (NQ):1000.00
GLSM(+15.99)AATFIGNNTAIQ	26.55	1623.79	16	-15.3	542.263	56.95	0	2	80816	002 193aa 20190507.wiff	1	1		Oxidation (M)	M4:Oxidation (M):1000.00
GEKAKPVLEDLR	26.52	1353.76	12	1.7	452.262	40.19	47900	2	64332	002 193aa 20190507.wiff	1	1
VIQ(+.98)RLQGEIAHVK	26.51	1490.86	13	-7.2	746.43	50.34	9400	2	74316	002 193aa 20190507.wiff	1	1		Deamidation (NQ)	Q3:Deamidation (NQ):7.64
M(+42.01)(+15.99)SVLYSSSSK	26.45	1145.53	10	-8.9	573.766	9.42	7930	2	33938	002 193aa 20190507.wiff	1	1		Acetylation (Protein N-term); Oxidation (M)	M1:Acetylation (Protein N-term):1000.00;M1:Oxidation (M):1000.00
LQGEADAAKKQ(+.98)C(+57.02)QQLQTAIAEAEQR	26.4	2785.37	25	13.6	929.475	56.03	3240	2	79889	002 193aa 20190507.wiff	1	1		Deamidation (NQ); Carbamidomethylation	Q11:Deamidation (NQ):0.00;C12:Carbamidomethylation:1000.00
YPSYGLN(+.98)YYQ(+.98)QKPVALINNQFLPYPYYAK	26.33	3516.73	29	-2.1	1173.25	61.55	5540	2	85417	002 193aa 20190507.wiff	1	1		Deamidation (NQ)	N7:Deamidation (NQ):6.65;Q10:Deamidation (NQ):0.00
QETTHGQTINTTRHSQSGQGQSTQTGSR	26.27	3012.4	28	2.9	1005.14	44.07	3190	2	68141	002 193aa 20190507.wiff	1	1
DVDAAYITK	26.17	994.497	9	5.4	498.259	13.13	3820	2	37658	002 193aa 20190507.wiff	1	1
Q(-17.03)TQSLVYPFPGPIPN(+.98)SLPQNIPPLTQTPVVVPPFLQPEVM(+15.99)GVSK	26.12	4750.5	44	6.5	1188.64	74.06	2500	2	97953	002 193aa 20190507.wiff	1	1		Pyro-glu from Q; Deamidation (NQ); Oxidation (M)	Q1:Pyro-glu from Q:1000.00;N15:Deamidation (NQ):0.00;M40:Oxidation (M):1000.00
AEQQGEAALNDAK	25.99	1343.63	13	11.4	672.831	7.45	4790	2	31976	002 193aa 20190507.wiff	1	1
SIQ(+.98)RLQAEIDTLKN	25.88	1628.87	14	0.3	543.965	41.16	5920	2	65279	002 193aa 20190507.wiff	1	1		Deamidation (NQ)	Q3:Deamidation (NQ):28.64
VDELEAALRM(+15.99)AKQ	25.81	1488.76	13	10.6	497.266	35.05	6310	2	59293	002 193aa 20190507.wiff	1	1		Oxidation (M)	M10:Oxidation (M):1000.00
LLEAC(+57.02)TFHKP	25.77	1214.61	10	-12.3	608.306	36.36	0	2	60576	002 193aa 20190507.wiff	1	1		Carbamidomethylation	C5:Carbamidomethylation:1000.00
Q(-17.03)NLEPLFEQYINNLRR	25.76	2029.04	16	-0.7	677.353	68.42	3560	2	92297	002 193aa 20190507.wiff	1	1		Pyro-glu from Q	Q1:Pyro-glu from Q:1000.00
E(-18.01)QSQNTGVAR	25.75	1070.51	10	13.5	536.27	6.23	9200	2	30773	002 193aa 20190507.wiff	1	1		Pyro-glu from E	E1:Pyro-glu from E:1000.00
FINN(+.98)LR	25.72	776.418	6	0.3	389.216	14.15	123000	2	38667	002 193aa 20190507.wiff	2	2		Deamidation (NQ)	N4:Deamidation (NQ):21.94
ELEAKM(+15.99)ESLKDEINFTR	25.71	2068.01	17	4	690.348	38.92	0	2	63079	002 193aa 20190507.wiff	1	1		Oxidation (M)	M6:Oxidation (M):1000.00
GFGSR	25.68	522.255	5	6.4	523.266	7.23	0	2	31759	002 193aa 20190507.wiff	1	1
LNDLEEALQQ(+.98)AK	25.32	1371.69	12	7.4	458.24	28.38	0	2	52732	002 193aa 20190507.wiff	1	1		Deamidation (NQ)	Q10:Deamidation (NQ):0.00
EIDPQFQ(+.98)VVR	25.32	1230.62	10	6.7	616.324	34.86	3500	2	59102	002 193aa 20190507.wiff	1	1		Deamidation (NQ)	Q7:Deamidation (NQ):0.00
TRNEIAEMNRSIQR	25.31	1716.87	14	0.7	573.297	56.83	3820	2	80691	002 193aa 20190507.wiff	1	1
QVTQSYWDTNPTRAQGYSGLSVK	25.31	2585.25	23	0	647.32	31.82	15400	2	56117	002 193aa 20190507.wiff	1	1
EHQ(+.98)EEVEVLRRQ(+.98)LGNN	25.25	1950.94	16	5	651.324	31.69	698000	2	55993	002 193aa 20190507.wiff	3	3		Deamidation (NQ)	Q3:Deamidation (NQ):40.43;Q12:Deamidation (NQ):12.33
N(+.98)SKMEISELNR	25.23	1320.63	11	6.5	661.329	34.25	3570	2	58496	002 193aa 20190507.wiff	1	1		Deamidation (NQ)	N1:Deamidation (NQ):32.47
SKAEAESLYQ(+.98)SKYEELQITAGR	25.22	2501.23	22	6.2	626.318	28.8	4700	2	53161	002 193aa 20190507.wiff	1	1		Deamidation (NQ)	Q10:Deamidation (NQ):26.08
HPHPHLSFMAIPPK	25.21	1607.84	14	16.7	804.94	43.81	90100	2	67888	002 193aa 20190507.wiff	1	1
LGDLDVALHQ(+.98)AKEDLTR	25.2	1893.98	17	6.7	632.338	53.42	1560	2	77329	002 193aa 20190507.wiff	1	1		Deamidation (NQ)	Q10:Deamidation (NQ):1000.00
YC(+57.02)VQLSQIQAQISALEEQLQQ(+.98)IR	25.09	2746.4	23	-7.1	916.466	64.62	8730	2	88492	002 193aa 20190507.wiff	1	1		Carbamidomethylation; Deamidation (NQ)	C2:Carbamidomethylation:1000.00;Q21:Deamidation (NQ):4.52
LSQRFPK	25.08	874.502	7	-12.7	438.253	11.79	40700	2	36337	002 193aa 20190507.wiff	1	1
ISLPLKIAQNTNMK	25.04	1569.89	14	-4.1	785.95	62.68	18000	2	86559	002 193aa 20190507.wiff	1	1
AQALELSLK	25.03	971.565	9	2.8	486.791	26.4	181000	2	50773	002 193aa 20190507.wiff	2	2
QLDTLGN(+.98)DKGR	25	1216.6	11	-1.3	609.309	14.38	5230	2	38901	002 193aa 20190507.wiff	1	1		Deamidation (NQ)	N7:Deamidation (NQ):37.35
N(+.98)VRDVVEDYK	24.96	1236.6	10	0.9	619.307	18.55	2890	2	43040	002 193aa 20190507.wiff	1	1		Deamidation (NQ)	N1:Deamidation (NQ):1000.00
TSGGGSQ(+.98)GFSGR	24.95	1097.47	12	-6	366.83	6.34	1220	2	30876	002 193aa 20190507.wiff	1	1		Deamidation (NQ)	Q7:Deamidation (NQ):1000.00
EELARLLRDYQ	24.94	1404.74	11	6	469.255	29.25	86400	2	53597	002 193aa 20190507.wiff	1	1
ALNEINQFYQ(+.98)K	24.91	1367.67	11	0.8	456.898	26.06	3740	2	50441	002 193aa 20190507.wiff	1	1		Deamidation (NQ)	Q10:Deamidation (NQ):17.65
IVLNPWDQVKR	24.87	1366.77	11	3.4	684.396	27.87	57600	2	52228	002 193aa 20190507.wiff	2	2
MLN(+.98)TSALLKQLNEQFTWVSQ(+.98)	24.83	2352.17	20	-3.1	785.061	57.4	1520	2	81267	002 193aa 20190507.wiff	1	1		Deamidation (NQ)	N3:Deamidation (NQ):32.83;Q20:Deamidation (NQ):0.00
SEITELR	24.82	846.445	7	-11.7	424.225	7.76	26600	2	32279	002 193aa 20190507.wiff	1	1
AEIDNVK	24.81	787.408	7	-5.1	394.709	14.4	8030	2	38916	002 193aa 20190507.wiff	2	2
LAN(+.98)YLDKVR	24.8	1091.6	9	1.8	546.807	38.7	8170	2	62864	002 193aa 20190507.wiff	2	2		Deamidation (NQ)	N3:Deamidation (NQ):1000.00
GVAC(+57.02)EIK	24.79	775.39	7	-0.5	776.397	39.75	261	2	63909	002 193aa 20190507.wiff	1	1		Carbamidomethylation	C4:Carbamidomethylation:1000.00
WELLQQLDLNNC(+57.02)KK	24.79	1800.92	14	14.7	601.322	49.24	12600	2	73239	002 193aa 20190507.wiff	1	1		Carbamidomethylation	C12:Carbamidomethylation:1000.00
TLLDIDN(+.98)TR	24.77	1060.54	9	3.5	531.279	20.51	10600	2	44956	002 193aa 20190507.wiff	1	1		Deamidation (NQ)	N7:Deamidation (NQ):1000.00
YEELQVTVGRHGDSLKEIK	24.76	2200.15	19	4.5	734.394	37.41	502	2	61614	002 193aa 20190507.wiff	1	1
M(+15.99)EIAELNR	24.71	990.48	8	-6.3	496.244	5.69	0	2	30244	002 193aa 20190507.wiff	1	1		Oxidation (M)	M1:Oxidation (M):1000.00
QEYEQLIAK	24.7	1120.58	9	0.7	561.296	18.84	2600	2	43323	002 193aa 20190507.wiff	1	1
FVAFVDK	24.62	824.443	7	10.8	413.233	26.97	10300	2	51337	002 193aa 20190507.wiff	2	2
TVRQN(+.98)LEPLFEQYIN(+.98)N	24.57	1978.96	16	-3	660.66	38.79	34500	2	62952	002 193aa 20190507.wiff	1	1		Deamidation (NQ)	N5:Deamidation (NQ):8.69;N15:Deamidation (NQ):0.00
YAEAK	24.53	580.286	5	-1.6	581.292	23.49	5800	2	47910	002 193aa 20190507.wiff	1	1
FALPQYLKTVYQHQKA	24.53	1934.04	16	1.2	484.518	38.57	4920	2	62738	002 193aa 20190507.wiff	1	1
EQ(+.98)LKAVMDDFAAFVEK	24.51	1840.89	16	0.1	921.453	45.73	24600	2	69774	002 193aa 20190507.wiff	1	1		Deamidation (NQ)	Q2:Deamidation (NQ):1000.00
ATGGGLSSVGGGSSTIK	24.47	1434.73	17	5	718.377	35.53	10300	2	59769	002 193aa 20190507.wiff	1	1
ILESGPFVSC(+57.02)VK	24.45	1334.69	12	-4.1	668.35	24.83	0	2	49230	002 193aa 20190507.wiff	1	1		Carbamidomethylation	C10:Carbamidomethylation:1000.00
SHVSR	24.43	584.303	5	3.1	585.312	11.44	0	2	35987	002 193aa 20190507.wiff	1	1
EERIITGPEIK	24.32	1283.71	11	9.8	428.914	27.51	3120	2	51873	002 193aa 20190507.wiff	1	1
KN(+.98)EILEM(+15.99)NK	24.29	1134.56	9	2.7	568.288	6.15	2530	2	30697	002 193aa 20190507.wiff	1	1		Deamidation (NQ); Oxidation (M)	N2:Deamidation (NQ):22.09;M7:Oxidation (M):1000.00
ISVSR	24.27	560.328	5	-10	561.33	23.61	3240	2	48031	002 193aa 20190507.wiff	1	1
LKPDPNTL	24.21	896.497	8	-7.9	449.252	7.64	7380	2	32159	002 193aa 20190507.wiff	1	1
YYKTIEDLK	24.2	1171.61	9	-8.8	586.808	23.78	1270	2	48199	002 193aa 20190507.wiff	1	1
Q(-17.03)SQTLQASVADAEQ(+.98)RGELALK	24.16	2226.11	21	-10.4	743.037	50.43	0	2	74400	002 193aa 20190507.wiff	1	1		Pyro-glu from Q; Deamidation (NQ)	Q1:Pyro-glu from Q:1000.00;Q14:Deamidation (NQ):19.08
VSVEELEQSISVK	24.1	1445.76	13	5.8	482.93	34.07	146000	2	58314	002 193aa 20190507.wiff	2	2
Q(+.98)FTC(+57.02)KSGAAAK	24.07	1168.55	11	-15.8	585.275	9.99	2910	2	34507	002 193aa 20190507.wiff	1	1		Deamidation (NQ); Carbamidomethylation	Q1:Deamidation (NQ):1000.00;C4:Carbamidomethylation:1000.00
VQIIQ(+.98)TSTNTSHR	24.02	1484.76	13	0.7	495.927	23.69	9920	2	48109	002 193aa 20190507.wiff	1	1		Deamidation (NQ)	Q5:Deamidation (NQ):6.65
VKAQNEDIAQ(+.98)K	24	1243.64	11	-10.5	622.821	25.86	65700	2	50246	002 193aa 20190507.wiff	1	1		Deamidation (NQ)	Q10:Deamidation (NQ):51.01
QIRNM(+15.99)VIFR	23.99	1191.65	9	-13.6	596.827	40.7	191000	2	64832	002 193aa 20190507.wiff	1	1		Oxidation (M)	M5:Oxidation (M):1000.00
QPLNVKVDPEIQNVKAQER	23.99	2204.19	19	-10.8	735.73	61.37	1190	2	85249	002 193aa 20190507.wiff	1	1
Q(-17.03)RPAEIK	23.94	823.455	7	-2.2	412.734	14.28	7880	2	38796	002 193aa 20190507.wiff	1	1		Pyro-glu from Q	Q1:Pyro-glu from Q:1000.00
LQ(+.98)GEVDAAKKQC(+57.02)QQLQTAIAEAEQN(+.98)GEM(+15.99)ALK	23.88	3417.64	31	1	855.418	67.14	0	2	91030	002 193aa 20190507.wiff	1	1		Deamidation (NQ); Carbamidomethylation; Oxidation (M)	Q2:Deamidation (NQ):5.16;C12:Carbamidomethylation:1000.00;N25:Deamidation (NQ):17.01;M28:Oxidation (M):1000.00
NLGGSRSISINLM(+15.99)GR	23.88	1589.83	15	-14.5	795.911	63.55	0	2	87424	002 193aa 20190507.wiff	2	2		Oxidation (M)	M13:Oxidation (M):1000.00
EVGVLRQ(+.98)QLGDR	23.87	1369.73	12	-3	685.871	44.72	5280	2	68776	002 193aa 20190507.wiff	1	1		Deamidation (NQ)	Q7:Deamidation (NQ):0.00
QVRTIVEEVQ(+.98)DGK	23.79	1500.78	13	0.4	501.267	42.54	1490	2	66632	002 193aa 20190507.wiff	1	1		Deamidation (NQ)	Q10:Deamidation (NQ):18.61
KIPERGEC(+57.02)IIYSN(+.98)K	23.73	1706.87	14	-0.5	427.724	20.58	18100	2	45026	002 193aa 20190507.wiff	1	1		Carbamidomethylation; Deamidation (NQ)	C8:Carbamidomethylation:1000.00;N13:Deamidation (NQ):1000.00
VQ(+.98)ISQLHQ(+.98)EIQR	23.71	1479.77	12	10.8	494.269	31.06	0	2	55362	002 193aa 20190507.wiff	1	1		Deamidation (NQ)	Q2:Deamidation (NQ):4.05;Q8:Deamidation (NQ):4.05
NPEYNKSARAI	23.69	1261.64	11	3.8	421.556	23.89	36900	2	48303	002 193aa 20190507.wiff	1	1
VTMQN(+.98)LNDRLASYM(+15.99)DK	23.69	1914.88	16	1.4	479.728	14.74	38500	2	39256	002 193aa 20190507.wiff	1	1		Deamidation (NQ); Oxidation (M)	N5:Deamidation (NQ):0.00;M14:Oxidation (M):11.49
ISLGGAC(+57.02)GAGGYGSRSLY	23.69	1744.82	18	-0.8	582.614	36.11	25700	2	60328	002 193aa 20190507.wiff	1	1		Carbamidomethylation	C7:Carbamidomethylation:1000.00
PVISAEVGDTIR	23.65	1255.68	12	11.1	419.571	27.76	9670	2	52117	002 193aa 20190507.wiff	1	1
DQPIPNETVVVNVDMFQYSAR	23.65	2421.16	21	17.4	808.076	37.04	3160	2	61250	002 193aa 20190507.wiff	1	1
QVQ(+.98)ILQN(+.98)VTTTYK	23.62	1536.8	13	4.7	513.278	34.36	0	2	58604	002 193aa 20190507.wiff	1	1		Deamidation (NQ)	Q3:Deamidation (NQ):6.59;N7:Deamidation (NQ):9.34
KNQDK	23.62	631.329	5	0	632.336	42.68	0	2	66768	002 193aa 20190507.wiff	1	1
WELLQ(+.98)QVDTSTR	23.55	1475.73	12	-6.8	492.913	29.88	14800	2	54214	002 193aa 20190507.wiff	1	1		Deamidation (NQ)	Q5:Deamidation (NQ):0.00
IEISELN(+.98)R	23.51	973.508	8	-3.2	487.76	11.76	9110	2	36302	002 193aa 20190507.wiff	1	1		Deamidation (NQ)	N7:Deamidation (NQ):1000.00
SLVDLQLTN(+.98)NKISKLGSFDGLVNLTF	23.46	2836.52	26	0.9	946.515	68.2	0	2	92054	002 193aa 20190507.wiff	1	1		Deamidation (NQ)	N9:Deamidation (NQ):12.33
AQEREQ(+.98)IKTLN(+.98)NK	23.45	1572.81	13	3	525.279	30.34	8800	2	54663	002 193aa 20190507.wiff	1	1		Deamidation (NQ)	Q6:Deamidation (NQ):4.08;N11:Deamidation (NQ):0.00
AEFAEVSKLVTDLTKV	23.42	1748.96	16	-1.6	583.992	59.2	6390	2	83068	002 193aa 20190507.wiff	3	3
DEFPFALEVQTLPQTC(+57.02)DGPK	23.42	2291.08	20	4.1	573.779	50.92	9540	2	74874	002 193aa 20190507.wiff	1	1		Carbamidomethylation	C16:Carbamidomethylation:1000.00
RGFSTASATTPTAGR	23.39	1479.74	15	7.7	494.259	36.48	1940	2	60690	002 193aa 20190507.wiff	1	1
SGFSSISVSRSRGSGG	23.35	1526.74	16	-0.9	764.378	43.76	1460	2	67846	002 193aa 20190507.wiff	1	1
GGGGR	23.33	402.197	5	5.7	403.207	15.51	2470	2	40021	002 193aa 20190507.wiff	1	1
EAMAPK	23.29	645.316	6	-3.3	646.321	30.98	6100	2	55294	002 193aa 20190507.wiff	1	1
Q(+.98)RPSEIK	23.28	857.461	7	2.8	858.47	33.5	14700	2	57768	002 193aa 20190507.wiff	1	1		Deamidation (NQ)	Q1:Deamidation (NQ):1000.00
ISSVLAGGSC(+57.02)R	23.28	1105.55	11	0.4	553.785	19.29	6470	2	43763	002 193aa 20190507.wiff	1	1		Carbamidomethylation	C10:Carbamidomethylation:1000.00
VASRC(+57.02)GGTLPGFGYR	23.26	1596.78	15	13.2	533.275	36.31	11000	2	60528	002 193aa 20190507.wiff	1	1		Carbamidomethylation	C5:Carbamidomethylation:1000.00
STKTSGGSSSVK	23.26	1124.57	12	0.4	563.291	13.01	8510	2	37544	002 193aa 20190507.wiff	1	1
WELLQ(+.98)QLDLNN	23.24	1385.68	11	4.6	693.852	43.14	138000	2	67222	002 193aa 20190507.wiff	1	1		Deamidation (NQ)	Q5:Deamidation (NQ):7.65
M(+15.99)IQRLRSEIDAVK	23.18	1573.86	13	-6.1	525.624	43.08	9590	2	67163	002 193aa 20190507.wiff	1	1		Oxidation (M)	M1:Oxidation (M):1000.00
LSRSGGGGGGGLGSGGSIR	23.17	1587.81	19	2.9	530.278	38.74	2870	2	62905	002 193aa 20190507.wiff	1	1
EVASNTEMIQTSK	23.15	1436.68	13	-5.5	719.344	29.61	0	2	53950	002 193aa 20190507.wiff	1	1
LRSEIEN(+.98)AK	23.11	1059.56	9	18.1	530.795	12.55	39200	2	37086	002 193aa 20190507.wiff	1	1		Deamidation (NQ)	N7:Deamidation (NQ):1000.00
QLETLGQEK	23.08	1044.55	9	3.6	523.282	23.03	14700	2	47454	002 193aa 20190507.wiff	2	2
SIEAERLK	23.06	944.529	8	-6.2	473.269	20.33	0	2	44784	002 193aa 20190507.wiff	1	1
QQLETLQLDGGR	23.05	1356.7	12	1.9	453.241	14.4	33200	2	38921	002 193aa 20190507.wiff	2	2
PHAC(+57.02)YSTVFDKLK	22.98	1564.77	13	6.5	522.601	22.13	7210	2	46552	002 193aa 20190507.wiff	1	1		Carbamidomethylation	C4:Carbamidomethylation:1000.00
VVSTHEQIVR	22.95	1166.64	10	3	584.329	25.41	23600	2	49802	002 193aa 20190507.wiff	1	1
TEAESWYQTKYEELQ(+.98)Q(+.98)TAGRHGDDLR	22.92	3112.4	26	-5.9	1038.47	66.29	1060	2	90173	002 193aa 20190507.wiff	1	1		Deamidation (NQ)	Q15:Deamidation (NQ):14.15;Q16:Deamidation (NQ):12.96
AQYEELAEQNRREAE	22.81	1834.84	15	1	918.43	53.32	12200	2	77230	002 193aa 20190507.wiff	1	1
QEISEMN(+.98)RMIQR	22.8	1534.72	12	4.4	768.372	32.41	2190	2	56698	002 193aa 20190507.wiff	1	1		Deamidation (NQ)	N7:Deamidation (NQ):0.00
NGGFGFGR	22.77	810.377	8	-6.1	811.38	49.17	1920	2	73173	002 193aa 20190507.wiff	1	1
Q(-17.03)LDTLGNDK	22.77	985.472	9	8.8	493.747	8.87	557	2	33391	002 193aa 20190507.wiff	1	1		Pyro-glu from Q	Q1:Pyro-glu from Q:1000.00
FLEQQNQVLR	22.76	1273.68	10	9.9	637.852	34.08	17500	2	58334	002 193aa 20190507.wiff	1	1
VDALDGEIK	22.75	958.497	9	13.6	480.262	28.47	0	2	52820	002 193aa 20190507.wiff	2	2
DGLVPR	22.73	655.365	6	-3.5	656.37	29.18	0	2	53533	002 193aa 20190507.wiff	1	1
TKWNLLQQLDLN(+.98)NC(+57.02)RK	22.71	2044.05	16	-13.3	1023.02	68.32	6360	2	92188	002 193aa 20190507.wiff	1	1		Deamidation (NQ); Carbamidomethylation	N12:Deamidation (NQ):0.00;C14:Carbamidomethylation:1000.00
ENAIIHN(+.98)QK	22.7	1066.54	9	2.7	534.279	27.85	0	2	52212	002 193aa 20190507.wiff	1	1		Deamidation (NQ)	N7:Deamidation (NQ):0.00
MKLEGQ(+.98)EKANVSAK	22.68	1532.79	14	14.2	767.412	39.26	4850	2	63418	002 193aa 20190507.wiff	1	1		Deamidation (NQ)	Q6:Deamidation (NQ):67.69
SLN(+.98)SRFAAFIDK	22.67	1368.7	12	-1.3	685.358	43.71	9780	2	67796	002 193aa 20190507.wiff	1	1		Deamidation (NQ)	N3:Deamidation (NQ):1000.00
DVDGVFLSKMELEGK	22.67	1665.83	15	4.4	556.286	46.71	0	2	70732	002 193aa 20190507.wiff	1	1
KTVVEEIDQ(+.98)RGK	22.63	1401.75	12	-0.4	701.88	23.58	7540	2	48007	002 193aa 20190507.wiff	1	1		Deamidation (NQ)	Q9:Deamidation (NQ):1000.00
KTVVEELDQ(+.98)RGK	22.63	1401.75	12	-0.4	701.88	23.58	7540	2	48007	002 193aa 20190507.wiff	1	1		Deamidation (NQ)	Q9:Deamidation (NQ):1000.00
AIGGGLSSVGGGSSTI	22.61	1318.67	16	2.9	660.346	35.99	0	2	60211	002 193aa 20190507.wiff	2	2
EHVKLVN(+.98)ELTEFAK	22.61	1656.87	14	-12.2	553.291	54.5	7350	2	78395	002 193aa 20190507.wiff	1	1		Deamidation (NQ)	N7:Deamidation (NQ):1000.00
LLVN(+.98)ELK	22.6	828.496	7	-1.7	415.254	14.56	9190	2	39081	002 193aa 20190507.wiff	1	1		Deamidation (NQ)	N4:Deamidation (NQ):1000.00
QQC(+57.02)VRGGPR	22.54	1056.52	9	-16.1	529.261	18	0	2	42493	002 193aa 20190507.wiff	1	1		Carbamidomethylation	C3:Carbamidomethylation:1000.00
FQN(+.98)SATLTIQ(+.98)PKQLSER	22.53	1962.01	17	5.9	655.013	47.21	3940	2	71225	002 193aa 20190507.wiff	1	1		Deamidation (NQ)	N3:Deamidation (NQ):8.14;Q10:Deamidation (NQ):11.12
SRGSGGLGGAC(+57.02)GGAGFGSR	22.53	1666.76	19	-15.3	834.374	31.45	0	2	55758	002 193aa 20190507.wiff	1	1		Carbamidomethylation	C11:Carbamidomethylation:1000.00
HGGGR	22.49	482.235	5	1.8	483.243	9.46	9120	2	33969	002 193aa 20190507.wiff	2	2
QLETLSGDR	22.49	1017.51	9	-2.7	509.76	9.21	6740	2	33725	002 193aa 20190507.wiff	1	1
IGDNVR	22.41	672.356	6	4.8	673.366	25.62	0	2	50006	002 193aa 20190507.wiff	1	1
AVDAALTKYNSENK	22.4	1522.76	14	-5.9	762.384	24.04	9740	2	48457	002 193aa 20190507.wiff	1	1
VVHM(+15.99)PR	22.38	753.396	6	-18.7	377.698	29.87	2920	2	54204	002 193aa 20190507.wiff	1	1		Oxidation (M)	M4:Oxidation (M):1000.00
DLVEKAKGSE	22.37	1074.56	10	9.9	538.29	18.59	0	2	43070	002 193aa 20190507.wiff	1	1
ILAATIDN(+.98)ASIVLQIDNAR	22.37	2011.1	19	-1.3	1006.55	47.44	0	2	71445	002 193aa 20190507.wiff	1	1		Deamidation (NQ)	N8:Deamidation (NQ):36.87
IETMR	22.31	648.327	5	2.5	649.335	32.57	933	2	56855	002 193aa 20190507.wiff	1	1
LSGEGVGPVN(+.98)ISVVTNSVSSGYG	22.28	2179.06	23	19.3	727.376	24.12	191000	2	48540	002 193aa 20190507.wiff	1	1		Deamidation (NQ)	N10:Deamidation (NQ):28.13
EMPFPK	22.25	747.362	6	16.9	748.382	12.19	2430	2	36735	002 193aa 20190507.wiff	1	1
PSVYGGAGGHGTR	22.24	1214.58	13	11.6	608.304	8.27	0	2	32794	002 193aa 20190507.wiff	1	1
NISRLQ(+.98)AEIEGLK	22.19	1470.8	13	5.4	491.278	31.05	2920	2	55360	002 193aa 20190507.wiff	1	1		Deamidation (NQ)	Q6:Deamidation (NQ):0.00
FVTSSSGSYGGVR	22.17	1302.62	13	-0.2	435.214	16.8	7770	2	41302	002 193aa 20190507.wiff	1	1
KKINDYVEK	22.11	1135.62	9	9.5	379.552	8.29	1490	2	32808	002 193aa 20190507.wiff	1	1
IIIATQEN(+.98)AQ	22.06	1100.57	10	-0.8	551.293	12.55	2580	2	37088	002 193aa 20190507.wiff	1	1		Deamidation (NQ)	N8:Deamidation (NQ):0.00
N(+.98)VSTGDVNVEMN(+.98)AAPGVDLT	22.06	2003.9	20	-19	501.973	31.55	14200	2	55848	002 193aa 20190507.wiff	1	1		Deamidation (NQ)	N1:Deamidation (NQ):3.04;N12:Deamidation (NQ):3.56
LRAEIAN(+.98)IK	22.04	1027.6	9	-5.7	514.806	39.4	1470	2	63556	002 193aa 20190507.wiff	1	1		Deamidation (NQ)	N7:Deamidation (NQ):1000.00
GGGGRFSSSSGYGGGSSR	22.04	1618.71	18	9.8	810.369	24.67	3880	2	49076	002 193aa 20190507.wiff	1	1
PGMPGARGSPGPQGIK	22.02	1505.78	16	3	377.453	8.04	46400	2	32557	002 193aa 20190507.wiff	3	3
TGLAPEFAALGESGSSSSK	22	1794.86	19	3.3	599.297	49.71	4700	2	73687	002 193aa 20190507.wiff	1	1
YQELQITAGKHGDDLKN(+.98)SK	22	2145.07	19	-1.4	716.03	39.58	1580	2	63740	002 193aa 20190507.wiff	1	1		Deamidation (NQ)	N17:Deamidation (NQ):3.50
E(-18.01)ELAYLK	21.99	846.449	7	2.5	847.458	23.96	3730	2	48380	002 193aa 20190507.wiff	1	1		Pyro-glu from E	E1:Pyro-glu from E:1000.00
GQASSAVRDSR	21.96	1132.56	11	4.3	378.528	6.92	6360	2	31450	002 193aa 20190507.wiff	2	2
SLHEKLKQDK	21.95	1224.68	10	-0.9	409.235	9.94	12700	2	34447	002 193aa 20190507.wiff	1	1
FALPQYLKTVYQHQK	21.92	1863	15	2.1	622.01	59.2	510	2	83069	002 193aa 20190507.wiff	1	1
GQ(+.98)ASSAVR	21.92	775.382	8	-3	388.697	34.1	5910	2	58345	002 193aa 20190507.wiff	1	1		Deamidation (NQ)	Q2:Deamidation (NQ):1000.00
SQLQEAPLEWK	21.89	1327.68	11	-1.8	443.565	34.06	7170	2	58306	002 193aa 20190507.wiff	1	1
AIADAEQRGELALK	21.84	1483.8	14	-3.8	742.904	35.86	80600	2	60093	002 193aa 20190507.wiff	1	1
AIADAEQRGELAIK	21.84	1483.8	14	-3.8	742.904	35.86	80600	2	60093	002 193aa 20190507.wiff	1	1
DLVEDYKK	21.84	1008.51	8	11.6	505.269	22.17	11700	2	46591	002 193aa 20190507.wiff	1	1
IAKGGVNDNFQGV	21.83	1317.67	13	11.5	440.235	20.66	3330	2	45107	002 193aa 20190507.wiff	1	1
AAAENEFVGLKKDVDSAYMN(+.98)K	21.78	2300.1	21	16.1	576.041	48.94	0	2	72948	002 193aa 20190507.wiff	1	1		Deamidation (NQ)	N20:Deamidation (NQ):2.62
VDYGFQVK	21.75	954.481	8	2.1	478.249	28.79	936	2	53145	002 193aa 20190507.wiff	1	1
DAFLGSF	21.74	755.349	7	-9.1	756.349	38.13	8730	2	62314	002 193aa 20190507.wiff	1	1
ALKEELLFMKNHK	21.72	1599.88	13	-3.8	534.299	38.57	16000	2	62743	002 193aa 20190507.wiff	1	1
VILGAHN(+.98)EK	21.71	980.529	9	-9.6	491.267	13.08	32300	2	37616	002 193aa 20190507.wiff	1	1		Deamidation (NQ)	N7:Deamidation (NQ):1000.00
APGYEK	21.69	663.323	6	3.4	664.332	23.25	5460	2	47674	002 193aa 20190507.wiff	1	1
VDLQAKLDNL	21.69	1127.62	10	15.5	564.825	33.57	3670	2	57825	002 193aa 20190507.wiff	1	1
LNDRLASYMDK	21.66	1324.64	11	-18.4	663.317	35.35	0	2	59594	002 193aa 20190507.wiff	1	1
Q(-17.03)EQN(+.98)QEQPIRC(+57.02)EKDER	21.65	2069.91	16	3.5	690.979	4.45	2350	2	29019	002 193aa 20190507.wiff	1	1		Pyro-glu from Q; Deamidation (NQ); Carbamidomethylation	Q1:Pyro-glu from Q:1000.00;N4:Deamidation (NQ):12.28;C11:Carbamidomethylation:1000.00
EPKLVN(+.98)FQ(+.98)LK	21.62	1216.67	10	3.5	609.345	34.45	573000	2	58692	002 193aa 20190507.wiff	2	2		Deamidation (NQ)	N6:Deamidation (NQ):1000.00;Q8:Deamidation (NQ):1000.00
TAIAEAEQ(+.98)HGEMALKDAN(+.98)AKLQ(+.98)ELQAALQQAK	21.62	3421.7	32	13	685.357	68.09	0	2	91967	002 193aa 20190507.wiff	1	1		Deamidation (NQ)	Q8:Deamidation (NQ):13.43;N18:Deamidation (NQ):20.76;Q22:Deamidation (NQ):12.33
FLFTSSKQ(+.98)K	21.61	1085.58	9	1.1	543.796	57.72	2100	2	81595	002 193aa 20190507.wiff	1	1		Deamidation (NQ)	Q8:Deamidation (NQ):1000.00
TAAEN(+.98)EFVGLKKDVDAAFMNK	21.57	2298.12	21	5.6	767.052	46.1	2540	2	70128	002 193aa 20190507.wiff	1	1		Deamidation (NQ)	N5:Deamidation (NQ):25.10
LTEEEKNR	21.57	1017.51	8	11.6	509.768	4.02	3210	2	28586	002 193aa 20190507.wiff	1	1
DLTAQ(+.98)VKDVSVTV	21.57	1374.72	13	-1.8	459.248	18.87	19800	2	43349	002 193aa 20190507.wiff	1	1		Deamidation (NQ)	Q5:Deamidation (NQ):1000.00
AQ(+.98)MEQLNGVLLHLESELA	21.57	1995	18	7.7	499.761	63.61	4330	2	87496	002 193aa 20190507.wiff	1	1		Deamidation (NQ)	Q2:Deamidation (NQ):12.33
STLSVTC(+57.02)MVT	21.53	1097.51	10	14.3	549.77	11.52	135000	2	36066	002 193aa 20190507.wiff	1	1		Carbamidomethylation	C7:Carbamidomethylation:1000.00
ASLEGN(+.98)LAETEN(+.98)R	21.52	1404.64	13	6.2	703.33	15.29	3060	2	39804	002 193aa 20190507.wiff	1	1		Deamidation (NQ)	N6:Deamidation (NQ):1000.00;N12:Deamidation (NQ):1000.00
NKIISSTTANANVILQ(+.98)IDN(+.98)AR	21.44	2257.19	21	-11.2	565.299	58.13	1350	2	82002	002 193aa 20190507.wiff	1	1		Deamidation (NQ)	Q16:Deamidation (NQ):5.81;N19:Deamidation (NQ):6.84
WELLQQM(+15.99)NVGTRPINLEPIFQGYIDSLKR	21.42	3473.81	29	-13	869.449	69.66	1530	2	93529	002 193aa 20190507.wiff	1	1		Oxidation (M)	M7:Oxidation (M):1000.00
SKLAELEDALQ(+.98)K	21.37	1344.71	12	13.7	449.251	23.27	107000	2	47695	002 193aa 20190507.wiff	1	1		Deamidation (NQ)	Q11:Deamidation (NQ):1000.00
AIFYINK	21.35	867.485	7	2.5	434.751	30.13	1430	2	54452	002 193aa 20190507.wiff	1	1
EIEGVPAFGYSSSEYK	21.32	1761.81	16	-16	588.268	17.55	3880	2	42050	002 193aa 20190507.wiff	1	1
AEIDSVK	21.31	760.397	7	0.7	761.404	14.55	1090	2	39072	002 193aa 20190507.wiff	1	1
IMADIRAQ(+.98)YEALAQ(+.98)K	21.3	1721.87	15	-0.2	574.962	46	0	2	70033	002 193aa 20190507.wiff	1	1		Deamidation (NQ)	Q8:Deamidation (NQ):1000.00;Q14:Deamidation (NQ):1000.00
AGVNNGNPLDAVQQ(+.98)	21.29	1396.66	14	1.8	699.338	28.85	1820	2	53207	002 193aa 20190507.wiff	1	1		Deamidation (NQ)	Q14:Deamidation (NQ):0.00
SLHTLFGDEL	21.28	1130.56	10	3.8	566.29	43.79	3360	2	67865	002 193aa 20190507.wiff	1	1
QFSSR	21.26	623.303	5	5.6	624.313	24.45	0	2	48857	002 193aa 20190507.wiff	1	1
TSQGLETQQR	21.23	1146.56	10	11.1	574.295	16.02	0	2	40535	002 193aa 20190507.wiff	1	1
SLGFGSGGGSSSSVK	21.22	1312.63	15	-4.3	657.317	8.28	2740	2	32797	002 193aa 20190507.wiff	1	1
STSSSVRRSGGGGGR	21.22	1406.7	15	-10.9	704.348	16.4	3660	2	40915	002 193aa 20190507.wiff	1	1
SVVN(+.98)STGGN(+.98)GGK	21.22	1077.49	12	19.8	539.765	8.63	76800	2	33152	002 193aa 20190507.wiff	2	2		Deamidation (NQ)	N4:Deamidation (NQ):1000.00;N9:Deamidation (NQ):1000.00
GTLDK	21.2	532.286	5	-2.7	533.292	11.14	1560	2	35686	002 193aa 20190507.wiff	1	1
ADLEM(+15.99)QIESLKEELAYLK	21.19	2138.08	18	-6.2	713.697	67.05	2070	2	90945	002 193aa 20190507.wiff	1	1		Oxidation (M)	M5:Oxidation (M):1000.00
RSGAGGFGSR	21.16	950.468	10	6.5	476.245	13.62	0	2	38152	002 193aa 20190507.wiff	1	1
VASRC(+57.02)GGTLPGF	21.14	1220.6	12	1.7	611.307	13.42	15000	2	37956	002 193aa 20190507.wiff	1	1		Carbamidomethylation	C5:Carbamidomethylation:1000.00
GSVQEQSRHGSR	21.14	1326.64	12	-5.7	664.323	12.27	1700	2	36811	002 193aa 20190507.wiff	1	1
VPGEIVESLSSSEESITRIN(+.98)K	21.14	2274.16	21	9.2	759.067	51.47	3640	2	75418	002 193aa 20190507.wiff	1	1		Deamidation (NQ)	N20:Deamidation (NQ):1000.00
TVRQ(+.98)N(+.98)LEPLFDSYTSELRR	21.12	2325.16	19	-4	582.295	52.54	7130	2	76469	002 193aa 20190507.wiff	1	1		Deamidation (NQ)	Q4:Deamidation (NQ):1000.00;N5:Deamidation (NQ):1000.00
NINDAMLM(+15.99)AVQ(+.98)LLEK	21.12	1718.86	15	-5.9	573.957	39.03	4760	2	63191	002 193aa 20190507.wiff	1	1		Oxidation (M); Deamidation (NQ)	M8:Oxidation (M):12.81;Q11:Deamidation (NQ):16.79
Q(+42.01)ASKTSGGGSQGFSGR	21.09	1552.72	16	5.9	777.373	18.39	2990	2	42882	002 193aa 20190507.wiff	1	1		Acetylation (Protein N-term)	Q1:Acetylation (Protein N-term):1000.00
FGAASGGHILSAR	21.08	1242.65	13	-2.2	415.222	23.23	2670	2	47648	002 193aa 20190507.wiff	1	1
SISISVARGGGR	21.07	1158.65	12	-6	580.327	34.49	14100	2	58726	002 193aa 20190507.wiff	1	1
TTTVQVPMM(+15.99)HQ(+.98)MEQ(+.98)YY	21.05	2003.83	16	9.8	501.97	31.68	14200	2	55977	002 193aa 20190507.wiff	1	1		Oxidation (M); Deamidation (NQ)	M9:Oxidation (M):6.63;Q11:Deamidation (NQ):19.69;Q14:Deamidation (NQ):22.83
SEIADLN(+.98)VR	21.05	1016.51	9	-1.6	509.263	11.93	6110	2	36471	002 193aa 20190507.wiff	1	1		Deamidation (NQ)	N7:Deamidation (NQ):1000.00
WELLQQVDT	21.04	1130.56	9	-7.7	566.283	24.69	0	2	49099	002 193aa 20190507.wiff	1	1
QSLAGKHGDDLR	21.01	1295.66	12	-12.3	432.888	5.09	5260	2	29651	002 193aa 20190507.wiff	1	1
E(-18.01)NELC(+57.02)LRQSVEADINGLRK	21	2225.12	19	-4.7	742.711	23.33	4210	2	47761	002 193aa 20190507.wiff	1	1		Pyro-glu from E; Carbamidomethylation	E1:Pyro-glu from E:1000.00;C5:Carbamidomethylation:1000.00
TLNDMRQEYEQLIAK	20.99	1850.92	15	3.3	617.982	38.33	3830	2	62505	002 193aa 20190507.wiff	1	1
Q(-17.03)LDGVLGER	20.98	968.493	9	13	969.513	60.35	3510	2	84201	002 193aa 20190507.wiff	1	1		Pyro-glu from Q	Q1:Pyro-glu from Q:1000.00
LVDLEEALQK	20.98	1156.63	10	-11.7	579.317	16.44	16300	2	40944	002 193aa 20190507.wiff	1	1
FQ(+.98)ELQLAAGRHGDDLK	20.98	1797.9	16	-0.4	600.307	51.25	3200	2	75199	002 193aa 20190507.wiff	1	1		Deamidation (NQ)	Q2:Deamidation (NQ):0.00
GKLEALR	20.98	785.476	7	8	393.748	16.5	2570	2	41008	002 193aa 20190507.wiff	1	1
VDTGPREDLIK	20.98	1241.66	11	11.4	414.899	15.75	13500	2	40266	002 193aa 20190507.wiff	1	1
KQSQ(+.98)TLQASVADAEQR	20.96	1759.87	16	0.4	880.943	59.52	2460	2	83372	002 193aa 20190507.wiff	1	1		Deamidation (NQ)	Q4:Deamidation (NQ):5.03
EEPQ(+.98)NLIK	20.94	970.497	8	11	486.261	16.18	3310	2	40692	002 193aa 20190507.wiff	1	1		Deamidation (NQ)	Q4:Deamidation (NQ):11.06
GELTK	20.93	546.301	5	12	547.315	19.22	0	2	43694	002 193aa 20190507.wiff	1	1
VDFSLSSDR	20.91	1024.48	9	-19.1	513.239	22.87	2740	2	47291	002 193aa 20190507.wiff	1	1
TAAEN(+.98)EFVGLK	20.87	1178.58	11	-9.8	590.293	12.72	2130	2	37259	002 193aa 20190507.wiff	1	1		Deamidation (NQ)	N5:Deamidation (NQ):1000.00
N(+.98)AIGGK	20.85	559.297	6	5.1	560.307	29.89	9440	2	54221	002 193aa 20190507.wiff	1	1		Deamidation (NQ)	N1:Deamidation (NQ):1000.00
TN(+.98)AENDFVVLK	20.85	1249.62	11	10.6	625.823	52.63	2010	2	76557	002 193aa 20190507.wiff	1	1		Deamidation (NQ)	N2:Deamidation (NQ):11.12
LSISETYDLK	20.83	1167.6	10	15.2	584.817	22.79	1760	2	47213	002 193aa 20190507.wiff	1	1
SAFSVGLER	20.81	964.498	9	-3.6	483.254	18.17	8630	2	42656	002 193aa 20190507.wiff	1	1
LRSEIDAVK	20.81	1029.58	9	14.3	515.806	40.74	1760	2	64869	002 193aa 20190507.wiff	1	1
LVDGQ	20.8	530.27	5	1.9	531.278	19.8	0	2	44261	002 193aa 20190507.wiff	1	1
SNTSFSC(+57.02)ISRHGGGRGGSGGGGFGSQ(+.98)SLVGLGGYK	20.8	3345.55	35	-11.8	1116.18	66.42	0	2	90306	002 193aa 20190507.wiff	1	1		Carbamidomethylation; Deamidation (NQ)	C7:Carbamidomethylation:1000.00;Q26:Deamidation (NQ):18.10
KDVDAAYAN(+.98)K	20.78	1094.52	10	10.3	548.275	25.28	5130	2	49672	002 193aa 20190507.wiff	1	1		Deamidation (NQ)	N9:Deamidation (NQ):1000.00
MFPPQ(+.98)SVLSLSQSK	20.77	1548.79	14	-1.7	775.399	26.46	4450	2	50838	002 193aa 20190507.wiff	1	1		Deamidation (NQ)	Q5:Deamidation (NQ):26.08
LNLTTDNANILLQIDNAR	20.77	2011.07	18	-0.2	671.364	41.63	15600	2	65742	002 193aa 20190507.wiff	1	1
LPPN(+.98)VVEESAR	20.75	1210.62	11	-2.6	606.315	19.09	0	2	43571	002 193aa 20190507.wiff	1	1		Deamidation (NQ)	N4:Deamidation (NQ):1000.00
LDSELRNVQ	20.75	1072.55	9	-3.8	537.281	12.93	0	2	37461	002 193aa 20190507.wiff	1	1
LTDEIN(+.98)FLR	20.75	1120.58	9	-7.8	561.291	41.74	23900	2	65854	002 193aa 20190507.wiff	1	1		Deamidation (NQ)	N6:Deamidation (NQ):1000.00
LQ(+.98)GEADAAK	20.74	902.434	9	10.7	903.452	44.15	1030	2	68223	002 193aa 20190507.wiff	1	1		Deamidation (NQ)	Q2:Deamidation (NQ):1000.00
DVVEDYKKK	20.72	1122.59	9	4.2	375.206	5.63	21300	2	30181	002 193aa 20190507.wiff	1	1
SAGRSGRSGSFLYQ(+.98)VST	20.7	1759.85	17	3.2	587.625	42.63	35100	2	66721	002 193aa 20190507.wiff	1	1		Deamidation (NQ)	Q14:Deamidation (NQ):1000.00
QPTTM(+15.99)AR	20.69	819.391	7	-0.5	820.398	44.31	586	2	68379	002 193aa 20190507.wiff	1	1		Oxidation (M)	M5:Oxidation (M):1000.00
FEGYIETLRR	20.68	1282.67	10	9.9	642.347	56.97	2050	2	80826	002 193aa 20190507.wiff	1	1
KDVDN(+.98)AYM(+15.99)IK	20.66	1212.57	10	6.5	405.2	25.97	0	2	50352	002 193aa 20190507.wiff	1	1		Deamidation (NQ); Oxidation (M)	N5:Deamidation (NQ):1000.00;M8:Oxidation (M):1000.00
TTAEN(+.98)EFVMLK	20.65	1282.61	11	10.5	642.32	14.54	3320	2	39062	002 193aa 20190507.wiff	1	1		Deamidation (NQ)	N5:Deamidation (NQ):1000.00
QVQQ(+.98)NSLHRDSLLT	20.65	1638.83	14	-3.4	547.283	51.17	0	2	75117	002 193aa 20190507.wiff	1	1		Deamidation (NQ)	Q4:Deamidation (NQ):12.28
YQELQ(+.98)ITAGK	20.62	1150.59	10	-1.2	576.3	27.6	0	2	51965	002 193aa 20190507.wiff	1	1		Deamidation (NQ)	Q5:Deamidation (NQ):14.84
NISWLQAEIEGLKGQK	20.59	1812.97	16	1.5	605.333	45.21	20600	2	69263	002 193aa 20190507.wiff	1	1
HSGIGHGQASSAVR	20.56	1362.68	14	-6.1	455.23	5.8	5540	2	30353	002 193aa 20190507.wiff	1	1
FSAMFK	20.54	729.352	6	-1.9	730.358	25.67	0	2	50056	002 193aa 20190507.wiff	1	1
LLGGNGKATM(+15.99)QNLNDR	20.53	1716.86	16	13.4	573.301	30.98	11600	2	55288	002 193aa 20190507.wiff	1	1		Oxidation (M)	M10:Oxidation (M):1000.00
N(+.98)EC(+57.02)FLSHKDDSPDLPK	20.49	1901.85	16	16.8	476.477	14.57	21900	2	39091	002 193aa 20190507.wiff	1	1		Deamidation (NQ); Carbamidomethylation	N1:Deamidation (NQ):1000.00;C3:Carbamidomethylation:1000.00
Q(+.98)LREYQDLMNTK	20.48	1538.74	12	-11.9	770.368	41.72	6890	2	65829	002 193aa 20190507.wiff	1	1		Deamidation (NQ)	Q1:Deamidation (NQ):17.25
YEMELSQ(+.98)MQSHASDTSVVLSMDNNR	20.47	2872.23	25	1.6	958.419	52.52	0	2	76451	002 193aa 20190507.wiff	1	1		Deamidation (NQ)	Q7:Deamidation (NQ):0.00
GGDLK	20.47	488.259	5	3.1	489.268	14.74	5020	2	39259	002 193aa 20190507.wiff	1	1
Q(+.98)TALVE	20.46	660.333	6	-5.1	661.337	19.6	0	2	44070	002 193aa 20190507.wiff	1	1		Deamidation (NQ)	Q1:Deamidation (NQ):1000.00
EAPKAAEERESR	20.4	1371.67	12	-1.4	458.231	7.76	0	2	32284	002 193aa 20190507.wiff	1	1
TLYQAELSQ(+.98)MQT	20.38	1412.65	12	9.9	471.895	19.92	11900	2	44375	002 193aa 20190507.wiff	1	1		Deamidation (NQ)	Q9:Deamidation (NQ):0.00
SLEYLDLSFNQMTK	20.38	1687.81	14	7.9	563.616	8.63	162000	2	33155	002 193aa 20190507.wiff	1	1
SISISVAGGG	20.35	846.445	10	1	424.23	22.37	0	2	46790	002 193aa 20190507.wiff	1	1
LQAEIDTLK	20.33	1029.57	9	-12.5	515.786	28.96	5680	2	53312	002 193aa 20190507.wiff	1	1
E(-18.01)FKAAATDVTQ(+.98)K	20.29	1290.65	12	10.7	646.337	16.44	13100	2	40951	002 193aa 20190507.wiff	1	1		Pyro-glu from E; Deamidation (NQ)	E1:Pyro-glu from E:1000.00;Q11:Deamidation (NQ):1000.00
ALEEANADLEVKIHDWYQK	20.26	2271.12	19	0.6	568.787	27.28	2100	2	51642	002 193aa 20190507.wiff	1	1
KQ(+.98)LDTLGNDKGR	20.25	1344.7	12	-8.6	449.237	7.34	0	2	31869	002 193aa 20190507.wiff	1	1		Deamidation (NQ)	Q2:Deamidation (NQ):28.22
KN(+.98)SIAYM(+15.99)DHASGNVK	20.25	1650.77	15	6.7	551.267	4.61	1140	2	29179	002 193aa 20190507.wiff	1	1		Deamidation (NQ); Oxidation (M)	N2:Deamidation (NQ):16.91;M7:Oxidation (M):1000.00
QAKEDLALLLC(+57.02)AYQALM(+15.99)N(+.98)AK	20.23	2280.15	20	8.3	761.063	65.82	74400	2	89716	002 193aa 20190507.wiff	1	1		Carbamidomethylation; Oxidation (M); Deamidation (NQ)	C11:Carbamidomethylation:1000.00;M17:Oxidation (M):1000.00;N18:Deamidation (NQ):8.87
NTKNEITELTR	20.23	1317.69	11	3.2	659.854	16.28	16000	2	40794	002 193aa 20190507.wiff	1	1
ETMKFLNDR	20.22	1152.56	9	9.8	577.293	22.5	3260	2	46925	002 193aa 20190507.wiff	1	1
ASSARGELTEMKR	20.2	1434.72	13	-4.7	479.247	30.64	0	2	54951	002 193aa 20190507.wiff	1	1
QLAC(+57.02)GEGVADLI	20.2	1244.61	12	-13.6	623.302	22.63	0	2	47055	002 193aa 20190507.wiff	1	1		Carbamidomethylation	C4:Carbamidomethylation:1000.00
GAQVR	20.18	529.297	5	-10.3	530.299	25.95	4510	2	50328	002 193aa 20190507.wiff	1	1
VSISVTGN(+.98)STTVC(+57.02)GGGAASFGGGISLGGSGGATK	20.17	2971.42	34	19.4	991.5	55.7	3590	2	79555	002 193aa 20190507.wiff	1	1		Deamidation (NQ); Carbamidomethylation	N8:Deamidation (NQ):1000.00;C13:Carbamidomethylation:1000.00
AEIDSVKKQ(+.98)C(+57.02)SSLQ(+.98)TAIADAEQ(+.98)R	20.16	2550.21	23	1.8	851.08	48.71	3600	2	72728	002 193aa 20190507.wiff	1	1		Deamidation (NQ); Carbamidomethylation	Q9:Deamidation (NQ):1000.00;C10:Carbamidomethylation:1000.00;Q14:Deamidation (NQ):1000.00;Q22:Deamidation (NQ):1000.00
GSSSGGGSR	20.15	750.326	9	1	751.334	4.53	0	2	29101	002 193aa 20190507.wiff	1	1
LENTPK	20.12	700.375	6	9.4	701.389	16.86	6340	2	41365	002 193aa 20190507.wiff	1	1
FPQYLQYL	20.1	1070.54	8	2.4	536.28	52.41	0	2	76344	002 193aa 20190507.wiff	1	1
ALGTTYQPLSG	20.03	1106.56	11	-9.2	554.283	13.5	0	2	38034	002 193aa 20190507.wiff	1	1	protein1
IAEVKAQN(+.98)EDIAQ(+.98)K	20	1557.79	14	14.2	779.913	24.92	31300	2	49320	002 193aa 20190507.wiff	1	1		Deamidation (NQ)	N8:Deamidation (NQ):0.00;Q13:Deamidation (NQ):0.00
VAKLSIN(+.98)TQ(+.98)N(+.98)K	20	1217.65	11	4.1	609.835	21.3	0	2	45742	002 193aa 20190507.wiff	1	1		Deamidation (NQ)	N7:Deamidation (NQ):1000.00;Q9:Deamidation (NQ):1000.00;N10:Deamidation (NQ):1000.00

## Sheet: refer to Fig S4B
prot_hit_num	prot_acc	prot_desc	prot_score	prot_mass	prot_matches	prot_matches_sig	prot_sequences	prot_sequences_sig	prot_cover	prot_pi	pep_query	pep_rank	pep_isbold	pep_isunique	pep_exp_mz	pep_exp_mr	pep_exp_z	pep_calc_mr	pep_delta	pep_miss	pep_score	pep_expect	pep_res_before	pep_seq	pep_res_after	pep_var_mod	pep_var_mod_pos	pep_scan_title
1	sp|P04264|K2C1_HUMAN	Keratin, type II cytoskeletal 1 OS=Homo sapiens OX=9606 GN=KRT1 PE=1 SV=6	2266	66170	63	58	29	29	48	8.15	334	1	1	1	416.753	831.492	2	831.481	0.0109	0	40.63	0.00082	K	SISISVAR	G			File22119 Spectrum3191 scans: 6602
1	sp|P04264|K2C1_HUMAN	Keratin, type II cytoskeletal 1 OS=Homo sapiens OX=9606 GN=KRT1 PE=1 SV=6	2266	66170	63	58	29	29	48	8.15	486	1	1	1	437.759	873.503	2	873.492	0.0112	0	27.45	0.028	R	SLVNLGGSK	S			File22119 Spectrum3094 scans: 6469
1	sp|P04264|K2C1_HUMAN	Keratin, type II cytoskeletal 1 OS=Homo sapiens OX=9606 GN=KRT1 PE=1 SV=6	2266	66170	63	58	29	29	48	8.15	1050	1	1	0	487.275	972.536	2	972.524	0.012	0	35.89	0.005	K	IEISELNR	V			File22119 Spectrum4328 scans: 7828
1	sp|P04264|K2C1_HUMAN	Keratin, type II cytoskeletal 1 OS=Homo sapiens OX=9606 GN=KRT1 PE=1 SV=6	2266	66170	63	58	29	29	48	8.15	1051	1	1	0	487.277	972.54	2	972.524	0.0156	0	38.02	0.0029	K	IEISELNR	V			File22119 Spectrum4193 scans: 7685
1	sp|P04264|K2C1_HUMAN	Keratin, type II cytoskeletal 1 OS=Homo sapiens OX=9606 GN=KRT1 PE=1 SV=6	2266	66170	63	58	29	29	48	8.15	2430	1	1	1	571.272	1140.53	2	1140.51	0.0175	0	37.47	0.0019	R	DYQELMNTK	L			File22119 Spectrum4219 scans: 7712
1	sp|P04264|K2C1_HUMAN	Keratin, type II cytoskeletal 1 OS=Homo sapiens OX=9606 GN=KRT1 PE=1 SV=6	2266	66170	63	58	29	29	48	8.15	2598	1	1	1	579.267	1156.52	2	1156.51	0.0119	0	29.06	0.0091	R	DYQELMNTK	L	Oxidation (M)	0.000001000.0	File22119 Spectrum874 scans: 4041
1	sp|P04264|K2C1_HUMAN	Keratin, type II cytoskeletal 1 OS=Homo sapiens OX=9606 GN=KRT1 PE=1 SV=6	2266	66170	63	58	29	29	48	8.15	2599	1	1	1	579.269	1156.52	2	1156.51	0.0155	0	27.27	0.015	R	DYQELMNTK	L	Oxidation (M)	0.000001000.0	File22119 Spectrum767 scans: 3918
1	sp|P04264|K2C1_HUMAN	Keratin, type II cytoskeletal 1 OS=Homo sapiens OX=9606 GN=KRT1 PE=1 SV=6	2266	66170	63	58	29	29	48	8.15	2840	1	1	0	590.312	1178.61	2	1178.59	0.0154	0	66.41	3.7e-06	K	YEELQITAGR	H			File22119 Spectrum4634 scans: 8153
1	sp|P04264|K2C1_HUMAN	Keratin, type II cytoskeletal 1 OS=Homo sapiens OX=9606 GN=KRT1 PE=1 SV=6	2266	66170	63	58	29	29	48	8.15	2841	1	1	0	590.312	1178.61	2	1178.59	0.017	0	56.29	3.8e-05	K	YEELQITAGR	H			File22119 Spectrum4499 scans: 8009
1	sp|P04264|K2C1_HUMAN	Keratin, type II cytoskeletal 1 OS=Homo sapiens OX=9606 GN=KRT1 PE=1 SV=6	2266	66170	63	58	29	29	48	8.15	3757	1	1	1	633.312	1264.61	2	1264.63	-0.0196	0	20.6	0.14	R	TNAENEFVTIK	K			File22119 Spectrum5702 scans: 9292
1	sp|P04264|K2C1_HUMAN	Keratin, type II cytoskeletal 1 OS=Homo sapiens OX=9606 GN=KRT1 PE=1 SV=6	2266	66170	63	58	29	29	48	8.15	3762	1	1	1	633.331	1264.65	2	1264.63	0.0183	0	51.24	0.00013	R	TNAENEFVTIK	K			File22119 Spectrum5343 scans: 8914
1	sp|P04264|K2C1_HUMAN	Keratin, type II cytoskeletal 1 OS=Homo sapiens OX=9606 GN=KRT1 PE=1 SV=6	2266	66170	63	58	29	29	48	8.15	3763	1	1	1	633.332	1264.65	2	1264.63	0.0186	0	56.79	3.5e-05	R	TNAENEFVTIK	K			File22119 Spectrum5194 scans: 8754
1	sp|P04264|K2C1_HUMAN	Keratin, type II cytoskeletal 1 OS=Homo sapiens OX=9606 GN=KRT1 PE=1 SV=6	2266	66170	63	58	29	29	48	8.15	4186	1	1	1	651.87	1301.72	2	1301.71	0.0171	0	72.46	5.6e-07	R	SLDLDSIIAEVK	A			File22119 Spectrum11755 scans: 15720
1	sp|P04264|K2C1_HUMAN	Keratin, type II cytoskeletal 1 OS=Homo sapiens OX=9606 GN=KRT1 PE=1 SV=6	2266	66170	63	58	29	29	48	8.15	4188	1	1	1	651.872	1301.73	2	1301.71	0.0209	0	74.82	2.9e-07	R	SLDLDSIIAEVK	A			File22119 Spectrum9951 scans: 13835
1	sp|P04264|K2C1_HUMAN	Keratin, type II cytoskeletal 1 OS=Homo sapiens OX=9606 GN=KRT1 PE=1 SV=6	2266	66170	63	58	29	29	48	8.15	4375	1	1	1	658.773	1315.53	2	1315.52	0.0138	0	36.99	0.00037	K	NMQDMVEDYR	N	Oxidation (M)	0.0100000000.0	File22119 Spectrum2331 scans: 5650
1	sp|P04264|K2C1_HUMAN	Keratin, type II cytoskeletal 1 OS=Homo sapiens OX=9606 GN=KRT1 PE=1 SV=6	2266	66170	63	58	29	29	48	8.15	4376	1	1	1	658.774	1315.53	2	1315.52	0.0164	0	40.02	0.0002	K	NMQDMVEDYR	N	Oxidation (M)	0.0000100000.0	File22119 Spectrum3031 scans: 6399
1	sp|P04264|K2C1_HUMAN	Keratin, type II cytoskeletal 1 OS=Homo sapiens OX=9606 GN=KRT1 PE=1 SV=6	2266	66170	63	58	29	29	48	8.15	4377	1	1	1	658.774	1315.53	2	1315.52	0.0166	0	54.08	7.8e-06	K	NMQDMVEDYR	N	Oxidation (M)	0.0000100000.0	File22119 Spectrum3194 scans: 6606
1	sp|P04264|K2C1_HUMAN	Keratin, type II cytoskeletal 1 OS=Homo sapiens OX=9606 GN=KRT1 PE=1 SV=6	2266	66170	63	58	29	29	48	8.15	4634	1	1	1	670.848	1339.68	2	1339.66	0.0189	1	41.73	0.0009	K	SKAEAESLYQSK	Y			File22119 Spectrum193 scans: 3107
1	sp|P04264|K2C1_HUMAN	Keratin, type II cytoskeletal 1 OS=Homo sapiens OX=9606 GN=KRT1 PE=1 SV=6	2266	66170	63	58	29	29	48	8.15	4822	1	1	1	679.361	1356.71	2	1356.69	0.0194	0	58.1	2.5e-05	K	LNDLEDALQQAK	E			File22119 Spectrum7769 scans: 11513
1	sp|P04264|K2C1_HUMAN	Keratin, type II cytoskeletal 1 OS=Homo sapiens OX=9606 GN=KRT1 PE=1 SV=6	2266	66170	63	58	29	29	48	8.15	4823	1	1	1	679.362	1356.71	2	1356.69	0.0204	0	74.04	6.4e-07	K	LNDLEDALQQAK	E			File22119 Spectrum7629 scans: 11366
1	sp|P04264|K2C1_HUMAN	Keratin, type II cytoskeletal 1 OS=Homo sapiens OX=9606 GN=KRT1 PE=1 SV=6	2266	66170	63	58	29	29	48	8.15	5037	1	1	1	692.356	1382.7	2	1382.68	0.0136	0	29.94	0.017	K	SLNNQFASFIDK	V			File22119 Spectrum9615 scans: 13483
1	sp|P04264|K2C1_HUMAN	Keratin, type II cytoskeletal 1 OS=Homo sapiens OX=9606 GN=KRT1 PE=1 SV=6	2266	66170	63	58	29	29	48	8.15	5038	1	1	1	692.36	1382.7	2	1382.68	0.0217	0	66.14	3.7e-06	K	SLNNQFASFIDK	V			File22119 Spectrum9806 scans: 13683
1	sp|P04264|K2C1_HUMAN	Keratin, type II cytoskeletal 1 OS=Homo sapiens OX=9606 GN=KRT1 PE=1 SV=6	2266	66170	63	58	29	29	48	8.15	5172	1	1	1	697.378	1392.74	2	1392.72	0.017	1	77.66	2.2e-07	R	TNAENEFVTIKK	D			File22119 Spectrum2678 scans: 6027
1	sp|P04264|K2C1_HUMAN	Keratin, type II cytoskeletal 1 OS=Homo sapiens OX=9606 GN=KRT1 PE=1 SV=6	2266	66170	63	58	29	29	48	8.15	5174	1	1	1	465.255	1392.74	3	1392.72	0.0191	1	41.85	0.00078	R	TNAENEFVTIKK	D			File22119 Spectrum2688 scans: 6038
1	sp|P04264|K2C1_HUMAN	Keratin, type II cytoskeletal 1 OS=Homo sapiens OX=9606 GN=KRT1 PE=1 SV=6	2266	66170	63	58	29	29	48	8.15	5175	1	1	1	697.38	1392.74	2	1392.72	0.0201	1	93.9	5e-09	R	TNAENEFVTIKK	D			File22119 Spectrum2829 scans: 6185
1	sp|P04264|K2C1_HUMAN	Keratin, type II cytoskeletal 1 OS=Homo sapiens OX=9606 GN=KRT1 PE=1 SV=6	2266	66170	63	58	29	29	48	8.15	5176	1	1	1	465.256	1392.75	3	1392.72	0.0204	1	27.19	0.024	R	TNAENEFVTIKK	D			File22119 Spectrum2830 scans: 6186
1	sp|P04264|K2C1_HUMAN	Keratin, type II cytoskeletal 1 OS=Homo sapiens OX=9606 GN=KRT1 PE=1 SV=6	2266	66170	63	58	29	29	48	8.15	5177	2	1	1	697.38	1392.75	2	1392.72	0.0208	1	10.43	1.1	R	TNAENEFVTIKK	D			File22119 Spectrum3059 scans: 6428
1	sp|P04264|K2C1_HUMAN	Keratin, type II cytoskeletal 1 OS=Homo sapiens OX=9606 GN=KRT1 PE=1 SV=6	2266	66170	63	58	29	29	48	8.15	6203	1	1	0	490.625	1468.85	3	1468.84	0.0178	1	27.3	0.01	K	IEISELNRVIQR	L			File22119 Spectrum8112 scans: 11874
1	sp|P04264|K2C1_HUMAN	Keratin, type II cytoskeletal 1 OS=Homo sapiens OX=9606 GN=KRT1 PE=1 SV=6	2266	66170	63	58	29	29	48	8.15	6204	1	1	0	735.434	1468.85	2	1468.84	0.018	1	16.44	0.12	K	IEISELNRVIQR	L			File22119 Spectrum8111 scans: 11873
1	sp|P04264|K2C1_HUMAN	Keratin, type II cytoskeletal 1 OS=Homo sapiens OX=9606 GN=KRT1 PE=1 SV=6	2266	66170	63	58	29	29	48	8.15	6256	1	1	1	738.388	1474.76	2	1474.74	0.02	0	60.14	1.6e-05	K	WELLQQVDTSTR	T			File22119 Spectrum9555 scans: 13420
1	sp|P04264|K2C1_HUMAN	Keratin, type II cytoskeletal 1 OS=Homo sapiens OX=9606 GN=KRT1 PE=1 SV=6	2266	66170	63	58	29	29	48	8.15	6260	1	1	0	738.406	1474.8	2	1474.78	0.0202	0	69.59	1.3e-06	R	FLEQQNQVLQTK	W			File22119 Spectrum4360 scans: 7862
1	sp|P04264|K2C1_HUMAN	Keratin, type II cytoskeletal 1 OS=Homo sapiens OX=9606 GN=KRT1 PE=1 SV=6	2266	66170	63	58	29	29	48	8.15	6261	1	1	0	738.407	1474.8	2	1474.78	0.0223	0	68.53	1.6e-06	R	FLEQQNQVLQTK	W			File22119 Spectrum4222 scans: 7715
1	sp|P04264|K2C1_HUMAN	Keratin, type II cytoskeletal 1 OS=Homo sapiens OX=9606 GN=KRT1 PE=1 SV=6	2266	66170	63	58	29	29	48	8.15	6262	1	1	0	738.41	1474.81	2	1474.78	0.0279	0	38.56	0.0015	R	FLEQQNQVLQTK	W			File22119 Spectrum3952 scans: 7432
1	sp|P04264|K2C1_HUMAN	Keratin, type II cytoskeletal 1 OS=Homo sapiens OX=9606 GN=KRT1 PE=1 SV=6	2266	66170	63	58	29	29	48	8.15	6784	1	1	1	508.609	1522.8	3	1522.78	0.0234	1	28.97	0.013	R	LLRDYQELMNTK	L			File22119 Spectrum6421 scans: 10075
1	sp|P04264|K2C1_HUMAN	Keratin, type II cytoskeletal 1 OS=Homo sapiens OX=9606 GN=KRT1 PE=1 SV=6	2266	66170	63	58	29	29	48	8.15	6785	1	1	1	762.41	1522.81	2	1522.78	0.0238	1	23.18	0.052	R	LLRDYQELMNTK	L			File22119 Spectrum6449 scans: 10104
1	sp|P04264|K2C1_HUMAN	Keratin, type II cytoskeletal 1 OS=Homo sapiens OX=9606 GN=KRT1 PE=1 SV=6	2266	66170	63	58	29	29	48	8.15	6992	1	1	1	513.939	1538.79	3	1538.78	0.0183	1	26.29	0.031	R	LLRDYQELMNTK	L	Oxidation (M)	0.000000001000.0	File22119 Spectrum3162 scans: 6567
1	sp|P04264|K2C1_HUMAN	Keratin, type II cytoskeletal 1 OS=Homo sapiens OX=9606 GN=KRT1 PE=1 SV=6	2266	66170	63	58	29	29	48	8.15	6993	1	1	1	770.406	1538.8	2	1538.78	0.0205	1	52.16	7.9e-05	R	LLRDYQELMNTK	L	Oxidation (M)	0.000000001000.0	File22119 Spectrum3159 scans: 6563
1	sp|P04264|K2C1_HUMAN	Keratin, type II cytoskeletal 1 OS=Homo sapiens OX=9606 GN=KRT1 PE=1 SV=6	2266	66170	63	58	29	29	48	8.15	6995	1	1	1	513.94	1538.8	3	1538.78	0.0219	1	14.65	0.45	R	LLRDYQELMNTK	L	Oxidation (M)	0.000000001000.0	File22119 Spectrum3280 scans: 6706
1	sp|P04264|K2C1_HUMAN	Keratin, type II cytoskeletal 1 OS=Homo sapiens OX=9606 GN=KRT1 PE=1 SV=6	2266	66170	63	58	29	29	48	8.15	7673	1	1	1	533.957	1598.85	3	1598.83	0.0242	1	61.37	8.8e-06	K	NKLNDLEDALQQAK	E			File22119 Spectrum8453 scans: 12244
1	sp|P04264|K2C1_HUMAN	Keratin, type II cytoskeletal 1 OS=Homo sapiens OX=9606 GN=KRT1 PE=1 SV=6	2266	66170	63	58	29	29	48	8.15	7674	1	1	1	800.433	1598.85	2	1598.83	0.0247	1	86.97	2.4e-08	K	NKLNDLEDALQQAK	E			File22119 Spectrum8425 scans: 12215
1	sp|P04264|K2C1_HUMAN	Keratin, type II cytoskeletal 1 OS=Homo sapiens OX=9606 GN=KRT1 PE=1 SV=6	2266	66170	63	58	29	29	48	8.15	7675	1	1	1	800.433	1598.85	2	1598.83	0.0257	1	44.46	0.00042	K	NKLNDLEDALQQAK	E			File22119 Spectrum8559 scans: 12356
1	sp|P04264|K2C1_HUMAN	Keratin, type II cytoskeletal 1 OS=Homo sapiens OX=9606 GN=KRT1 PE=1 SV=6	2266	66170	63	58	29	29	48	8.15	8077	1	1	1	819.944	1637.87	2	1637.85	0.0204	1	93.1	4.3e-09	K	SLNNQFASFIDKVR	F			File22119 Spectrum10358 scans: 14258
1	sp|P04264|K2C1_HUMAN	Keratin, type II cytoskeletal 1 OS=Homo sapiens OX=9606 GN=KRT1 PE=1 SV=6	2266	66170	63	58	29	29	48	8.15	8754	1	1	1	858.94	1715.87	2	1715.84	0.0224	0	53.92	5.7e-05	K	QISNLQQSISDAEQR	G			File22119 Spectrum9871 scans: 13751
1	sp|P04264|K2C1_HUMAN	Keratin, type II cytoskeletal 1 OS=Homo sapiens OX=9606 GN=KRT1 PE=1 SV=6	2266	66170	63	58	29	29	48	8.15	8755	1	1	1	858.941	1715.87	2	1715.84	0.0238	0	91.48	1e-08	K	QISNLQQSISDAEQR	G			File22119 Spectrum6198 scans: 9837
1	sp|P04264|K2C1_HUMAN	Keratin, type II cytoskeletal 1 OS=Homo sapiens OX=9606 GN=KRT1 PE=1 SV=6	2266	66170	63	58	29	29	48	8.15	8756	1	1	1	572.964	1715.87	3	1715.84	0.025	0	62.67	7.4e-06	K	QISNLQQSISDAEQR	G			File22119 Spectrum6202 scans: 9841
1	sp|P04264|K2C1_HUMAN	Keratin, type II cytoskeletal 1 OS=Homo sapiens OX=9606 GN=KRT1 PE=1 SV=6	2266	66170	63	58	29	29	48	8.15	9242	1	1	1	883.38	1764.75	2	1764.73	0.0191	0	43.77	0.00017	R	FSSCGGGGGSFGAGGGFGSR	S			File22119 Spectrum4587 scans: 8101
1	sp|P04264|K2C1_HUMAN	Keratin, type II cytoskeletal 1 OS=Homo sapiens OX=9606 GN=KRT1 PE=1 SV=6	2266	66170	63	58	29	29	48	8.15	9243	1	1	1	883.385	1764.76	2	1764.73	0.0276	0	141.57	3e-14	R	FSSCGGGGGSFGAGGGFGSR	S			File22119 Spectrum4799 scans: 8330
1	sp|P04264|K2C1_HUMAN	Keratin, type II cytoskeletal 1 OS=Homo sapiens OX=9606 GN=KRT1 PE=1 SV=6	2266	66170	63	58	29	29	48	8.15	9833	1	1	1	615.663	1843.97	3	1843.94	0.0272	1	39.98	0.0011	K	KQISNLQQSISDAEQR	G			File22119 Spectrum4113 scans: 7600
1	sp|P04264|K2C1_HUMAN	Keratin, type II cytoskeletal 1 OS=Homo sapiens OX=9606 GN=KRT1 PE=1 SV=6	2266	66170	63	58	29	29	48	8.15	9834	1	1	1	922.991	1843.97	2	1843.94	0.0287	1	125.87	3e-12	K	KQISNLQQSISDAEQR	G			File22119 Spectrum4127 scans: 7615
1	sp|P04264|K2C1_HUMAN	Keratin, type II cytoskeletal 1 OS=Homo sapiens OX=9606 GN=KRT1 PE=1 SV=6	2266	66170	63	58	29	29	48	8.15	10531	1	1	1	648.01	1941.01	3	1940.98	0.0285	1	72.78	5.3e-07	K	LNDLEDALQQAKEDLAR	L			File22119 Spectrum11061 scans: 14995
1	sp|P04264|K2C1_HUMAN	Keratin, type II cytoskeletal 1 OS=Homo sapiens OX=9606 GN=KRT1 PE=1 SV=6	2266	66170	63	58	29	29	48	8.15	10820	1	1	1	997.504	1992.99	2	1992.97	0.024	0	18.86	0.17	R	THNLEPYFESFINNLR	R			File22119 Spectrum11800 scans: 15769
1	sp|P04264|K2C1_HUMAN	Keratin, type II cytoskeletal 1 OS=Homo sapiens OX=9606 GN=KRT1 PE=1 SV=6	2266	66170	63	58	29	29	48	8.15	10821	1	1	1	665.34	1993	3	1992.97	0.0285	0	65.85	3.4e-06	R	THNLEPYFESFINNLR	R			File22119 Spectrum11807 scans: 15778
1	sp|P04264|K2C1_HUMAN	Keratin, type II cytoskeletal 1 OS=Homo sapiens OX=9606 GN=KRT1 PE=1 SV=6	2266	66170	63	58	29	29	48	8.15	10920	1	1	1	1009.46	2016.9	2	2016.88	0.0246	1	42.1	0.00035	R	LDSELKNMQDMVEDYR	N	2 Oxidation (M)	0.0000000100100000.0	File22119 Spectrum3177 scans: 6585
1	sp|P04264|K2C1_HUMAN	Keratin, type II cytoskeletal 1 OS=Homo sapiens OX=9606 GN=KRT1 PE=1 SV=6	2266	66170	63	58	29	29	48	8.15	10921	1	1	1	1009.46	2016.91	2	2016.88	0.0295	1	45.96	0.00017	R	LDSELKNMQDMVEDYR	N	2 Oxidation (M)	0.0000000100100000.0	File22119 Spectrum3288 scans: 6715
1	sp|P04264|K2C1_HUMAN	Keratin, type II cytoskeletal 1 OS=Homo sapiens OX=9606 GN=KRT1 PE=1 SV=6	2266	66170	63	58	29	29	48	8.15	11402	1	1	1	717.375	2149.1	3	2149.07	0.0318	1	44.51	0.00038	R	THNLEPYFESFINNLRR	R			File22119 Spectrum11260 scans: 15200
1	sp|P04264|K2C1_HUMAN	Keratin, type II cytoskeletal 1 OS=Homo sapiens OX=9606 GN=KRT1 PE=1 SV=6	2266	66170	63	58	29	29	48	8.15	11873	1	1	1	762.724	2285.15	3	2285.12	0.0314	1	89.22	1e-08	K	AEAESLYQSKYEELQITAGR	H			File22119 Spectrum7773 scans: 11517
1	sp|P04264|K2C1_HUMAN	Keratin, type II cytoskeletal 1 OS=Homo sapiens OX=9606 GN=KRT1 PE=1 SV=6	2266	66170	63	58	29	29	48	8.15	11874	1	1	1	1143.58	2285.15	2	2285.12	0.0323	1	34.07	0.0033	K	AEAESLYQSKYEELQITAGR	H			File22119 Spectrum7818 scans: 11563
1	sp|P04264|K2C1_HUMAN	Keratin, type II cytoskeletal 1 OS=Homo sapiens OX=9606 GN=KRT1 PE=1 SV=6	2266	66170	63	58	29	29	48	8.15	12026	1	1	1	795.331	2382.97	3	2382.94	0.0274	0	26.83	0.0023	R	GGGGGGYGSGGSSYGSGGGSYGSGGGGGGGR	G			File22119 Spectrum453 scans: 3527
1	sp|P04264|K2C1_HUMAN	Keratin, type II cytoskeletal 1 OS=Homo sapiens OX=9606 GN=KRT1 PE=1 SV=6	2266	66170	63	58	29	29	48	8.15	12027	1	1	1	1192.49	2382.97	2	2382.94	0.0298	0	90.51	1e-09	R	GGGGGGYGSGGSSYGSGGGSYGSGGGGGGGR	G			File22119 Spectrum443 scans: 3512
1	sp|P04264|K2C1_HUMAN	Keratin, type II cytoskeletal 1 OS=Homo sapiens OX=9606 GN=KRT1 PE=1 SV=6	2266	66170	63	58	29	29	48	8.15	12028	1	1	1	1192.5	2382.98	2	2382.94	0.0323	0	161.21	8.7e-17	R	GGGGGGYGSGGSSYGSGGGSYGSGGGGGGGR	G			File22119 Spectrum530 scans: 3624
1	sp|P04264|K2C1_HUMAN	Keratin, type II cytoskeletal 1 OS=Homo sapiens OX=9606 GN=KRT1 PE=1 SV=6	2266	66170	63	58	29	29	48	8.15	12261	1	1	1	1291.1	2580.19	2	2580.15	0.0343	0	43.94	0.00023	R	MSGECAPNVSVSVSTSHTTISGGGSR	G	Oxidation (M)	0.10000000000000000000000000.0	File22119 Spectrum3642 scans: 7098
1	sp|P04264|K2C1_HUMAN	Keratin, type II cytoskeletal 1 OS=Homo sapiens OX=9606 GN=KRT1 PE=1 SV=6	2266	66170	63	58	29	29	48	8.15	12262	1	1	1	861.072	2580.2	3	2580.15	0.0405	0	89.73	6.6e-09	R	MSGECAPNVSVSVSTSHTTISGGGSR	G	Oxidation (M)	0.10000000000000000000000000.0	File22119 Spectrum3620 scans: 7076
1	sp|P04264|K2C1_HUMAN	Keratin, type II cytoskeletal 1 OS=Homo sapiens OX=9606 GN=KRT1 PE=1 SV=6	2266	66170	63	58	29	29	48	8.15	12589	1	1	1	1104.79	3311.34	3	3311.3	0.0353	0	125.18	3e-13	R	GSYGSGGSSYGSGGGSYGSGGGGGGHGSYGSGSSSGGYR	G			File22119 Spectrum1187 scans: 4419	emPAI	6.3
2	sp|P11021|BIP_HUMAN	Endoplasmic reticulum chaperone BiP OS=Homo sapiens OX=9606 GN=HSPA5 PE=1 SV=2	1779	72402	46	42	26	25	43.1	5.07	1158	1	1	1	493.768	985.52	2	985.508	0.0126	0	26.94	0.031	R	LTPEEIER	M			File22119 Spectrum2280 scans: 5595
2	sp|P11021|BIP_HUMAN	Endoplasmic reticulum chaperone BiP OS=Homo sapiens OX=9606 GN=HSPA5 PE=1 SV=2	1779	72402	46	42	26	25	43.1	5.07	1159	1	1	1	493.769	985.523	2	985.508	0.0148	0	27.76	0.024	R	LTPEEIER	M			File22119 Spectrum2148 scans: 5452
2	sp|P11021|BIP_HUMAN	Endoplasmic reticulum chaperone BiP OS=Homo sapiens OX=9606 GN=HSPA5 PE=1 SV=2	1779	72402	46	42	26	25	43.1	5.07	3241	1	1	1	609.327	1216.64	2	1216.62	0.016	0	49.23	0.0002	K	DAGTIAGLNVMR	I			File22119 Spectrum8127 scans: 11890
2	sp|P11021|BIP_HUMAN	Endoplasmic reticulum chaperone BiP OS=Homo sapiens OX=9606 GN=HSPA5 PE=1 SV=2	1779	72402	46	42	26	25	43.1	5.07	3309	1	1	0	614.824	1227.63	2	1227.62	0.0124	0	39.09	0.0022	R	VEIIANDQGNR	I			File22119 Spectrum1347 scans: 4599
2	sp|P11021|BIP_HUMAN	Endoplasmic reticulum chaperone BiP OS=Homo sapiens OX=9606 GN=HSPA5 PE=1 SV=2	1779	72402	46	42	26	25	43.1	5.07	3310	1	1	0	614.826	1227.64	2	1227.62	0.0159	0	38.21	0.0024	R	VEIIANDQGNR	I			File22119 Spectrum1233 scans: 4472
2	sp|P11021|BIP_HUMAN	Endoplasmic reticulum chaperone BiP OS=Homo sapiens OX=9606 GN=HSPA5 PE=1 SV=2	1779	72402	46	42	26	25	43.1	5.07	3371	3	1	1	617.32	1232.63	2	1232.62	0.0075	0	2.87	8.8	K	DAGTIAGLNVMR	I	Oxidation (M)	0.000000000010.0	File22119 Spectrum6272 scans: 9915
2	sp|P11021|BIP_HUMAN	Endoplasmic reticulum chaperone BiP OS=Homo sapiens OX=9606 GN=HSPA5 PE=1 SV=2	1779	72402	46	42	26	25	43.1	5.07	3377	1	1	1	617.326	1232.64	2	1232.62	0.0191	0	49.72	0.00019	K	DAGTIAGLNVMR	I	Oxidation (M)	0.000000000010.0	File22119 Spectrum5135 scans: 8690
2	sp|P11021|BIP_HUMAN	Endoplasmic reticulum chaperone BiP OS=Homo sapiens OX=9606 GN=HSPA5 PE=1 SV=2	1779	72402	46	42	26	25	43.1	5.07	3461	1	1	1	414.219	1239.64	3	1239.62	0.0184	1	22.24	0.085	K	MKETAEAYLGK	K			File22119 Spectrum1795 scans: 5083
2	sp|P11021|BIP_HUMAN	Endoplasmic reticulum chaperone BiP OS=Homo sapiens OX=9606 GN=HSPA5 PE=1 SV=2	1779	72402	46	42	26	25	43.1	5.07	3462	1	1	1	620.825	1239.64	2	1239.62	0.019	1	70.66	1.2e-06	K	MKETAEAYLGK	K			File22119 Spectrum1791 scans: 5079
2	sp|P11021|BIP_HUMAN	Endoplasmic reticulum chaperone BiP OS=Homo sapiens OX=9606 GN=HSPA5 PE=1 SV=2	1779	72402	46	42	26	25	43.1	5.07	4337	1	1	1	657.323	1312.63	2	1312.61	0.02	0	72.49	7e-07	K	FEELNMDLFR	S			File22119 Spectrum11131 scans: 15067
2	sp|P11021|BIP_HUMAN	Endoplasmic reticulum chaperone BiP OS=Homo sapiens OX=9606 GN=HSPA5 PE=1 SV=2	1779	72402	46	42	26	25	43.1	5.07	4380	1	1	1	658.831	1315.65	2	1315.63	0.0181	0	48.61	0.00023	R	NELESYAYSLK	N			File22119 Spectrum7893 scans: 11642
2	sp|P11021|BIP_HUMAN	Endoplasmic reticulum chaperone BiP OS=Homo sapiens OX=9606 GN=HSPA5 PE=1 SV=2	1779	72402	46	42	26	25	43.1	5.07	4552	1	1	1	665.319	1328.62	2	1328.61	0.0161	0	61.41	7.7e-06	K	FEELNMDLFR	S	Oxidation (M)	0.0000010000.0	File22119 Spectrum9541 scans: 13405
2	sp|P11021|BIP_HUMAN	Endoplasmic reticulum chaperone BiP OS=Homo sapiens OX=9606 GN=HSPA5 PE=1 SV=2	1779	72402	46	42	26	25	43.1	5.07	5232	1	1	1	699.408	1396.8	2	1396.78	0.0199	0	60.6	4.9e-06	K	ELEEIVQPIISK	L			File22119 Spectrum9381 scans: 13238
2	sp|P11021|BIP_HUMAN	Endoplasmic reticulum chaperone BiP OS=Homo sapiens OX=9606 GN=HSPA5 PE=1 SV=2	1779	72402	46	42	26	25	43.1	5.07	5657	1	1	1	715.86	1429.7	2	1429.68	0.0207	0	67.89	2.4e-06	R	TWNDPSVQQDIK	F			File22119 Spectrum4408 scans: 7913
2	sp|P11021|BIP_HUMAN	Endoplasmic reticulum chaperone BiP OS=Homo sapiens OX=9606 GN=HSPA5 PE=1 SV=2	1779	72402	46	42	26	25	43.1	5.07	5938	2	1	1	725.895	1449.78	2	1449.8	-0.0219	1	0.6	10	K	IQQLVKEFFNGK	E			File22119 Spectrum8143 scans: 11907
2	sp|P11021|BIP_HUMAN	Endoplasmic reticulum chaperone BiP OS=Homo sapiens OX=9606 GN=HSPA5 PE=1 SV=2	1779	72402	46	42	26	25	43.1	5.07	6098	1	1	1	730.893	1459.77	2	1459.75	0.0196	0	66.98	2.9e-06	K	SDIDEIVLVGGSTR	I			File22119 Spectrum9278 scans: 13131
2	sp|P11021|BIP_HUMAN	Endoplasmic reticulum chaperone BiP OS=Homo sapiens OX=9606 GN=HSPA5 PE=1 SV=2	1779	72402	46	42	26	25	43.1	5.07	6693	1	1	1	756.889	1511.76	2	1511.74	0.0188	1	58.51	1.9e-05	R	AKFEELNMDLFR	S			File22119 Spectrum10216 scans: 14111
2	sp|P11021|BIP_HUMAN	Endoplasmic reticulum chaperone BiP OS=Homo sapiens OX=9606 GN=HSPA5 PE=1 SV=2	1779	72402	46	42	26	25	43.1	5.07	6836	1	1	1	764.888	1527.76	2	1527.74	0.0232	1	56.33	3.3e-05	R	AKFEELNMDLFR	S	Oxidation (M)	0.000000010000.0	File22119 Spectrum8423 scans: 12213
2	sp|P11021|BIP_HUMAN	Endoplasmic reticulum chaperone BiP OS=Homo sapiens OX=9606 GN=HSPA5 PE=1 SV=2	1779	72402	46	42	26	25	43.1	5.07	6838	1	1	1	510.262	1527.76	3	1527.74	0.0237	1	45.35	0.00041	R	AKFEELNMDLFR	S	Oxidation (M)	0.000000010000.0	File22119 Spectrum8410 scans: 12198
2	sp|P11021|BIP_HUMAN	Endoplasmic reticulum chaperone BiP OS=Homo sapiens OX=9606 GN=HSPA5 PE=1 SV=2	1779	72402	46	42	26	25	43.1	5.07	6933	1	1	1	768.914	1535.81	2	1535.79	0.0238	0	79.15	1.5e-07	K	TFAPEEISAMVLTK	M			File22119 Spectrum11183 scans: 15121
2	sp|P11021|BIP_HUMAN	Endoplasmic reticulum chaperone BiP OS=Homo sapiens OX=9606 GN=HSPA5 PE=1 SV=2	1779	72402	46	42	26	25	43.1	5.07	7141	1	1	1	776.91	1551.81	2	1551.79	0.0205	0	56.58	2.8e-05	K	TFAPEEISAMVLTK	M	Oxidation (M)	0.00000000010000.0	File22119 Spectrum9869 scans: 13749
2	sp|P11021|BIP_HUMAN	Endoplasmic reticulum chaperone BiP OS=Homo sapiens OX=9606 GN=HSPA5 PE=1 SV=2	1779	72402	46	42	26	25	43.1	5.07	7271	1	1	1	783.904	1565.79	2	1565.77	0.0218	0	45.96	0.00035	R	ITPSYVAFTPEGER	L			File22119 Spectrum7656 scans: 11394
2	sp|P11021|BIP_HUMAN	Endoplasmic reticulum chaperone BiP OS=Homo sapiens OX=9606 GN=HSPA5 PE=1 SV=2	1779	72402	46	42	26	25	43.1	5.07	7570	1	1	1	794.941	1587.87	2	1587.85	0.0208	1	72.59	5.7e-07	K	KSDIDEIVLVGGSTR	I			File22119 Spectrum7286 scans: 11002
2	sp|P11021|BIP_HUMAN	Endoplasmic reticulum chaperone BiP OS=Homo sapiens OX=9606 GN=HSPA5 PE=1 SV=2	1779	72402	46	42	26	25	43.1	5.07	7571	1	1	1	530.297	1587.87	3	1587.85	0.0211	1	49.77	0.00011	K	KSDIDEIVLVGGSTR	I			File22119 Spectrum7284 scans: 11000
2	sp|P11021|BIP_HUMAN	Endoplasmic reticulum chaperone BiP OS=Homo sapiens OX=9606 GN=HSPA5 PE=1 SV=2	1779	72402	46	42	26	25	43.1	5.07	7716	1	1	1	802.947	1603.88	2	1603.86	0.0229	0	82.66	3.6e-08	K	TKPYIQVDIGGGQTK	T			File22119 Spectrum4526 scans: 8038
2	sp|P11021|BIP_HUMAN	Endoplasmic reticulum chaperone BiP OS=Homo sapiens OX=9606 GN=HSPA5 PE=1 SV=2	1779	72402	46	42	26	25	43.1	5.07	8274	1	1	0	830.465	1658.91	2	1658.89	0.027	0	85.12	2.5e-08	R	IINEPTAAAIAYGLDK	R			File22119 Spectrum9831 scans: 13708
2	sp|P11021|BIP_HUMAN	Endoplasmic reticulum chaperone BiP OS=Homo sapiens OX=9606 GN=HSPA5 PE=1 SV=2	1779	72402	46	42	26	25	43.1	5.07	8432	1	1	1	839.418	1676.82	2	1676.8	0.0202	0	3.65	6.5	K	NQLTSNPENTVFDAK	R			File22119 Spectrum5993 scans: 9612
2	sp|P11021|BIP_HUMAN	Endoplasmic reticulum chaperone BiP OS=Homo sapiens OX=9606 GN=HSPA5 PE=1 SV=2	1779	72402	46	42	26	25	43.1	5.07	8433	1	1	1	839.42	1676.83	2	1676.8	0.0258	0	69.62	1.8e-06	K	NQLTSNPENTVFDAK	R			File22119 Spectrum5879 scans: 9479
2	sp|P11021|BIP_HUMAN	Endoplasmic reticulum chaperone BiP OS=Homo sapiens OX=9606 GN=HSPA5 PE=1 SV=2	1779	72402	46	42	26	25	43.1	5.07	9656	1	1	1	606.011	1815.01	3	1814.99	0.0227	1	75.04	1.5e-07	R	IINEPTAAAIAYGLDKR	E			File22119 Spectrum9010 scans: 12839
2	sp|P11021|BIP_HUMAN	Endoplasmic reticulum chaperone BiP OS=Homo sapiens OX=9606 GN=HSPA5 PE=1 SV=2	1779	72402	46	42	26	25	43.1	5.07	9657	1	1	1	908.514	1815.01	2	1814.99	0.0253	1	111.88	3e-11	R	IINEPTAAAIAYGLDKR	E			File22119 Spectrum8963 scans: 12788
2	sp|P11021|BIP_HUMAN	Endoplasmic reticulum chaperone BiP OS=Homo sapiens OX=9606 GN=HSPA5 PE=1 SV=2	1779	72402	46	42	26	25	43.1	5.07	9670	1	1	1	909.937	1817.86	2	1817.83	0.0272	0	28.82	0.014	K	LYGSAGPPPTGEEDTAEK	D			File22119 Spectrum2120 scans: 5421
2	sp|P11021|BIP_HUMAN	Endoplasmic reticulum chaperone BiP OS=Homo sapiens OX=9606 GN=HSPA5 PE=1 SV=2	1779	72402	46	42	26	25	43.1	5.07	9671	1	1	1	909.939	1817.86	2	1817.83	0.0307	0	52.33	6.4e-05	K	LYGSAGPPPTGEEDTAEK	D			File22119 Spectrum1957 scans: 5252
2	sp|P11021|BIP_HUMAN	Endoplasmic reticulum chaperone BiP OS=Homo sapiens OX=9606 GN=HSPA5 PE=1 SV=2	1779	72402	46	42	26	25	43.1	5.07	9752	1	1	1	917.47	1832.93	2	1832.9	0.0242	1	90.6	1.1e-08	K	NQLTSNPENTVFDAKR	L			File22119 Spectrum4486 scans: 7995
2	sp|P11021|BIP_HUMAN	Endoplasmic reticulum chaperone BiP OS=Homo sapiens OX=9606 GN=HSPA5 PE=1 SV=2	1779	72402	46	42	26	25	43.1	5.07	9753	1	1	1	611.983	1832.93	3	1832.9	0.025	1	71.83	8.7e-07	K	NQLTSNPENTVFDAKR	L			File22119 Spectrum4472 scans: 7981
2	sp|P11021|BIP_HUMAN	Endoplasmic reticulum chaperone BiP OS=Homo sapiens OX=9606 GN=HSPA5 PE=1 SV=2	1779	72402	46	42	26	25	43.1	5.07	9772	1	1	1	918.984	1835.95	2	1835.93	0.0277	0	122.21	6.7e-12	K	SQIFSTASDNQPTVTIK	V			File22119 Spectrum6829 scans: 10513
2	sp|P11021|BIP_HUMAN	Endoplasmic reticulum chaperone BiP OS=Homo sapiens OX=9606 GN=HSPA5 PE=1 SV=2	1779	72402	46	42	26	25	43.1	5.07	10127	1	1	1	630.005	1886.99	3	1886.96	0.0282	0	68.57	1.5e-06	K	VTHAVVTVPAYFNDAQR	Q			File22119 Spectrum7337 scans: 11055
2	sp|P11021|BIP_HUMAN	Endoplasmic reticulum chaperone BiP OS=Homo sapiens OX=9606 GN=HSPA5 PE=1 SV=2	1779	72402	46	42	26	25	43.1	5.07	10128	1	1	1	944.504	1886.99	2	1886.96	0.029	0	68.38	1.5e-06	K	VTHAVVTVPAYFNDAQR	Q			File22119 Spectrum7338 scans: 11056
2	sp|P11021|BIP_HUMAN	Endoplasmic reticulum chaperone BiP OS=Homo sapiens OX=9606 GN=HSPA5 PE=1 SV=2	1779	72402	46	42	26	25	43.1	5.07	10463	1	1	1	645.349	1933.03	3	1933.01	0.0201	0	50.61	9.5e-05	K	DNHLLGTFDLTGIPPAPR	G			File22119 Spectrum10715 scans: 14634
2	sp|P11021|BIP_HUMAN	Endoplasmic reticulum chaperone BiP OS=Homo sapiens OX=9606 GN=HSPA5 PE=1 SV=2	1779	72402	46	42	26	25	43.1	5.07	10464	1	1	1	645.351	1933.03	3	1933.01	0.0251	0	59.2	1.2e-05	K	DNHLLGTFDLTGIPPAPR	G			File22119 Spectrum10854 scans: 14780
2	sp|P11021|BIP_HUMAN	Endoplasmic reticulum chaperone BiP OS=Homo sapiens OX=9606 GN=HSPA5 PE=1 SV=2	1779	72402	46	42	26	25	43.1	5.07	10465	1	1	1	967.524	1933.03	2	1933.01	0.0285	0	87.49	1.7e-08	K	DNHLLGTFDLTGIPPAPR	G			File22119 Spectrum10717 scans: 14636
2	sp|P11021|BIP_HUMAN	Endoplasmic reticulum chaperone BiP OS=Homo sapiens OX=9606 GN=HSPA5 PE=1 SV=2	1779	72402	46	42	26	25	43.1	5.07	10667	1	1	1	983.033	1964.05	2	1964.02	0.0308	1	64.22	2.5e-06	K	KSQIFSTASDNQPTVTIK	V			File22119 Spectrum4971 scans: 8508
2	sp|P11021|BIP_HUMAN	Endoplasmic reticulum chaperone BiP OS=Homo sapiens OX=9606 GN=HSPA5 PE=1 SV=2	1779	72402	46	42	26	25	43.1	5.07	10726	1	1	1	658.983	1973.93	3	1973.9	0.0275	0	57.87	1.4e-05	K	IEWLESHQDADIEDFK	A			File22119 Spectrum9368 scans: 13224
2	sp|P11021|BIP_HUMAN	Endoplasmic reticulum chaperone BiP OS=Homo sapiens OX=9606 GN=HSPA5 PE=1 SV=2	1779	72402	46	42	26	25	43.1	5.07	10727	1	1	1	987.972	1973.93	2	1973.9	0.0285	0	86.81	1.8e-08	K	IEWLESHQDADIEDFK	A			File22119 Spectrum9386 scans: 13243
2	sp|P11021|BIP_HUMAN	Endoplasmic reticulum chaperone BiP OS=Homo sapiens OX=9606 GN=HSPA5 PE=1 SV=2	1779	72402	46	42	26	25	43.1	5.07	11451	1	1	1	1088.51	2175.01	2	2174.99	0.028	1	77.06	1.9e-07	K	LYGSAGPPPTGEEDTAEKDEL	-			File22119 Spectrum5663 scans: 9250
2	sp|P11021|BIP_HUMAN	Endoplasmic reticulum chaperone BiP OS=Homo sapiens OX=9606 GN=HSPA5 PE=1 SV=2	1779	72402	46	42	26	25	43.1	5.07	11452	1	1	1	1088.52	2175.02	2	2174.99	0.0302	1	29.86	0.01	K	LYGSAGPPPTGEEDTAEKDEL	-			File22119 Spectrum5797 scans: 9393
2	sp|P11021|BIP_HUMAN	Endoplasmic reticulum chaperone BiP OS=Homo sapiens OX=9606 GN=HSPA5 PE=1 SV=2	1779	72402	46	42	26	25	43.1	5.07	11453	1	1	1	1088.52	2175.02	2	2174.99	0.0336	1	60.34	8.7e-06	K	LYGSAGPPPTGEEDTAEKDEL	-			File22119 Spectrum5527 scans: 9107	emPAI	4.16
3	sp|P35908|K22E_HUMAN	Keratin, type II cytoskeletal 2 epidermal OS=Homo sapiens OX=9606 GN=KRT2 PE=1 SV=2	1643	65678	60	52	34	30	52.4	8.07	309	1	1	0	414.224	826.434	2	826.423	0.0111	0	48.78	0.00017	K	FASFIDK	V			File22119 Spectrum5244 scans: 8807
3	sp|P35908|K22E_HUMAN	Keratin, type II cytoskeletal 2 epidermal OS=Homo sapiens OX=9606 GN=KRT2 PE=1 SV=2	1643	65678	60	52	34	30	52.4	8.07	329	1	1	1	416.256	830.498	2	830.486	0.012	0	35.33	0.0032	R	SLVGLGGTK	S			File22119 Spectrum2814 scans: 6169
3	sp|P35908|K22E_HUMAN	Keratin, type II cytoskeletal 2 epidermal OS=Homo sapiens OX=9606 GN=KRT2 PE=1 SV=2	1643	65678	60	52	34	30	52.4	8.07	1050	1	0	0	487.275	972.536	2	972.524	0.012	0	35.89	0.005	K	IEISELNR	V			File22119 Spectrum4328 scans: 7828
3	sp|P35908|K22E_HUMAN	Keratin, type II cytoskeletal 2 epidermal OS=Homo sapiens OX=9606 GN=KRT2 PE=1 SV=2	1643	65678	60	52	34	30	52.4	8.07	1051	1	0	0	487.277	972.54	2	972.524	0.0156	0	38.02	0.0029	K	IEISELNR	V			File22119 Spectrum4193 scans: 7685
3	sp|P35908|K22E_HUMAN	Keratin, type II cytoskeletal 2 epidermal OS=Homo sapiens OX=9606 GN=KRT2 PE=1 SV=2	1643	65678	60	52	34	30	52.4	8.07	1533	1	1	1	519.273	1036.53	2	1036.52	0.0124	0	47.51	0.00026	R	YLDGLTAER	T			File22119 Spectrum4387 scans: 7890
3	sp|P35908|K22E_HUMAN	Keratin, type II cytoskeletal 2 epidermal OS=Homo sapiens OX=9606 GN=KRT2 PE=1 SV=2	1643	65678	60	52	34	30	52.4	8.07	1534	1	1	1	519.273	1036.53	2	1036.52	0.013	0	34.3	0.0056	R	YLDGLTAER	T			File22119 Spectrum3012 scans: 6378
3	sp|P35908|K22E_HUMAN	Keratin, type II cytoskeletal 2 epidermal OS=Homo sapiens OX=9606 GN=KRT2 PE=1 SV=2	1643	65678	60	52	34	30	52.4	8.07	1541	1	1	1	521.289	1040.56	2	1040.55	0.0135	0	35.28	0.0028	K	VDPEIQNVK	A			File22119 Spectrum1255 scans: 4496
3	sp|P35908|K22E_HUMAN	Keratin, type II cytoskeletal 2 epidermal OS=Homo sapiens OX=9606 GN=KRT2 PE=1 SV=2	1643	65678	60	52	34	30	52.4	8.07	1859	1	1	0	361.543	1081.61	3	1081.59	0.0152	1	34.61	0.0034	K	FASFIDKVR	F			File22119 Spectrum5727 scans: 9318
3	sp|P35908|K22E_HUMAN	Keratin, type II cytoskeletal 2 epidermal OS=Homo sapiens OX=9606 GN=KRT2 PE=1 SV=2	1643	65678	60	52	34	30	52.4	8.07	1860	1	1	0	541.811	1081.61	2	1081.59	0.0159	1	47	0.00019	K	FASFIDKVR	F			File22119 Spectrum5720 scans: 9311
3	sp|P35908|K22E_HUMAN	Keratin, type II cytoskeletal 2 epidermal OS=Homo sapiens OX=9606 GN=KRT2 PE=1 SV=2	1643	65678	60	52	34	30	52.4	8.07	1877	1	1	1	542.76	1083.51	2	1083.49	0.0152	0	29.7	0.012	K	DVDNAYMIK	V	Oxidation (M)	0.000000100.0	File22119 Spectrum2272 scans: 5586
3	sp|P35908|K22E_HUMAN	Keratin, type II cytoskeletal 2 epidermal OS=Homo sapiens OX=9606 GN=KRT2 PE=1 SV=2	1643	65678	60	52	34	30	52.4	8.07	1878	1	1	1	542.761	1083.51	2	1083.49	0.0163	0	10.69	0.94	K	DVDNAYMIK	V	Oxidation (M)	0.000000100.0	File22119 Spectrum2409 scans: 5735
3	sp|P35908|K22E_HUMAN	Keratin, type II cytoskeletal 2 epidermal OS=Homo sapiens OX=9606 GN=KRT2 PE=1 SV=2	1643	65678	60	52	34	30	52.4	8.07	2086	1	1	0	554.281	1106.55	2	1106.54	0.0114	0	36.53	0.004	K	AQYEEIAQR	S			File22119 Spectrum935 scans: 4129
3	sp|P35908|K22E_HUMAN	Keratin, type II cytoskeletal 2 epidermal OS=Homo sapiens OX=9606 GN=KRT2 PE=1 SV=2	1643	65678	60	52	34	30	52.4	8.07	2345	1	1	1	566.266	1130.52	2	1130.5	0.0141	0	33.93	0.0034	R	STSSFSCLSR	H			File22119 Spectrum2343 scans: 5664
3	sp|P35908|K22E_HUMAN	Keratin, type II cytoskeletal 2 epidermal OS=Homo sapiens OX=9606 GN=KRT2 PE=1 SV=2	1643	65678	60	52	34	30	52.4	8.07	2569	1	1	0	578.279	1154.54	2	1154.53	0.0157	0	32.34	0.0063	R	DYQELMNVK	L	Oxidation (M)	0.000001000.0	File22119 Spectrum2661 scans: 6009
3	sp|P35908|K22E_HUMAN	Keratin, type II cytoskeletal 2 epidermal OS=Homo sapiens OX=9606 GN=KRT2 PE=1 SV=2	1643	65678	60	52	34	30	52.4	8.07	2570	1	1	0	578.279	1154.54	2	1154.53	0.0158	0	33.64	0.0045	R	DYQELMNVK	L	Oxidation (M)	0.000001000.0	File22119 Spectrum2529 scans: 5867
3	sp|P35908|K22E_HUMAN	Keratin, type II cytoskeletal 2 epidermal OS=Homo sapiens OX=9606 GN=KRT2 PE=1 SV=2	1643	65678	60	52	34	30	52.4	8.07	2968	1	1	1	597.319	1192.62	2	1192.61	0.0147	0	67.39	2.7e-06	K	YEELQVTVGR	H			File22119 Spectrum5036 scans: 8580
3	sp|P35908|K22E_HUMAN	Keratin, type II cytoskeletal 2 epidermal OS=Homo sapiens OX=9606 GN=KRT2 PE=1 SV=2	1643	65678	60	52	34	30	52.4	8.07	2969	1	1	1	597.319	1192.62	2	1192.61	0.0155	0	35.2	0.0044	K	YEELQVTVGR	H			File22119 Spectrum4898 scans: 8433
3	sp|P35908|K22E_HUMAN	Keratin, type II cytoskeletal 2 epidermal OS=Homo sapiens OX=9606 GN=KRT2 PE=1 SV=2	1643	65678	60	52	34	30	52.4	8.07	3154	1	1	1	604.817	1207.62	2	1207.61	0.0119	0	36.9	0.0032	R	TAAENDFVTLK	K			File22119 Spectrum5619 scans: 9204
3	sp|P35908|K22E_HUMAN	Keratin, type II cytoskeletal 2 epidermal OS=Homo sapiens OX=9606 GN=KRT2 PE=1 SV=2	1643	65678	60	52	34	30	52.4	8.07	3155	2	1	1	604.821	1207.63	2	1207.61	0.0181	0	11.69	0.99	R	TAAENDFVTLK	K			File22119 Spectrum2171 scans: 5477
3	sp|P35908|K22E_HUMAN	Keratin, type II cytoskeletal 2 epidermal OS=Homo sapiens OX=9606 GN=KRT2 PE=1 SV=2	1643	65678	60	52	34	30	52.4	8.07	3622	1	1	1	627.814	1253.61	2	1253.6	0.0132	0	62.58	7.6e-06	R	GFSSGSAVVSGGSR	R			File22119 Spectrum1355 scans: 4609
3	sp|P35908|K22E_HUMAN	Keratin, type II cytoskeletal 2 epidermal OS=Homo sapiens OX=9606 GN=KRT2 PE=1 SV=2	1643	65678	60	52	34	30	52.4	8.07	3623	1	1	1	627.815	1253.62	2	1253.6	0.0163	0	70.91	1.2e-06	R	GFSSGSAVVSGGSR	R			File22119 Spectrum1241 scans: 4481
3	sp|P35908|K22E_HUMAN	Keratin, type II cytoskeletal 2 epidermal OS=Homo sapiens OX=9606 GN=KRT2 PE=1 SV=2	1643	65678	60	52	34	30	52.4	8.07	3624	1	1	1	627.817	1253.62	2	1253.6	0.0204	0	30.71	0.013	R	GFSSGSAVVSGGSR	R			File22119 Spectrum1478 scans: 4743
3	sp|P35908|K22E_HUMAN	Keratin, type II cytoskeletal 2 epidermal OS=Homo sapiens OX=9606 GN=KRT2 PE=1 SV=2	1643	65678	60	52	34	30	52.4	8.07	3743	1	1	0	632.36	1262.71	2	1262.69	0.0192	0	32.07	0.0055	K	LALDVEIATYR	K			File22119 Spectrum9860 scans: 13738
3	sp|P35908|K22E_HUMAN	Keratin, type II cytoskeletal 2 epidermal OS=Homo sapiens OX=9606 GN=KRT2 PE=1 SV=2	1643	65678	60	52	34	30	52.4	8.07	4449	1	1	1	660.804	1319.59	2	1319.58	0.0171	0	6.49	1.6	R	HGGGGGGFGGGGFGSR	S			File22119 Spectrum1034 scans: 4238
3	sp|P35908|K22E_HUMAN	Keratin, type II cytoskeletal 2 epidermal OS=Homo sapiens OX=9606 GN=KRT2 PE=1 SV=2	1643	65678	60	52	34	30	52.4	8.07	4450	1	1	1	440.872	1319.59	3	1319.58	0.0179	0	30.83	0.006	R	HGGGGGGFGGGGFGSR	S			File22119 Spectrum1018 scans: 4221
3	sp|P35908|K22E_HUMAN	Keratin, type II cytoskeletal 2 epidermal OS=Homo sapiens OX=9606 GN=KRT2 PE=1 SV=2	1643	65678	60	52	34	30	52.4	8.07	4553	1	1	1	665.329	1328.64	2	1328.63	0.0122	0	56.17	3.5e-05	K	NVQDAIADAEQR	G			File22119 Spectrum4635 scans: 8154
3	sp|P35908|K22E_HUMAN	Keratin, type II cytoskeletal 2 epidermal OS=Homo sapiens OX=9606 GN=KRT2 PE=1 SV=2	1643	65678	60	52	34	30	52.4	8.07	4554	1	1	1	665.333	1328.65	2	1328.63	0.0199	0	66.76	3.2e-06	K	NVQDAIADAEQR	G			File22119 Spectrum4496 scans: 8006
3	sp|P35908|K22E_HUMAN	Keratin, type II cytoskeletal 2 epidermal OS=Homo sapiens OX=9606 GN=KRT2 PE=1 SV=2	1643	65678	60	52	34	30	52.4	8.07	4555	1	1	1	665.334	1328.65	2	1328.63	0.0205	0	62.43	8.5e-06	K	NVQDAIADAEQR	G			File22119 Spectrum1506 scans: 4773
3	sp|P35908|K22E_HUMAN	Keratin, type II cytoskeletal 2 epidermal OS=Homo sapiens OX=9606 GN=KRT2 PE=1 SV=2	1643	65678	60	52	34	30	52.4	8.07	4562	1	1	0	665.375	1328.74	2	1328.72	0.0168	0	56.82	2.2e-05	R	NLDLDSIIAEVK	A			File22119 Spectrum11695 scans: 15655
3	sp|P35908|K22E_HUMAN	Keratin, type II cytoskeletal 2 epidermal OS=Homo sapiens OX=9606 GN=KRT2 PE=1 SV=2	1643	65678	60	52	34	30	52.4	8.07	4602	1	1	1	446.248	1335.72	3	1335.7	0.0194	1	35.96	0.0024	R	TAAENDFVTLKK	D			File22119 Spectrum2903 scans: 6263
3	sp|P35908|K22E_HUMAN	Keratin, type II cytoskeletal 2 epidermal OS=Homo sapiens OX=9606 GN=KRT2 PE=1 SV=2	1643	65678	60	52	34	30	52.4	8.07	4603	1	1	1	668.869	1335.72	2	1335.7	0.0195	1	58	1.5e-05	R	TAAENDFVTLKK	D			File22119 Spectrum2870 scans: 6228
3	sp|P35908|K22E_HUMAN	Keratin, type II cytoskeletal 2 epidermal OS=Homo sapiens OX=9606 GN=KRT2 PE=1 SV=2	1643	65678	60	52	34	30	52.4	8.07	4678	1	1	1	448.595	1342.76	3	1342.75	0.0168	1	41.25	0.00054	K	EIKIEISELNR	V			File22119 Spectrum7205 scans: 10912
3	sp|P35908|K22E_HUMAN	Keratin, type II cytoskeletal 2 epidermal OS=Homo sapiens OX=9606 GN=KRT2 PE=1 SV=2	1643	65678	60	52	34	30	52.4	8.07	4679	1	1	1	672.389	1342.76	2	1342.75	0.017	1	37.36	0.0013	K	EIKIEISELNR	V			File22119 Spectrum7196 scans: 10902
3	sp|P35908|K22E_HUMAN	Keratin, type II cytoskeletal 2 epidermal OS=Homo sapiens OX=9606 GN=KRT2 PE=1 SV=2	1643	65678	60	52	34	30	52.4	8.07	4938	1	1	1	686.369	1370.72	2	1370.7	0.0188	0	65.99	3.6e-06	K	LNDLEEALQQAK	E			File22119 Spectrum8660 scans: 12462
3	sp|P35908|K22E_HUMAN	Keratin, type II cytoskeletal 2 epidermal OS=Homo sapiens OX=9606 GN=KRT2 PE=1 SV=2	1643	65678	60	52	34	30	52.4	8.07	5230	1	1	0	466.593	1396.76	3	1396.73	0.021	1	16.15	0.28	K	TLNNKFASFIDK	V			File22119 Spectrum7318 scans: 11035
3	sp|P35908|K22E_HUMAN	Keratin, type II cytoskeletal 2 epidermal OS=Homo sapiens OX=9606 GN=KRT2 PE=1 SV=2	1643	65678	60	52	34	30	52.4	8.07	6103	1	1	1	730.914	1459.81	2	1459.79	0.0223	0	111.14	6.7e-11	K	VDLLNQEIEFLK	V			File22119 Spectrum11480 scans: 15430
3	sp|P35908|K22E_HUMAN	Keratin, type II cytoskeletal 2 epidermal OS=Homo sapiens OX=9606 GN=KRT2 PE=1 SV=2	1643	65678	60	52	34	30	52.4	8.07	6203	1	0	0	490.625	1468.85	3	1468.84	0.0178	1	27.3	0.01	K	IEISELNRVIQR	L			File22119 Spectrum8112 scans: 11874
3	sp|P35908|K22E_HUMAN	Keratin, type II cytoskeletal 2 epidermal OS=Homo sapiens OX=9606 GN=KRT2 PE=1 SV=2	1643	65678	60	52	34	30	52.4	8.07	6204	1	0	0	735.434	1468.85	2	1468.84	0.018	1	16.44	0.12	K	IEISELNRVIQR	L			File22119 Spectrum8111 scans: 11873
3	sp|P35908|K22E_HUMAN	Keratin, type II cytoskeletal 2 epidermal OS=Homo sapiens OX=9606 GN=KRT2 PE=1 SV=2	1643	65678	60	52	34	30	52.4	8.07	6260	1	0	0	738.406	1474.8	2	1474.78	0.0202	0	69.59	1.3e-06	R	FLEQQNQVLQTK	W			File22119 Spectrum4360 scans: 7862
3	sp|P35908|K22E_HUMAN	Keratin, type II cytoskeletal 2 epidermal OS=Homo sapiens OX=9606 GN=KRT2 PE=1 SV=2	1643	65678	60	52	34	30	52.4	8.07	6261	1	0	0	738.407	1474.8	2	1474.78	0.0223	0	68.53	1.6e-06	R	FLEQQNQVLQTK	W			File22119 Spectrum4222 scans: 7715
3	sp|P35908|K22E_HUMAN	Keratin, type II cytoskeletal 2 epidermal OS=Homo sapiens OX=9606 GN=KRT2 PE=1 SV=2	1643	65678	60	52	34	30	52.4	8.07	6262	1	0	0	738.41	1474.81	2	1474.78	0.0279	0	38.56	0.0015	R	FLEQQNQVLQTK	W			File22119 Spectrum3952 scans: 7432
3	sp|P35908|K22E_HUMAN	Keratin, type II cytoskeletal 2 epidermal OS=Homo sapiens OX=9606 GN=KRT2 PE=1 SV=2	1643	65678	60	52	34	30	52.4	8.07	6771	1	1	0	507.948	1520.82	3	1520.8	0.0209	1	29.92	0.011	R	LLRDYQELMNVK	L			File22119 Spectrum7816 scans: 11561
3	sp|P35908|K22E_HUMAN	Keratin, type II cytoskeletal 2 epidermal OS=Homo sapiens OX=9606 GN=KRT2 PE=1 SV=2	1643	65678	60	52	34	30	52.4	8.07	6957	1	1	0	513.281	1536.82	3	1536.8	0.0242	1	24.88	0.034	R	LLRDYQELMNVK	L	Oxidation (M)	0.000000001000.0	File22119 Spectrum4690 scans: 8214
3	sp|P35908|K22E_HUMAN	Keratin, type II cytoskeletal 2 epidermal OS=Homo sapiens OX=9606 GN=KRT2 PE=1 SV=2	1643	65678	60	52	34	30	52.4	8.07	7797	1	1	1	807.438	1612.86	2	1612.84	0.0186	1	74.16	4.2e-07	R	NKLNDLEEALQQAK	E			File22119 Spectrum9069 scans: 12901
3	sp|P35908|K22E_HUMAN	Keratin, type II cytoskeletal 2 epidermal OS=Homo sapiens OX=9606 GN=KRT2 PE=1 SV=2	1643	65678	60	52	34	30	52.4	8.07	7798	1	1	1	538.628	1612.86	3	1612.84	0.0203	1	50.63	9.6e-05	R	NKLNDLEEALQQAK	E			File22119 Spectrum9073 scans: 12905
3	sp|P35908|K22E_HUMAN	Keratin, type II cytoskeletal 2 epidermal OS=Homo sapiens OX=9606 GN=KRT2 PE=1 SV=2	1643	65678	60	52	34	30	52.4	8.07	8971	1	1	1	871.388	1740.76	2	1740.74	0.0207	0	18.82	0.062	R	GGSGGGGSISGGGYGSGGGSGGR	Y			File22119 Spectrum66 scans: 2755
3	sp|P35908|K22E_HUMAN	Keratin, type II cytoskeletal 2 epidermal OS=Homo sapiens OX=9606 GN=KRT2 PE=1 SV=2	1643	65678	60	52	34	30	52.4	8.07	10612	1	1	1	652.683	1955.03	3	1955	0.0312	1	55.47	2.6e-05	K	LNDLEEALQQAKEDLAR	L			File22119 Spectrum11284 scans: 15226
3	sp|P35908|K22E_HUMAN	Keratin, type II cytoskeletal 2 epidermal OS=Homo sapiens OX=9606 GN=KRT2 PE=1 SV=2	1643	65678	60	52	34	30	52.4	8.07	10666	1	1	1	655.674	1964	3	1963.97	0.0284	1	55.67	3e-05	K	NVQDAIADAEQRGEHALK	D			File22119 Spectrum8252 scans: 12030
3	sp|P35908|K22E_HUMAN	Keratin, type II cytoskeletal 2 epidermal OS=Homo sapiens OX=9606 GN=KRT2 PE=1 SV=2	1643	65678	60	52	34	30	52.4	8.07	11333	1	1	1	1064.49	2126.97	2	2126.94	0.0245	0	44.62	0.00024	R	TSQNSELNNMQDLVEDYK	K			File22119 Spectrum10048 scans: 13935
3	sp|P35908|K22E_HUMAN	Keratin, type II cytoskeletal 2 epidermal OS=Homo sapiens OX=9606 GN=KRT2 PE=1 SV=2	1643	65678	60	52	34	30	52.4	8.07	11376	1	1	1	1072.49	2142.97	2	2142.94	0.0284	0	86.77	1.5e-08	R	TSQNSELNNMQDLVEDYK	K	Oxidation (M)	0.000000000100000000.0	File22119 Spectrum5551 scans: 9132
3	sp|P35908|K22E_HUMAN	Keratin, type II cytoskeletal 2 epidermal OS=Homo sapiens OX=9606 GN=KRT2 PE=1 SV=2	1643	65678	60	52	34	30	52.4	8.07	11377	1	1	1	1072.49	2142.97	2	2142.94	0.0348	0	87.03	1.5e-08	R	TSQNSELNNMQDLVEDYK	K	Oxidation (M)	0.000000000100000000.0	File22119 Spectrum5409 scans: 8983
3	sp|P35908|K22E_HUMAN	Keratin, type II cytoskeletal 2 epidermal OS=Homo sapiens OX=9606 GN=KRT2 PE=1 SV=2	1643	65678	60	52	34	30	52.4	8.07	11770	1	1	1	564.753	2254.98	4	2254.94	0.0388	1	2.66	2.5	R	GSSSGGGYSSGSSSYGSGGRQSGSR	G			File22119 Spectrum641 scans: 3767
3	sp|P35908|K22E_HUMAN	Keratin, type II cytoskeletal 2 epidermal OS=Homo sapiens OX=9606 GN=KRT2 PE=1 SV=2	1643	65678	60	52	34	30	52.4	8.07	11773	1	1	1	1128.54	2255.07	2	2255.04	0.0304	1	101.12	7.6e-10	R	TSQNSELNNMQDLVEDYKK	K			File22119 Spectrum8959 scans: 12784
3	sp|P35908|K22E_HUMAN	Keratin, type II cytoskeletal 2 epidermal OS=Homo sapiens OX=9606 GN=KRT2 PE=1 SV=2	1643	65678	60	52	34	30	52.4	8.07	11774	1	1	1	752.697	2255.07	3	2255.04	0.0306	1	79.58	1.1e-07	R	TSQNSELNNMQDLVEDYKK	K			File22119 Spectrum8957 scans: 12782
3	sp|P35908|K22E_HUMAN	Keratin, type II cytoskeletal 2 epidermal OS=Homo sapiens OX=9606 GN=KRT2 PE=1 SV=2	1643	65678	60	52	34	30	52.4	8.07	11835	1	1	1	1136.54	2271.06	2	2271.03	0.026	1	84.2	3.1e-08	R	TSQNSELNNMQDLVEDYKK	K	Oxidation (M)	0.0000000001000000000.0	File22119 Spectrum3763 scans: 7230
3	sp|P35908|K22E_HUMAN	Keratin, type II cytoskeletal 2 epidermal OS=Homo sapiens OX=9606 GN=KRT2 PE=1 SV=2	1643	65678	60	52	34	30	52.4	8.07	11836	1	1	1	758.028	2271.06	3	2271.03	0.0285	1	61.59	5.7e-06	R	TSQNSELNNMQDLVEDYKK	K	Oxidation (M)	0.0000000001000000000.0	File22119 Spectrum3734 scans: 7197
3	sp|P35908|K22E_HUMAN	Keratin, type II cytoskeletal 2 epidermal OS=Homo sapiens OX=9606 GN=KRT2 PE=1 SV=2	1643	65678	60	52	34	30	52.4	8.07	11837	1	1	1	758.029	2271.06	3	2271.03	0.0321	1	75.84	2.3e-07	R	TSQNSELNNMQDLVEDYKK	K	Oxidation (M)	0.0000000001000000000.0	File22119 Spectrum3863 scans: 7339
3	sp|P35908|K22E_HUMAN	Keratin, type II cytoskeletal 2 epidermal OS=Homo sapiens OX=9606 GN=KRT2 PE=1 SV=2	1643	65678	60	52	34	30	52.4	8.07	11838	1	1	1	1136.54	2271.07	2	2271.03	0.0362	1	82.46	5e-08	R	TSQNSELNNMQDLVEDYKK	K	Oxidation (M)	0.0000000001000000000.0	File22119 Spectrum3886 scans: 7364
3	sp|P35908|K22E_HUMAN	Keratin, type II cytoskeletal 2 epidermal OS=Homo sapiens OX=9606 GN=KRT2 PE=1 SV=2	1643	65678	60	52	34	30	52.4	8.07	12192	1	1	1	834.372	2500.1	3	2500.06	0.0355	1	21.31	0.031	K	AAFGGSGGRGSSSGGGYSSGSSSYGSGGR	Q			File22119 Spectrum563 scans: 3669
3	sp|P35908|K22E_HUMAN	Keratin, type II cytoskeletal 2 epidermal OS=Homo sapiens OX=9606 GN=KRT2 PE=1 SV=2	1643	65678	60	52	34	30	52.4	8.07	12512	1	1	1	1016.85	3047.54	3	3047.49	0.0483	0	4.39	2.5	K	VLYDAEISQIHQSVTDTNVILSMDNSR	N			File22119 Spectrum10923 scans: 14852	emPAI	5.71
4	sp|Q9UNN5|FAF1_HUMAN	FAS-associated factor 1 OS=Homo sapiens OX=9606 GN=FAF1 PE=1 SV=2	1344	74364	46	37	23	20	34	4.81	335	1	1	1	417.254	832.493	2	832.481	0.0121	0	29.96	0.0072	K	LLSTFPR	R			File22119 Spectrum4975 scans: 8513
4	sp|Q9UNN5|FAF1_HUMAN	FAS-associated factor 1 OS=Homo sapiens OX=9606 GN=FAF1 PE=1 SV=2	1344	74364	46	37	23	20	34	4.81	336	1	1	1	417.255	832.495	2	832.481	0.0138	0	39.58	0.00072	K	LLSTFPR	R			File22119 Spectrum4839 scans: 8372
4	sp|Q9UNN5|FAF1_HUMAN	FAS-associated factor 1 OS=Homo sapiens OX=9606 GN=FAF1 PE=1 SV=2	1344	74364	46	37	23	20	34	4.81	1489	1	1	1	515.271	1028.53	2	1028.51	0.0132	0	36.95	0.003	R	DVTQLDPNK	S			File22119 Spectrum1256 scans: 4497
4	sp|Q9UNN5|FAF1_HUMAN	FAS-associated factor 1 OS=Homo sapiens OX=9606 GN=FAF1 PE=1 SV=2	1344	74364	46	37	23	20	34	4.81	1527	1	1	1	518.265	1034.51	2	1034.5	0.0116	0	45.15	0.00046	R	TPSGEFLER	R			File22119 Spectrum3120 scans: 6500
4	sp|Q9UNN5|FAF1_HUMAN	FAS-associated factor 1 OS=Homo sapiens OX=9606 GN=FAF1 PE=1 SV=2	1344	74364	46	37	23	20	34	4.81	1528	1	1	1	518.265	1034.52	2	1034.5	0.0129	0	57.66	2.7e-05	R	TPSGEFLER	R			File22119 Spectrum3199 scans: 6612
4	sp|Q9UNN5|FAF1_HUMAN	FAS-associated factor 1 OS=Homo sapiens OX=9606 GN=FAF1 PE=1 SV=2	1344	74364	46	37	23	20	34	4.81	1539	1	1	1	521.245	1040.48	2	1040.46	0.0153	0	22.86	0.043	K	GFPWDEYK	L			File22119 Spectrum9345 scans: 13201
4	sp|Q9UNN5|FAF1_HUMAN	FAS-associated factor 1 OS=Homo sapiens OX=9606 GN=FAF1 PE=1 SV=2	1344	74364	46	37	23	20	34	4.81	1540	1	1	1	521.245	1040.48	2	1040.46	0.0156	0	20.29	0.078	K	GFPWDEYK	L			File22119 Spectrum9197 scans: 13047
4	sp|Q9UNN5|FAF1_HUMAN	FAS-associated factor 1 OS=Homo sapiens OX=9606 GN=FAF1 PE=1 SV=2	1344	74364	46	37	23	20	34	4.81	2666	3	1	1	582.288	1162.56	2	1162.57	-0.011	0	1.17	12	K	TGDVEDSTVLK	S			File22119 Spectrum5548 scans: 9129
4	sp|Q9UNN5|FAF1_HUMAN	FAS-associated factor 1 OS=Homo sapiens OX=9606 GN=FAF1 PE=1 SV=2	1344	74364	46	37	23	20	34	4.81	2667	6	1	1	582.288	1162.56	2	1162.57	-0.01	0	0.38	15	K	TGDVEDSTVLK	S			File22119 Spectrum5410 scans: 8984
4	sp|Q9UNN5|FAF1_HUMAN	FAS-associated factor 1 OS=Homo sapiens OX=9606 GN=FAF1 PE=1 SV=2	1344	74364	46	37	23	20	34	4.81	2670	1	1	1	582.301	1162.59	2	1162.57	0.0146	0	9.21	2.2	K	TGDVEDSTVLK	S			File22119 Spectrum1098 scans: 4312
4	sp|Q9UNN5|FAF1_HUMAN	FAS-associated factor 1 OS=Homo sapiens OX=9606 GN=FAF1 PE=1 SV=2	1344	74364	46	37	23	20	34	4.81	2671	1	1	1	582.301	1162.59	2	1162.57	0.0163	0	36.84	0.0038	K	TGDVEDSTVLK	S			File22119 Spectrum1938 scans: 5233
4	sp|Q9UNN5|FAF1_HUMAN	FAS-associated factor 1 OS=Homo sapiens OX=9606 GN=FAF1 PE=1 SV=2	1344	74364	46	37	23	20	34	4.81	2672	1	1	1	582.302	1162.59	2	1162.57	0.0168	0	70.16	1.6e-06	K	TGDVEDSTVLK	S			File22119 Spectrum1790 scans: 5078
4	sp|Q9UNN5|FAF1_HUMAN	FAS-associated factor 1 OS=Homo sapiens OX=9606 GN=FAF1 PE=1 SV=2	1344	74364	46	37	23	20	34	4.81	3224	1	1	1	607.843	1213.67	2	1213.66	0.0147	0	35.7	0.004	R	HFGSVVAQTIR	T			File22119 Spectrum3215 scans: 6631
4	sp|Q9UNN5|FAF1_HUMAN	FAS-associated factor 1 OS=Homo sapiens OX=9606 GN=FAF1 PE=1 SV=2	1344	74364	46	37	23	20	34	4.81	3225	1	1	1	607.843	1213.67	2	1213.66	0.0153	0	42.71	0.0008	R	HFGSVVAQTIR	T			File22119 Spectrum3344 scans: 6776
4	sp|Q9UNN5|FAF1_HUMAN	FAS-associated factor 1 OS=Homo sapiens OX=9606 GN=FAF1 PE=1 SV=2	1344	74364	46	37	23	20	34	4.81	3226	1	1	1	405.565	1213.67	3	1213.66	0.0171	0	64.35	5.3e-06	R	HFGSVVAQTIR	T			File22119 Spectrum3264 scans: 6689
4	sp|Q9UNN5|FAF1_HUMAN	FAS-associated factor 1 OS=Homo sapiens OX=9606 GN=FAF1 PE=1 SV=2	1344	74364	46	37	23	20	34	4.81	3501	2	1	1	415.546	1243.62	3	1243.6	0.0155	1	4.93	5.8	R	MLDFRVEYR	D	Oxidation (M)	0.100000000.0	File22119 Spectrum5948 scans: 9557
4	sp|Q9UNN5|FAF1_HUMAN	FAS-associated factor 1 OS=Homo sapiens OX=9606 GN=FAF1 PE=1 SV=2	1344	74364	46	37	23	20	34	4.81	3877	1	1	1	638.843	1275.67	2	1275.68	-0.0115	0	13.56	0.79	R	NVYDLTSIPVR	H			File22119 Spectrum8696 scans: 12501
4	sp|Q9UNN5|FAF1_HUMAN	FAS-associated factor 1 OS=Homo sapiens OX=9606 GN=FAF1 PE=1 SV=2	1344	74364	46	37	23	20	34	4.81	3880	1	1	1	638.856	1275.7	2	1275.68	0.0162	0	59.23	1.5e-05	R	NVYDLTSIPVR	H			File22119 Spectrum9011 scans: 12840
4	sp|Q9UNN5|FAF1_HUMAN	FAS-associated factor 1 OS=Homo sapiens OX=9606 GN=FAF1 PE=1 SV=2	1344	74364	46	37	23	20	34	4.81	3884	1	1	1	638.858	1275.7	2	1275.68	0.0185	0	54.41	4.3e-05	R	NVYDLTSIPVR	H			File22119 Spectrum8877 scans: 12696
4	sp|Q9UNN5|FAF1_HUMAN	FAS-associated factor 1 OS=Homo sapiens OX=9606 GN=FAF1 PE=1 SV=2	1344	74364	46	37	23	20	34	4.81	4217	5	1	1	652.863	1303.71	2	1303.69	0.023	1	6.94	2.5	R	IRTPSGEFLER	R			File22119 Spectrum4036 scans: 7520
4	sp|Q9UNN5|FAF1_HUMAN	FAS-associated factor 1 OS=Homo sapiens OX=9606 GN=FAF1 PE=1 SV=2	1344	74364	46	37	23	20	34	4.81	4472	1	1	1	661.367	1320.72	2	1320.73	-0.0097	0	7.03	2.1	R	LSLEQALPPEPK	E			File22119 Spectrum9549 scans: 13413
4	sp|Q9UNN5|FAF1_HUMAN	FAS-associated factor 1 OS=Homo sapiens OX=9606 GN=FAF1 PE=1 SV=2	1344	74364	46	37	23	20	34	4.81	4476	1	1	1	661.38	1320.75	2	1320.73	0.0166	0	89.2	8.3e-09	R	LSLEQALPPEPK	E			File22119 Spectrum8187 scans: 11959
4	sp|Q9UNN5|FAF1_HUMAN	FAS-associated factor 1 OS=Homo sapiens OX=9606 GN=FAF1 PE=1 SV=2	1344	74364	46	37	23	20	34	4.81	4477	1	1	1	661.38	1320.75	2	1320.73	0.0175	0	70.44	6.2e-07	R	LSLEQALPPEPK	E			File22119 Spectrum8060 scans: 11820
4	sp|Q9UNN5|FAF1_HUMAN	FAS-associated factor 1 OS=Homo sapiens OX=9606 GN=FAF1 PE=1 SV=2	1344	74364	46	37	23	20	34	4.81	4478	1	1	1	661.382	1320.75	2	1320.73	0.0199	0	74.76	2.3e-07	R	LSLEQALPPEPK	E			File22119 Spectrum8310 scans: 12092
4	sp|Q9UNN5|FAF1_HUMAN	FAS-associated factor 1 OS=Homo sapiens OX=9606 GN=FAF1 PE=1 SV=2	1344	74364	46	37	23	20	34	4.81	5684	1	1	1	478.275	1431.8	3	1431.78	0.0186	1	46.01	0.00019	K	RNVYDLTSIPVR	H			File22119 Spectrum7164 scans: 10868
4	sp|Q9UNN5|FAF1_HUMAN	FAS-associated factor 1 OS=Homo sapiens OX=9606 GN=FAF1 PE=1 SV=2	1344	74364	46	37	23	20	34	4.81	5685	1	1	1	716.909	1431.8	2	1431.78	0.0193	1	44.58	0.00026	K	RNVYDLTSIPVR	H			File22119 Spectrum7167 scans: 10871
4	sp|Q9UNN5|FAF1_HUMAN	FAS-associated factor 1 OS=Homo sapiens OX=9606 GN=FAF1 PE=1 SV=2	1344	74364	46	37	23	20	34	4.81	5727	1	1	1	718.405	1434.8	2	1434.78	0.0199	0	58.18	1.4e-05	K	LFPQETLFLEAK	E			File22119 Spectrum10963 scans: 14893
4	sp|Q9UNN5|FAF1_HUMAN	FAS-associated factor 1 OS=Homo sapiens OX=9606 GN=FAF1 PE=1 SV=2	1344	74364	46	37	23	20	34	4.81	6673	1	1	1	755.937	1509.86	2	1509.84	0.019	0	65.83	1.4e-06	K	QILENELQIPVSK	M			File22119 Spectrum9047 scans: 12878
4	sp|Q9UNN5|FAF1_HUMAN	FAS-associated factor 1 OS=Homo sapiens OX=9606 GN=FAF1 PE=1 SV=2	1344	74364	46	37	23	20	34	4.81	6676	1	1	1	755.938	1509.86	2	1509.84	0.0216	0	52.03	3.2e-05	K	QILENELQIPVSK	M			File22119 Spectrum11152 scans: 15089
4	sp|Q9UNN5|FAF1_HUMAN	FAS-associated factor 1 OS=Homo sapiens OX=9606 GN=FAF1 PE=1 SV=2	1344	74364	46	37	23	20	34	4.81	6773	1	1	1	761.932	1521.85	2	1521.83	0.0224	0	51.52	5.6e-05	K	TDQFPLFLIIMGK	R			File22119 Spectrum12493 scans: 16638
4	sp|Q9UNN5|FAF1_HUMAN	FAS-associated factor 1 OS=Homo sapiens OX=9606 GN=FAF1 PE=1 SV=2	1344	74364	46	37	23	20	34	4.81	6973	1	1	1	769.929	1537.84	2	1537.82	0.0225	0	41.68	0.0005	K	TDQFPLFLIIMGK	R	Oxidation (M)	0.0000000000100.0	File22119 Spectrum12417 scans: 16555
4	sp|Q9UNN5|FAF1_HUMAN	FAS-associated factor 1 OS=Homo sapiens OX=9606 GN=FAF1 PE=1 SV=2	1344	74364	46	37	23	20	34	4.81	7254	1	1	1	782.928	1563.84	2	1563.82	0.0229	1	65.84	2.3e-06	K	LFPQETLFLEAKE	-			File22119 Spectrum10969 scans: 14900
4	sp|Q9UNN5|FAF1_HUMAN	FAS-associated factor 1 OS=Homo sapiens OX=9606 GN=FAF1 PE=1 SV=2	1344	74364	46	37	23	20	34	4.81	8576	4	1	1	847.914	1693.81	2	1693.79	0.0225	1	6.08	3.5	R	EQDEAYRLSLEADR	A			File22119 Spectrum4042 scans: 7526
4	sp|Q9UNN5|FAF1_HUMAN	FAS-associated factor 1 OS=Homo sapiens OX=9606 GN=FAF1 PE=1 SV=2	1344	74364	46	37	23	20	34	4.81	9442	1	1	1	895.955	1789.9	2	1789.88	0.0194	0	50.68	0.00012	R	NVDVVLEDTCTVGEIK	Q			File22119 Spectrum9078 scans: 12910
4	sp|Q9UNN5|FAF1_HUMAN	FAS-associated factor 1 OS=Homo sapiens OX=9606 GN=FAF1 PE=1 SV=2	1344	74364	46	37	23	20	34	4.81	9651	1	1	1	908.455	1814.9	2	1814.87	0.027	0	71.47	8.1e-07	R	EYNLNFSGSSTIQEVK	R			File22119 Spectrum8358 scans: 12144
4	sp|Q9UNN5|FAF1_HUMAN	FAS-associated factor 1 OS=Homo sapiens OX=9606 GN=FAF1 PE=1 SV=2	1344	74364	46	37	23	20	34	4.81	9652	1	1	1	908.457	1814.9	2	1814.87	0.0314	0	44.3	0.00043	R	EYNLNFSGSSTIQEVK	R			File22119 Spectrum7560 scans: 11291
4	sp|Q9UNN5|FAF1_HUMAN	FAS-associated factor 1 OS=Homo sapiens OX=9606 GN=FAF1 PE=1 SV=2	1344	74364	46	37	23	20	34	4.81	10708	1	1	1	658.006	1971	3	1970.97	0.0256	1	45.45	0.0004	R	EYNLNFSGSSTIQEVKR	N			File22119 Spectrum6854 scans: 10539
4	sp|Q9UNN5|FAF1_HUMAN	FAS-associated factor 1 OS=Homo sapiens OX=9606 GN=FAF1 PE=1 SV=2	1344	74364	46	37	23	20	34	4.81	10709	1	1	1	986.509	1971	2	1970.97	0.033	1	75.38	3.9e-07	R	EYNLNFSGSSTIQEVKR	N			File22119 Spectrum6882 scans: 10568
4	sp|Q9UNN5|FAF1_HUMAN	FAS-associated factor 1 OS=Homo sapiens OX=9606 GN=FAF1 PE=1 SV=2	1344	74364	46	37	23	20	34	4.81	11116	1	1	1	688.02	2061.04	3	2061	0.0328	1	55.94	3.6e-05	R	DRNVDVVLEDTCTVGEIK	Q			File22119 Spectrum8460 scans: 12251
4	sp|Q9UNN5|FAF1_HUMAN	FAS-associated factor 1 OS=Homo sapiens OX=9606 GN=FAF1 PE=1 SV=2	1344	74364	46	37	23	20	34	4.81	11117	1	1	1	1031.53	2061.04	2	2061	0.0336	1	68.07	2.2e-06	R	DRNVDVVLEDTCTVGEIK	Q			File22119 Spectrum8494 scans: 12287
4	sp|Q9UNN5|FAF1_HUMAN	FAS-associated factor 1 OS=Homo sapiens OX=9606 GN=FAF1 PE=1 SV=2	1344	74364	46	37	23	20	34	4.81	12021	1	1	1	1191.59	2381.16	2	2381.12	0.0371	0	86.82	2.1e-08	R	SSNEVLNVIQGNTTVDELMMR	L	2 Oxidation (M)	0.000000000000000000110.0	File22119 Spectrum10329 scans: 14228
4	sp|Q9UNN5|FAF1_HUMAN	FAS-associated factor 1 OS=Homo sapiens OX=9606 GN=FAF1 PE=1 SV=2	1344	74364	46	37	23	20	34	4.81	12022	1	1	1	794.726	2381.16	3	2381.12	0.0372	0	46.51	0.00023	R	SSNEVLNVIQGNTTVDELMMR	L	2 Oxidation (M)	0.000000000000000000110.0	File22119 Spectrum10330 scans: 14229
4	sp|Q9UNN5|FAF1_HUMAN	FAS-associated factor 1 OS=Homo sapiens OX=9606 GN=FAF1 PE=1 SV=2	1344	74364	46	37	23	20	34	4.81	12232	1	1	1	846.759	2537.26	3	2537.22	0.0343	1	64.64	3.7e-06	K	RSSNEVLNVIQGNTTVDELMMR	L	2 Oxidation (M)	0.0000000000000000000110.0	File22119 Spectrum9535 scans: 13399
4	sp|Q9UNN5|FAF1_HUMAN	FAS-associated factor 1 OS=Homo sapiens OX=9606 GN=FAF1 PE=1 SV=2	1344	74364	46	37	23	20	34	4.81	12279	1	1	1	871.077	2610.21	3	2610.19	0.0147	1	61.39	5.2e-06	R	LMAAMEIFTAQQQEDIKDEDER	E			File22119 Spectrum6928 scans: 10616
4	sp|Q9UNN5|FAF1_HUMAN	FAS-associated factor 1 OS=Homo sapiens OX=9606 GN=FAF1 PE=1 SV=2	1344	74364	46	37	23	20	34	4.81	12309	1	1	1	1322.12	2642.22	2	2642.18	0.0351	1	79.53	7.7e-08	R	LMAAMEIFTAQQQEDIKDEDER	E	2 Oxidation (M)	0.0100100000000000000000.0	File22119 Spectrum6861 scans: 10546
4	sp|Q9UNN5|FAF1_HUMAN	FAS-associated factor 1 OS=Homo sapiens OX=9606 GN=FAF1 PE=1 SV=2	1344	74364	46	37	23	20	34	4.81	12310	1	1	1	881.749	2642.22	3	2642.18	0.0396	1	93.67	3e-09	R	LMAAMEIFTAQQQEDIKDEDER	E	2 Oxidation (M)	0.0100100000000000000000.0	File22119 Spectrum6811 scans: 10494	emPAI	2.35
5	sp|P11142|HSP7C_HUMAN	Heat shock cognate 71 kDa protein OS=Homo sapiens OX=9606 GN=HSPA8 PE=1 SV=1	1282	71082	57	39	27	21	39.2	5.37	849	1	1	1	472.772	943.53	2	943.516	0.0143	0	19.58	0.21	K	VCNPIITK	L			File22119 Spectrum1813 scans: 5102
5	sp|P11142|HSP7C_HUMAN	Heat shock cognate 71 kDa protein OS=Homo sapiens OX=9606 GN=HSPA8 PE=1 SV=1	1282	71082	57	39	27	21	39.2	5.37	1222	1	1	1	497.273	992.532	2	992.518	0.0139	0	22.75	0.076	K	EIAEAYLGK	T			File22119 Spectrum3873 scans: 7349
5	sp|P11142|HSP7C_HUMAN	Heat shock cognate 71 kDa protein OS=Homo sapiens OX=9606 GN=HSPA8 PE=1 SV=1	1282	71082	57	39	27	21	39.2	5.37	1387	10	1	0	509.289	1016.56	2	1016.56	0.0026	1	0.91	14	K	ITITNDKGR	L			File22119 Spectrum3664 scans: 7121
5	sp|P11142|HSP7C_HUMAN	Heat shock cognate 71 kDa protein OS=Homo sapiens OX=9606 GN=HSPA8 PE=1 SV=1	1282	71082	57	39	27	21	39.2	5.37	1845	1	1	0	541.294	1080.57	2	1080.56	0.0136	0	44.87	0.00041	K	LLQDFFNGK	E			File22119 Spectrum9512 scans: 13375
5	sp|P11142|HSP7C_HUMAN	Heat shock cognate 71 kDa protein OS=Homo sapiens OX=9606 GN=HSPA8 PE=1 SV=1	1282	71082	57	39	27	21	39.2	5.37	3034	1	1	1	599.341	1196.67	2	1196.66	0.0132	0	3.79	3.7	K	FELTGIPPAPR	G			File22119 Spectrum9077 scans: 12909
5	sp|P11142|HSP7C_HUMAN	Heat shock cognate 71 kDa protein OS=Homo sapiens OX=9606 GN=HSPA8 PE=1 SV=1	1282	71082	57	39	27	21	39.2	5.37	3035	1	1	1	599.342	1196.67	2	1196.66	0.0147	0	3.35	3.9	K	FELTGIPPAPR	G			File22119 Spectrum8182 scans: 11953
5	sp|P11142|HSP7C_HUMAN	Heat shock cognate 71 kDa protein OS=Homo sapiens OX=9606 GN=HSPA8 PE=1 SV=1	1282	71082	57	39	27	21	39.2	5.37	3036	1	1	1	599.343	1196.67	2	1196.66	0.0167	0	4.07	3.3	K	FELTGIPPAPR	G			File22119 Spectrum8723 scans: 12531
5	sp|P11142|HSP7C_HUMAN	Heat shock cognate 71 kDa protein OS=Homo sapiens OX=9606 GN=HSPA8 PE=1 SV=1	1282	71082	57	39	27	21	39.2	5.37	3038	2	1	1	599.344	1196.67	2	1196.66	0.0185	0	5.33	2.5	K	FELTGIPPAPR	G			File22119 Spectrum8313 scans: 12095
5	sp|P11142|HSP7C_HUMAN	Heat shock cognate 71 kDa protein OS=Homo sapiens OX=9606 GN=HSPA8 PE=1 SV=1	1282	71082	57	39	27	21	39.2	5.37	3059	1	1	1	600.349	1198.68	2	1198.67	0.0156	0	70.8	8.9e-07	K	DAGTIAGLNVLR	I			File22119 Spectrum9409 scans: 13267
5	sp|P11142|HSP7C_HUMAN	Heat shock cognate 71 kDa protein OS=Homo sapiens OX=9606 GN=HSPA8 PE=1 SV=1	1282	71082	57	39	27	21	39.2	5.37	3309	1	0	0	614.824	1227.63	2	1227.62	0.0124	0	39.09	0.0022	K	VEIIANDQGNR	T			File22119 Spectrum1347 scans: 4599
5	sp|P11142|HSP7C_HUMAN	Heat shock cognate 71 kDa protein OS=Homo sapiens OX=9606 GN=HSPA8 PE=1 SV=1	1282	71082	57	39	27	21	39.2	5.37	3310	1	0	0	614.826	1227.64	2	1227.62	0.0159	0	38.21	0.0024	K	VEIIANDQGNR	T			File22119 Spectrum1233 scans: 4472
5	sp|P11142|HSP7C_HUMAN	Heat shock cognate 71 kDa protein OS=Homo sapiens OX=9606 GN=HSPA8 PE=1 SV=1	1282	71082	57	39	27	21	39.2	5.37	3405	1	1	1	412.553	1234.64	3	1234.62	0.0197	0	16.08	0.42	R	MVNHFIAEFK	R			File22119 Spectrum6747 scans: 10426
5	sp|P11142|HSP7C_HUMAN	Heat shock cognate 71 kDa protein OS=Homo sapiens OX=9606 GN=HSPA8 PE=1 SV=1	1282	71082	57	39	27	21	39.2	5.37	3574	1	1	1	417.884	1250.63	3	1250.61	0.0193	0	19.64	0.17	R	MVNHFIAEFK	R	Oxidation (M)	0.1000000000.0	File22119 Spectrum5532 scans: 9112
5	sp|P11142|HSP7C_HUMAN	Heat shock cognate 71 kDa protein OS=Homo sapiens OX=9606 GN=HSPA8 PE=1 SV=1	1282	71082	57	39	27	21	39.2	5.37	3575	1	1	1	626.323	1250.63	2	1250.61	0.0194	0	28.93	0.02	R	MVNHFIAEFK	R	Oxidation (M)	0.1000000000.0	File22119 Spectrum5638 scans: 9224
5	sp|P11142|HSP7C_HUMAN	Heat shock cognate 71 kDa protein OS=Homo sapiens OX=9606 GN=HSPA8 PE=1 SV=1	1282	71082	57	39	27	21	39.2	5.37	3592	1	1	1	418.23	1251.67	3	1251.65	0.0146	1	39.24	0.0013	K	MKEIAEAYLGK	T			File22119 Spectrum4298 scans: 7796
5	sp|P11142|HSP7C_HUMAN	Heat shock cognate 71 kDa protein OS=Homo sapiens OX=9606 GN=HSPA8 PE=1 SV=1	1282	71082	57	39	27	21	39.2	5.37	3607	1	1	1	627.321	1252.63	2	1252.61	0.018	0	61.77	1.1e-05	R	FEELNADLFR	G			File22119 Spectrum10035 scans: 13922
5	sp|P11142|HSP7C_HUMAN	Heat shock cognate 71 kDa protein OS=Homo sapiens OX=9606 GN=HSPA8 PE=1 SV=1	1282	71082	57	39	27	21	39.2	5.37	3619	1	1	1	627.796	1253.58	2	1253.56	0.0172	0	39.97	0.0011	R	FDDAVVQSDMK	H			File22119 Spectrum4134 scans: 7622
5	sp|P11142|HSP7C_HUMAN	Heat shock cognate 71 kDa protein OS=Homo sapiens OX=9606 GN=HSPA8 PE=1 SV=1	1282	71082	57	39	27	21	39.2	5.37	3785	1	1	1	634.823	1267.63	2	1267.65	-0.0175	1	17.23	0.25	K	MKEIAEAYLGK	T	Oxidation (M)	0.10000000000.0	File22119 Spectrum7588 scans: 11321
5	sp|P11142|HSP7C_HUMAN	Heat shock cognate 71 kDa protein OS=Homo sapiens OX=9606 GN=HSPA8 PE=1 SV=1	1282	71082	57	39	27	21	39.2	5.37	3789	1	1	1	423.563	1267.67	3	1267.65	0.0186	1	33.45	0.0054	K	MKEIAEAYLGK	T	Oxidation (M)	0.10000000000.0	File22119 Spectrum2735 scans: 6086
5	sp|P11142|HSP7C_HUMAN	Heat shock cognate 71 kDa protein OS=Homo sapiens OX=9606 GN=HSPA8 PE=1 SV=1	1282	71082	57	39	27	21	39.2	5.37	3790	1	1	1	634.841	1267.67	2	1267.65	0.0194	1	77.06	2.6e-07	K	MKEIAEAYLGK	T	Oxidation (M)	0.10000000000.0	File22119 Spectrum2714 scans: 6065
5	sp|P11142|HSP7C_HUMAN	Heat shock cognate 71 kDa protein OS=Homo sapiens OX=9606 GN=HSPA8 PE=1 SV=1	1282	71082	57	39	27	21	39.2	5.37	3813	1	1	1	635.79	1269.56	2	1269.55	0.0102	0	57.82	1.1e-05	R	FDDAVVQSDMK	H	Oxidation (M)	0.00000000010.0	File22119 Spectrum1650 scans: 4926
5	sp|P11142|HSP7C_HUMAN	Heat shock cognate 71 kDa protein OS=Homo sapiens OX=9606 GN=HSPA8 PE=1 SV=1	1282	71082	57	39	27	21	39.2	5.37	4196	1	1	1	652.313	1302.61	2	1302.59	0.02	0	33.68	0.0051	K	NSLESYAFNMK	A			File22119 Spectrum8398 scans: 12185
5	sp|P11142|HSP7C_HUMAN	Heat shock cognate 71 kDa protein OS=Homo sapiens OX=9606 GN=HSPA8 PE=1 SV=1	1282	71082	57	39	27	21	39.2	5.37	4212	1	1	1	652.829	1303.64	2	1303.62	0.0202	0	21.64	0.11	K	CNEIINWLDK	N			File22119 Spectrum12397 scans: 16533
5	sp|P11142|HSP7C_HUMAN	Heat shock cognate 71 kDa protein OS=Homo sapiens OX=9606 GN=HSPA8 PE=1 SV=1	1282	71082	57	39	27	21	39.2	5.37	4213	1	1	1	652.829	1303.64	2	1303.62	0.0208	0	56.13	4.1e-05	K	CNEIINWLDK	N			File22119 Spectrum10482 scans: 14386
5	sp|P11142|HSP7C_HUMAN	Heat shock cognate 71 kDa protein OS=Homo sapiens OX=9606 GN=HSPA8 PE=1 SV=1	1282	71082	57	39	27	21	39.2	5.37	4423	1	1	1	660.31	1318.61	2	1318.59	0.0195	0	47.53	0.00019	K	NSLESYAFNMK	A	Oxidation (M)	0.00000000010.0	File22119 Spectrum5821 scans: 9418
5	sp|P11142|HSP7C_HUMAN	Heat shock cognate 71 kDa protein OS=Homo sapiens OX=9606 GN=HSPA8 PE=1 SV=1	1282	71082	57	39	27	21	39.2	5.37	5360	1	1	1	469.919	1406.73	3	1406.71	0.0212	1	25.93	0.034	R	MVNHFIAEFKR	K	Oxidation (M)	0.10000000000.0	File22119 Spectrum3809 scans: 7280
5	sp|P11142|HSP7C_HUMAN	Heat shock cognate 71 kDa protein OS=Homo sapiens OX=9606 GN=HSPA8 PE=1 SV=1	1282	71082	57	39	27	21	39.2	5.37	5361	2	1	1	704.376	1406.74	2	1406.71	0.0253	1	0.53	11	R	MVNHFIAEFKR	K	Oxidation (M)	0.10000000000.0	File22119 Spectrum8372 scans: 12158
5	sp|P11142|HSP7C_HUMAN	Heat shock cognate 71 kDa protein OS=Homo sapiens OX=9606 GN=HSPA8 PE=1 SV=1	1282	71082	57	39	27	21	39.2	5.37	5362	2	1	1	469.921	1406.74	3	1406.71	0.027	1	8.75	1.7	R	MVNHFIAEFKR	K	Oxidation (M)	0.10000000000.0	File22119 Spectrum8352 scans: 12137
5	sp|P11142|HSP7C_HUMAN	Heat shock cognate 71 kDa protein OS=Homo sapiens OX=9606 GN=HSPA8 PE=1 SV=1	1282	71082	57	39	27	21	39.2	5.37	5612	1	1	1	713.844	1425.67	2	1425.66	0.0168	1	48.65	0.00017	R	RFDDAVVQSDMK	H	Oxidation (M)	0.000000000010.0	File22119 Spectrum979 scans: 4177
5	sp|P11142|HSP7C_HUMAN	Heat shock cognate 71 kDa protein OS=Homo sapiens OX=9606 GN=HSPA8 PE=1 SV=1	1282	71082	57	39	27	21	39.2	5.37	5613	3	1	1	476.232	1425.67	3	1425.66	0.0185	1	3.7	5.2	R	RFDDAVVQSDMK	H	Oxidation (M)	0.000000000010.0	File22119 Spectrum1082 scans: 4293
5	sp|P11142|HSP7C_HUMAN	Heat shock cognate 71 kDa protein OS=Homo sapiens OX=9606 GN=HSPA8 PE=1 SV=1	1282	71082	57	39	27	21	39.2	5.37	5852	7	1	1	722.398	1442.78	2	1442.78	0.0016	1	6.61	2.8	K	ELEKVCNPIITK	L			File22119 Spectrum10806 scans: 14730
5	sp|P11142|HSP7C_HUMAN	Heat shock cognate 71 kDa protein OS=Homo sapiens OX=9606 GN=HSPA8 PE=1 SV=1	1282	71082	57	39	27	21	39.2	5.37	6317	1	1	1	740.89	1479.77	2	1479.75	0.0181	1	75.81	3.6e-07	R	ARFEELNADLFR	G			File22119 Spectrum9135 scans: 12982
5	sp|P11142|HSP7C_HUMAN	Heat shock cognate 71 kDa protein OS=Homo sapiens OX=9606 GN=HSPA8 PE=1 SV=1	1282	71082	57	39	27	21	39.2	5.37	6318	1	1	1	494.263	1479.77	3	1479.75	0.0196	1	41.95	0.00084	R	ARFEELNADLFR	G			File22119 Spectrum9130 scans: 12976
5	sp|P11142|HSP7C_HUMAN	Heat shock cognate 71 kDa protein OS=Homo sapiens OX=9606 GN=HSPA8 PE=1 SV=1	1282	71082	57	39	27	21	39.2	5.37	6330	1	1	1	741.417	1480.82	2	1480.8	0.0193	0	55.26	2.4e-05	K	SQIHDIVLVGGSTR	I			File22119 Spectrum5108 scans: 8661
5	sp|P11142|HSP7C_HUMAN	Heat shock cognate 71 kDa protein OS=Homo sapiens OX=9606 GN=HSPA8 PE=1 SV=1	1282	71082	57	39	27	21	39.2	5.37	6331	1	1	1	741.418	1480.82	2	1480.8	0.0222	0	53.01	4e-05	K	SQIHDIVLVGGSTR	I			File22119 Spectrum4987 scans: 8525
5	sp|P11142|HSP7C_HUMAN	Heat shock cognate 71 kDa protein OS=Homo sapiens OX=9606 GN=HSPA8 PE=1 SV=1	1282	71082	57	39	27	21	39.2	5.37	6332	1	1	1	494.615	1480.82	3	1480.8	0.0223	0	37.09	0.0016	K	SQIHDIVLVGGSTR	I			File22119 Spectrum4986 scans: 8524
5	sp|P11142|HSP7C_HUMAN	Heat shock cognate 71 kDa protein OS=Homo sapiens OX=9606 GN=HSPA8 PE=1 SV=1	1282	71082	57	39	27	21	39.2	5.37	6374	1	1	0	744.364	1486.71	2	1486.69	0.0202	0	20.11	0.11	R	TTPSYVAFTDTER	L			File22119 Spectrum5485 scans: 9063
5	sp|P11142|HSP7C_HUMAN	Heat shock cognate 71 kDa protein OS=Homo sapiens OX=9606 GN=HSPA8 PE=1 SV=1	1282	71082	57	39	27	21	39.2	5.37	6375	1	1	0	744.365	1486.72	2	1486.69	0.0212	0	47	0.00022	R	TTPSYVAFTDTER	L			File22119 Spectrum6264 scans: 9907
5	sp|P11142|HSP7C_HUMAN	Heat shock cognate 71 kDa protein OS=Homo sapiens OX=9606 GN=HSPA8 PE=1 SV=1	1282	71082	57	39	27	21	39.2	5.37	6376	1	1	0	744.366	1486.72	2	1486.69	0.023	0	47.46	0.00022	R	TTPSYVAFTDTER	L			File22119 Spectrum6121 scans: 9754
5	sp|P11142|HSP7C_HUMAN	Heat shock cognate 71 kDa protein OS=Homo sapiens OX=9606 GN=HSPA8 PE=1 SV=1	1282	71082	57	39	27	21	39.2	5.37	6377	1	1	0	744.368	1486.72	2	1486.69	0.0274	0	76.75	2.6e-07	R	TTPSYVAFTDTER	L			File22119 Spectrum5630 scans: 9215
5	sp|P11142|HSP7C_HUMAN	Heat shock cognate 71 kDa protein OS=Homo sapiens OX=9606 GN=HSPA8 PE=1 SV=1	1282	71082	57	39	27	21	39.2	5.37	8002	1	1	1	816.905	1631.8	2	1631.78	0.0202	0	63.76	6e-06	K	SFYPEEVSSMVLTK	M	Oxidation (M)	0.00000000010000.0	File22119 Spectrum9049 scans: 12880
5	sp|P11142|HSP7C_HUMAN	Heat shock cognate 71 kDa protein OS=Homo sapiens OX=9606 GN=HSPA8 PE=1 SV=1	1282	71082	57	39	27	21	39.2	5.37	8003	1	1	1	816.907	1631.8	2	1631.78	0.0237	0	64.2	5.7e-06	K	SFYPEEVSSMVLTK	M	Oxidation (M)	0.00000000010000.0	File22119 Spectrum9191 scans: 13041
5	sp|P11142|HSP7C_HUMAN	Heat shock cognate 71 kDa protein OS=Homo sapiens OX=9606 GN=HSPA8 PE=1 SV=1	1282	71082	57	39	27	21	39.2	5.37	8176	1	1	1	825.418	1648.82	2	1648.79	0.0326	0	68.08	2.5e-06	K	NQVAMNPTNTVFDAK	R			File22119 Spectrum6505 scans: 10162
5	sp|P11142|HSP7C_HUMAN	Heat shock cognate 71 kDa protein OS=Homo sapiens OX=9606 GN=HSPA8 PE=1 SV=1	1282	71082	57	39	27	21	39.2	5.37	8274	1	0	0	830.465	1658.91	2	1658.89	0.027	0	85.12	2.5e-08	R	IINEPTAAAIAYGLDK	K			File22119 Spectrum9831 scans: 13708
5	sp|P11142|HSP7C_HUMAN	Heat shock cognate 71 kDa protein OS=Homo sapiens OX=9606 GN=HSPA8 PE=1 SV=1	1282	71082	57	39	27	21	39.2	5.37	8327	1	1	1	833.409	1664.8	2	1664.78	0.0216	0	99.05	1.6e-09	K	NQVAMNPTNTVFDAK	R	Oxidation (M)	0.000010000000000.0	File22119 Spectrum4254 scans: 7749
5	sp|P11142|HSP7C_HUMAN	Heat shock cognate 71 kDa protein OS=Homo sapiens OX=9606 GN=HSPA8 PE=1 SV=1	1282	71082	57	39	27	21	39.2	5.37	8328	1	1	1	833.411	1664.81	2	1664.78	0.0251	0	87.29	2.6e-08	K	NQVAMNPTNTVFDAK	R	Oxidation (M)	0.000010000000000.0	File22119 Spectrum4389 scans: 7892
5	sp|P11142|HSP7C_HUMAN	Heat shock cognate 71 kDa protein OS=Homo sapiens OX=9606 GN=HSPA8 PE=1 SV=1	1282	71082	57	39	27	21	39.2	5.37	8372	1	1	1	557.287	1668.84	3	1668.82	0.0189	0	27.06	0.028	K	HWPFMVVNDAGRPK	V	Oxidation (M)	0.00001000000000.0	File22119 Spectrum5940 scans: 9547
5	sp|P11142|HSP7C_HUMAN	Heat shock cognate 71 kDa protein OS=Homo sapiens OX=9606 GN=HSPA8 PE=1 SV=1	1282	71082	57	39	27	21	39.2	5.37	8373	1	1	1	557.288	1668.84	3	1668.82	0.0226	0	36.59	0.0031	K	HWPFMVVNDAGRPK	V	Oxidation (M)	0.00001000000000.0	File22119 Spectrum5771 scans: 9365
5	sp|P11142|HSP7C_HUMAN	Heat shock cognate 71 kDa protein OS=Homo sapiens OX=9606 GN=HSPA8 PE=1 SV=1	1282	71082	57	39	27	21	39.2	5.37	8548	1	1	1	846.378	1690.74	2	1690.72	0.0231	0	46.12	0.00013	K	STAGDTHLGGEDFDNR	M			File22119 Spectrum1904 scans: 5197
5	sp|P11142|HSP7C_HUMAN	Heat shock cognate 71 kDa protein OS=Homo sapiens OX=9606 GN=HSPA8 PE=1 SV=1	1282	71082	57	39	27	21	39.2	5.37	8549	1	1	1	564.588	1690.74	3	1690.72	0.0235	0	36.11	0.0013	K	STAGDTHLGGEDFDNR	M			File22119 Spectrum1704 scans: 4987
5	sp|P11142|HSP7C_HUMAN	Heat shock cognate 71 kDa protein OS=Homo sapiens OX=9606 GN=HSPA8 PE=1 SV=1	1282	71082	57	39	27	21	39.2	5.37	8550	1	1	1	846.379	1690.74	2	1690.72	0.0241	0	60.99	4.4e-06	K	STAGDTHLGGEDFDNR	M			File22119 Spectrum1705 scans: 4988
5	sp|P11142|HSP7C_HUMAN	Heat shock cognate 71 kDa protein OS=Homo sapiens OX=9606 GN=HSPA8 PE=1 SV=1	1282	71082	57	39	27	21	39.2	5.37	9419	1	1	1	596.675	1787	3	1786.98	0.0203	1	8.5	0.47	R	IINEPTAAAIAYGLDKK	V			File22119 Spectrum8772 scans: 12584
5	sp|P11142|HSP7C_HUMAN	Heat shock cognate 71 kDa protein OS=Homo sapiens OX=9606 GN=HSPA8 PE=1 SV=1	1282	71082	57	39	27	21	39.2	5.37	9420	1	1	1	596.677	1787.01	3	1786.98	0.0254	1	83.26	1.4e-08	R	IINEPTAAAIAYGLDKK	V			File22119 Spectrum8645 scans: 12446
5	sp|P11142|HSP7C_HUMAN	Heat shock cognate 71 kDa protein OS=Homo sapiens OX=9606 GN=HSPA8 PE=1 SV=1	1282	71082	57	39	27	21	39.2	5.37	9421	1	1	1	894.512	1787.01	2	1786.98	0.0263	1	78.55	3.9e-08	R	IINEPTAAAIAYGLDKK	V			File22119 Spectrum8646 scans: 12447
5	sp|P11142|HSP7C_HUMAN	Heat shock cognate 71 kDa protein OS=Homo sapiens OX=9606 GN=HSPA8 PE=1 SV=1	1282	71082	57	39	27	21	39.2	5.37	9557	7	1	1	602.647	1804.92	3	1804.89	0.0294	1	3.87	5.3	K	NQVAMNPTNTVFDAKR	L			File22119 Spectrum330 scans: 3347
5	sp|P11142|HSP7C_HUMAN	Heat shock cognate 71 kDa protein OS=Homo sapiens OX=9606 GN=HSPA8 PE=1 SV=1	1282	71082	57	39	27	21	39.2	5.37	10757	1	1	1	991.516	1981.02	2	1980.99	0.0275	0	67.37	2.1e-06	K	TVTNAVVTVPAYFNDSQR	Q			File22119 Spectrum9379 scans: 13236
5	sp|P11142|HSP7C_HUMAN	Heat shock cognate 71 kDa protein OS=Homo sapiens OX=9606 GN=HSPA8 PE=1 SV=1	1282	71082	57	39	27	21	39.2	5.37	10758	1	1	1	661.347	1981.02	3	1980.99	0.029	0	29.85	0.012	K	TVTNAVVTVPAYFNDSQR	Q			File22119 Spectrum9439 scans: 13298	emPAI	3.44
6	sp|P0DMV8|HS71A_HUMAN	Heat shock 70 kDa protein 1A OS=Homo sapiens OX=9606 GN=HSPA1A PE=1 SV=1	1266	70294	44	36	19	18	27.8	5.48	1387	10	0	0	509.289	1016.56	2	1016.56	0.0026	1	0.91	14	K	ITITNDKGR	L			File22119 Spectrum3664 scans: 7121
6	sp|P0DMV8|HS71A_HUMAN	Heat shock 70 kDa protein 1A OS=Homo sapiens OX=9606 GN=HSPA1A PE=1 SV=1	1266	70294	44	36	19	18	27.8	5.48	2114	1	1	1	555.299	1108.58	2	1108.57	0.0178	0	50.88	0.00011	K	LLQDFFNGR	D			File22119 Spectrum9680 scans: 13552
6	sp|P0DMV8|HS71A_HUMAN	Heat shock 70 kDa protein 1A OS=Homo sapiens OX=9606 GN=HSPA1A PE=1 SV=1	1266	70294	44	36	19	18	27.8	5.48	3309	1	0	0	614.824	1227.63	2	1227.62	0.0124	0	39.09	0.0022	K	VEIIANDQGNR	T			File22119 Spectrum1347 scans: 4599
6	sp|P0DMV8|HS71A_HUMAN	Heat shock 70 kDa protein 1A OS=Homo sapiens OX=9606 GN=HSPA1A PE=1 SV=1	1266	70294	44	36	19	18	27.8	5.48	3310	1	0	0	614.826	1227.64	2	1227.62	0.0159	0	38.21	0.0024	K	VEIIANDQGNR	T			File22119 Spectrum1233 scans: 4472
6	sp|P0DMV8|HS71A_HUMAN	Heat shock 70 kDa protein 1A OS=Homo sapiens OX=9606 GN=HSPA1A PE=1 SV=1	1266	70294	44	36	19	18	27.8	5.48	3434	1	1	1	619.797	1237.58	2	1237.56	0.0137	0	69.78	1.2e-06	K	FGDPVVQSDMK	H	Oxidation (M)	0.00000000010.0	File22119 Spectrum2046 scans: 5344
6	sp|P0DMV8|HS71A_HUMAN	Heat shock 70 kDa protein 1A OS=Homo sapiens OX=9606 GN=HSPA1A PE=1 SV=1	1266	70294	44	36	19	18	27.8	5.48	3711	1	1	1	421.224	1260.65	3	1260.65	-0.0005	0	18.45	0.23	R	LVNHFVEEFK	R			File22119 Spectrum6927 scans: 10615
6	sp|P0DMV8|HS71A_HUMAN	Heat shock 70 kDa protein 1A OS=Homo sapiens OX=9606 GN=HSPA1A PE=1 SV=1	1266	70294	44	36	19	18	27.8	5.48	3713	1	1	1	421.228	1260.66	3	1260.65	0.0119	0	20.91	0.13	R	LVNHFVEEFK	R			File22119 Spectrum5930 scans: 9535
6	sp|P0DMV8|HS71A_HUMAN	Heat shock 70 kDa protein 1A OS=Homo sapiens OX=9606 GN=HSPA1A PE=1 SV=1	1266	70294	44	36	19	18	27.8	5.48	3714	1	1	1	631.339	1260.66	2	1260.65	0.0127	0	49.85	0.00016	R	LVNHFVEEFK	R			File22119 Spectrum5936 scans: 9542
6	sp|P0DMV8|HS71A_HUMAN	Heat shock 70 kDa protein 1A OS=Homo sapiens OX=9606 GN=HSPA1A PE=1 SV=1	1266	70294	44	36	19	18	27.8	5.48	4018	3	1	0	644.315	1286.62	2	1286.6	0.0193	0	2.54	6.9	K	NALESYAFNMK	S			File22119 Spectrum12393 scans: 16529
6	sp|P0DMV8|HS71A_HUMAN	Heat shock 70 kDa protein 1A OS=Homo sapiens OX=9606 GN=HSPA1A PE=1 SV=1	1266	70294	44	36	19	18	27.8	5.48	4194	1	1	0	652.311	1302.61	2	1302.59	0.0157	0	39.35	0.0013	K	NALESYAFNMK	S	Oxidation (M)	0.00000000010.0	File22119 Spectrum5974 scans: 9588
6	sp|P0DMV8|HS71A_HUMAN	Heat shock 70 kDa protein 1A OS=Homo sapiens OX=9606 GN=HSPA1A PE=1 SV=1	1266	70294	44	36	19	18	27.8	5.48	4195	1	1	0	652.313	1302.61	2	1302.59	0.02	0	68.55	1.7e-06	K	NALESYAFNMK	S	Oxidation (M)	0.00000000010.0	File22119 Spectrum6101 scans: 9732
6	sp|P0DMV8|HS71A_HUMAN	Heat shock 70 kDa protein 1A OS=Homo sapiens OX=9606 GN=HSPA1A PE=1 SV=1	1266	70294	44	36	19	18	27.8	5.48	4368	1	1	0	658.313	1314.61	2	1314.59	0.0202	0	65.69	2.8e-06	R	FEELCSDLFR	S			File22119 Spectrum9944 scans: 13828
6	sp|P0DMV8|HS71A_HUMAN	Heat shock 70 kDa protein 1A OS=Homo sapiens OX=9606 GN=HSPA1A PE=1 SV=1	1266	70294	44	36	19	18	27.8	5.48	4741	1	1	1	675.849	1349.68	2	1349.66	0.0185	1	78.65	2.6e-07	R	KFGDPVVQSDMK	H			File22119 Spectrum2769 scans: 6122
6	sp|P0DMV8|HS71A_HUMAN	Heat shock 70 kDa protein 1A OS=Homo sapiens OX=9606 GN=HSPA1A PE=1 SV=1	1266	70294	44	36	19	18	27.8	5.48	4742	1	1	1	450.902	1349.68	3	1349.66	0.0189	1	12.29	1.1	R	KFGDPVVQSDMK	H			File22119 Spectrum2786 scans: 6139
6	sp|P0DMV8|HS71A_HUMAN	Heat shock 70 kDa protein 1A OS=Homo sapiens OX=9606 GN=HSPA1A PE=1 SV=1	1266	70294	44	36	19	18	27.8	5.48	4909	1	1	1	456.233	1365.68	3	1365.66	0.0175	1	43.78	0.00063	R	KFGDPVVQSDMK	H	Oxidation (M)	0.000000000010.0	File22119 Spectrum987 scans: 4186
6	sp|P0DMV8|HS71A_HUMAN	Heat shock 70 kDa protein 1A OS=Homo sapiens OX=9606 GN=HSPA1A PE=1 SV=1	1266	70294	44	36	19	18	27.8	5.48	5498	1	1	1	709.392	1416.77	2	1416.75	0.0187	1	38.02	0.0021	R	LVNHFVEEFKR	K			File22119 Spectrum4393 scans: 7896
6	sp|P0DMV8|HS71A_HUMAN	Heat shock 70 kDa protein 1A OS=Homo sapiens OX=9606 GN=HSPA1A PE=1 SV=1	1266	70294	44	36	19	18	27.8	5.48	5499	1	1	1	473.265	1416.77	3	1416.75	0.022	1	38.62	0.0018	R	LVNHFVEEFKR	K			File22119 Spectrum4388 scans: 7891
6	sp|P0DMV8|HS71A_HUMAN	Heat shock 70 kDa protein 1A OS=Homo sapiens OX=9606 GN=HSPA1A PE=1 SV=1	1266	70294	44	36	19	18	27.8	5.48	6159	1	1	1	489.282	1464.82	3	1464.8	0.0195	0	42.05	0.00039	K	AQIHDLVLVGGSTR	I			File22119 Spectrum5862 scans: 9461
6	sp|P0DMV8|HS71A_HUMAN	Heat shock 70 kDa protein 1A OS=Homo sapiens OX=9606 GN=HSPA1A PE=1 SV=1	1266	70294	44	36	19	18	27.8	5.48	6160	1	1	1	733.42	1464.83	2	1464.8	0.021	0	60.37	5.8e-06	K	AQIHDLVLVGGSTR	I			File22119 Spectrum5818 scans: 9415
6	sp|P0DMV8|HS71A_HUMAN	Heat shock 70 kDa protein 1A OS=Homo sapiens OX=9606 GN=HSPA1A PE=1 SV=1	1266	70294	44	36	19	18	27.8	5.48	6374	1	0	0	744.364	1486.71	2	1486.69	0.0202	0	20.11	0.11	R	TTPSYVAFTDTER	L			File22119 Spectrum5485 scans: 9063
6	sp|P0DMV8|HS71A_HUMAN	Heat shock 70 kDa protein 1A OS=Homo sapiens OX=9606 GN=HSPA1A PE=1 SV=1	1266	70294	44	36	19	18	27.8	5.48	6375	1	0	0	744.365	1486.72	2	1486.69	0.0212	0	47	0.00022	R	TTPSYVAFTDTER	L			File22119 Spectrum6264 scans: 9907
6	sp|P0DMV8|HS71A_HUMAN	Heat shock 70 kDa protein 1A OS=Homo sapiens OX=9606 GN=HSPA1A PE=1 SV=1	1266	70294	44	36	19	18	27.8	5.48	6376	1	0	0	744.366	1486.72	2	1486.69	0.023	0	47.46	0.00022	R	TTPSYVAFTDTER	L			File22119 Spectrum6121 scans: 9754
6	sp|P0DMV8|HS71A_HUMAN	Heat shock 70 kDa protein 1A OS=Homo sapiens OX=9606 GN=HSPA1A PE=1 SV=1	1266	70294	44	36	19	18	27.8	5.48	6377	1	0	0	744.368	1486.72	2	1486.69	0.0274	0	76.75	2.6e-07	R	TTPSYVAFTDTER	L			File22119 Spectrum5630 scans: 9215
6	sp|P0DMV8|HS71A_HUMAN	Heat shock 70 kDa protein 1A OS=Homo sapiens OX=9606 GN=HSPA1A PE=1 SV=1	1266	70294	44	36	19	18	27.8	5.48	7020	1	1	0	514.924	1541.75	3	1541.73	0.0215	1	48.7	0.00017	R	ARFEELCSDLFR	S			File22119 Spectrum9416 scans: 13274
6	sp|P0DMV8|HS71A_HUMAN	Heat shock 70 kDa protein 1A OS=Homo sapiens OX=9606 GN=HSPA1A PE=1 SV=1	1266	70294	44	36	19	18	27.8	5.48	7021	1	1	0	771.883	1541.75	2	1541.73	0.0218	1	66.78	2.6e-06	R	ARFEELCSDLFR	S			File22119 Spectrum9392 scans: 13249
6	sp|P0DMV8|HS71A_HUMAN	Heat shock 70 kDa protein 1A OS=Homo sapiens OX=9606 GN=HSPA1A PE=1 SV=1	1266	70294	44	36	19	18	27.8	5.48	7806	1	1	0	807.919	1613.82	2	1613.8	0.0221	0	50.29	0.00013	K	AFYPEEISSMVLTK	M			File22119 Spectrum11164 scans: 15101
6	sp|P0DMV8|HS71A_HUMAN	Heat shock 70 kDa protein 1A OS=Homo sapiens OX=9606 GN=HSPA1A PE=1 SV=1	1266	70294	44	36	19	18	27.8	5.48	7983	1	1	0	815.916	1629.82	2	1629.8	0.0217	0	60.05	1.4e-05	K	AFYPEEISSMVLTK	M	Oxidation (M)	0.00000000010000.0	File22119 Spectrum10079 scans: 13969
6	sp|P0DMV8|HS71A_HUMAN	Heat shock 70 kDa protein 1A OS=Homo sapiens OX=9606 GN=HSPA1A PE=1 SV=1	1266	70294	44	36	19	18	27.8	5.48	7986	1	1	0	815.918	1629.82	2	1629.8	0.0245	0	58.25	2.2e-05	K	AFYPEEISSMVLTK	M	Oxidation (M)	0.00000000010000.0	File22119 Spectrum9941 scans: 13825
6	sp|P0DMV8|HS71A_HUMAN	Heat shock 70 kDa protein 1A OS=Homo sapiens OX=9606 GN=HSPA1A PE=1 SV=1	1266	70294	44	36	19	18	27.8	5.48	7987	1	1	0	544.282	1629.82	3	1629.8	0.0269	0	6.97	2.9	K	AFYPEEISSMVLTK	M	Oxidation (M)	0.00000000010000.0	File22119 Spectrum9991 scans: 13876
6	sp|P0DMV8|HS71A_HUMAN	Heat shock 70 kDa protein 1A OS=Homo sapiens OX=9606 GN=HSPA1A PE=1 SV=1	1266	70294	44	36	19	18	27.8	5.48	8262	1	1	1	829.94	1657.87	2	1657.84	0.0235	0	75.49	3.2e-07	K	NQVALNPQNTVFDAK	R			File22119 Spectrum6946 scans: 10635
6	sp|P0DMV8|HS71A_HUMAN	Heat shock 70 kDa protein 1A OS=Homo sapiens OX=9606 GN=HSPA1A PE=1 SV=1	1266	70294	44	36	19	18	27.8	5.48	8263	1	1	1	829.941	1657.87	2	1657.84	0.0254	0	82.65	6.1e-08	K	NQVALNPQNTVFDAK	R			File22119 Spectrum7074 scans: 10772
6	sp|P0DMV8|HS71A_HUMAN	Heat shock 70 kDa protein 1A OS=Homo sapiens OX=9606 GN=HSPA1A PE=1 SV=1	1266	70294	44	36	19	18	27.8	5.48	8415	1	1	0	838.381	1674.75	2	1674.72	0.0234	0	95.72	1.8e-09	K	ATAGDTHLGGEDFDNR	L			File22119 Spectrum1827 scans: 5117
6	sp|P0DMV8|HS71A_HUMAN	Heat shock 70 kDa protein 1A OS=Homo sapiens OX=9606 GN=HSPA1A PE=1 SV=1	1266	70294	44	36	19	18	27.8	5.48	8416	1	1	0	838.381	1674.75	2	1674.72	0.0241	0	42.27	0.00041	K	ATAGDTHLGGEDFDNR	L			File22119 Spectrum1692 scans: 4973
6	sp|P0DMV8|HS71A_HUMAN	Heat shock 70 kDa protein 1A OS=Homo sapiens OX=9606 GN=HSPA1A PE=1 SV=1	1266	70294	44	36	19	18	27.8	5.48	8417	1	1	0	559.258	1674.75	3	1674.72	0.0277	0	47.73	0.00012	K	ATAGDTHLGGEDFDNR	L			File22119 Spectrum1765 scans: 5052
6	sp|P0DMV8|HS71A_HUMAN	Heat shock 70 kDa protein 1A OS=Homo sapiens OX=9606 GN=HSPA1A PE=1 SV=1	1266	70294	44	36	19	18	27.8	5.48	8460	1	1	1	560.962	1679.86	3	1679.84	0.0225	0	36.74	0.0025	K	HWPFQVINDGDKPK	V			File22119 Spectrum6931 scans: 10620
6	sp|P0DMV8|HS71A_HUMAN	Heat shock 70 kDa protein 1A OS=Homo sapiens OX=9606 GN=HSPA1A PE=1 SV=1	1266	70294	44	36	19	18	27.8	5.48	8461	1	1	1	840.94	1679.86	2	1679.84	0.0229	0	33.41	0.0055	K	HWPFQVINDGDKPK	V			File22119 Spectrum6960 scans: 10651
6	sp|P0DMV8|HS71A_HUMAN	Heat shock 70 kDa protein 1A OS=Homo sapiens OX=9606 GN=HSPA1A PE=1 SV=1	1266	70294	44	36	19	18	27.8	5.48	8462	1	1	1	560.963	1679.87	3	1679.84	0.0256	0	23.99	0.05	K	HWPFQVINDGDKPK	V			File22119 Spectrum6791 scans: 10473
6	sp|P0DMV8|HS71A_HUMAN	Heat shock 70 kDa protein 1A OS=Homo sapiens OX=9606 GN=HSPA1A PE=1 SV=1	1266	70294	44	36	19	18	27.8	5.48	8463	1	1	1	840.943	1679.87	2	1679.84	0.0291	0	26.12	0.03	K	HWPFQVINDGDKPK	V			File22119 Spectrum6821 scans: 10504
6	sp|P0DMV8|HS71A_HUMAN	Heat shock 70 kDa protein 1A OS=Homo sapiens OX=9606 GN=HSPA1A PE=1 SV=1	1266	70294	44	36	19	18	27.8	5.48	8528	1	1	0	844.465	1686.92	2	1686.89	0.0216	0	74.61	3.3e-07	R	IINEPTAAAIAYGLDR	T			File22119 Spectrum9467 scans: 13327
6	sp|P0DMV8|HS71A_HUMAN	Heat shock 70 kDa protein 1A OS=Homo sapiens OX=9606 GN=HSPA1A PE=1 SV=1	1266	70294	44	36	19	18	27.8	5.48	8529	1	1	0	844.466	1686.92	2	1686.89	0.0223	0	87.48	1.7e-08	R	IINEPTAAAIAYGLDR	T			File22119 Spectrum10077 scans: 13966
6	sp|P0DMV8|HS71A_HUMAN	Heat shock 70 kDa protein 1A OS=Homo sapiens OX=9606 GN=HSPA1A PE=1 SV=1	1266	70294	44	36	19	18	27.8	5.48	8530	1	1	0	563.313	1686.92	3	1686.89	0.0229	0	85.83	2.4e-08	R	IINEPTAAAIAYGLDR	T			File22119 Spectrum10056 scans: 13944
6	sp|P0DMV8|HS71A_HUMAN	Heat shock 70 kDa protein 1A OS=Homo sapiens OX=9606 GN=HSPA1A PE=1 SV=1	1266	70294	44	36	19	18	27.8	5.48	9647	1	1	1	907.995	1813.98	2	1813.94	0.0324	1	23.3	0.042	K	NQVALNPQNTVFDAKR	L			File22119 Spectrum5483 scans: 9061
6	sp|P0DMV8|HS71A_HUMAN	Heat shock 70 kDa protein 1A OS=Homo sapiens OX=9606 GN=HSPA1A PE=1 SV=1	1266	70294	44	36	19	18	27.8	5.48	12455	1	1	1	967.484	2899.43	3	2899.4	0.0348	1	41.13	0.00064	K	FGDPVVQSDMKHWPFQVINDGDKPK	V	Oxidation (M)	0.0000000001000000000000000.0	File22119 Spectrum8749 scans: 12559
6	sp|P0DMV8|HS71A_HUMAN	Heat shock 70 kDa protein 1A OS=Homo sapiens OX=9606 GN=HSPA1A PE=1 SV=1	1266	70294	44	36	19	18	27.8	5.48	12456	1	1	1	725.866	2899.43	4	2899.4	0.0384	1	34.51	0.0029	K	FGDPVVQSDMKHWPFQVINDGDKPK	V	Oxidation (M)	0.0000000001000000000000000.0	File22119 Spectrum8728 scans: 12536	emPAI	2.59
7	sp|P13645|K1C10_HUMAN	Keratin, type I cytoskeletal 10 OS=Homo sapiens OX=9606 GN=KRT10 PE=1 SV=6	1191	59020	39	31	24	20	37.2	5.13	236	1	1	0	405.229	808.443	2	808.433	0.0099	0	21.63	0.067	R	LASYLDK	V			File22119 Spectrum1609 scans: 4881
7	sp|P13645|K1C10_HUMAN	Keratin, type I cytoskeletal 10 OS=Homo sapiens OX=9606 GN=KRT10 PE=1 SV=6	1191	59020	39	31	24	20	37.2	5.13	1221	1	1	1	497.26	992.504	2	992.493	0.0117	0	45.93	0.00047	K	YENEVALR	Q			File22119 Spectrum1639 scans: 4914
7	sp|P13645|K1C10_HUMAN	Keratin, type I cytoskeletal 10 OS=Homo sapiens OX=9606 GN=KRT10 PE=1 SV=6	1191	59020	39	31	24	20	37.2	5.13	1513	1	1	1	516.31	1030.61	2	1030.59	0.0148	0	44.36	0.00021	R	VLDELTLTK	A			File22119 Spectrum6530 scans: 10189
7	sp|P13645|K1C10_HUMAN	Keratin, type I cytoskeletal 10 OS=Homo sapiens OX=9606 GN=KRT10 PE=1 SV=6	1191	59020	39	31	24	20	37.2	5.13	1514	1	1	1	516.31	1030.61	2	1030.59	0.0149	0	43.13	0.00028	R	VLDELTLTK	A			File22119 Spectrum6653 scans: 10327
7	sp|P13645|K1C10_HUMAN	Keratin, type I cytoskeletal 10 OS=Homo sapiens OX=9606 GN=KRT10 PE=1 SV=6	1191	59020	39	31	24	20	37.2	5.13	1706	1	1	1	530.751	1059.49	2	1059.5	-0.0142	1	11.25	0.66	-	MSVRYSSSK	H	Oxidation (M)	0.100000000.0	File22119 Spectrum4906 scans: 8441
7	sp|P13645|K1C10_HUMAN	Keratin, type I cytoskeletal 10 OS=Homo sapiens OX=9606 GN=KRT10 PE=1 SV=6	1191	59020	39	31	24	20	37.2	5.13	1765	1	1	0	532.816	1063.62	2	1063.6	0.0157	1	55.11	1.9e-05	R	LASYLDKVR	A			File22119 Spectrum2910 scans: 6270
7	sp|P13645|K1C10_HUMAN	Keratin, type I cytoskeletal 10 OS=Homo sapiens OX=9606 GN=KRT10 PE=1 SV=6	1191	59020	39	31	24	20	37.2	5.13	2076	2	1	0	553.774	1105.53	2	1105.52	0.0149	0	12.66	1	K	VTMQNLNDR	L	Oxidation (M)	0.001000000.0	File22119 Spectrum21 scans: 2367
7	sp|P13645|K1C10_HUMAN	Keratin, type I cytoskeletal 10 OS=Homo sapiens OX=9606 GN=KRT10 PE=1 SV=6	1191	59020	39	31	24	20	37.2	5.13	2106	1	1	0	555.256	1108.5	2	1108.48	0.0149	0	41.45	0.00067	K	DAEAWFNEK	S			File22119 Spectrum6930 scans: 10619
7	sp|P13645|K1C10_HUMAN	Keratin, type I cytoskeletal 10 OS=Homo sapiens OX=9606 GN=KRT10 PE=1 SV=6	1191	59020	39	31	24	20	37.2	5.13	2107	1	1	0	555.257	1108.5	2	1108.48	0.0169	0	40.33	0.00086	K	DAEAWFNEK	S			File22119 Spectrum6798 scans: 10480
7	sp|P13645|K1C10_HUMAN	Keratin, type I cytoskeletal 10 OS=Homo sapiens OX=9606 GN=KRT10 PE=1 SV=6	1191	59020	39	31	24	20	37.2	5.13	2696	1	1	1	583.303	1164.59	2	1164.58	0.0141	0	18.7	0.22	R	LENEIQTYR	S			File22119 Spectrum2364 scans: 5687
7	sp|P13645|K1C10_HUMAN	Keratin, type I cytoskeletal 10 OS=Homo sapiens OX=9606 GN=KRT10 PE=1 SV=6	1191	59020	39	31	24	20	37.2	5.13	2918	1	1	1	594.365	1186.71	2	1186.69	0.0223	1	32.81	0.0021	R	RVLDELTLTK	A			File22119 Spectrum5531 scans: 9111
7	sp|P13645|K1C10_HUMAN	Keratin, type I cytoskeletal 10 OS=Homo sapiens OX=9606 GN=KRT10 PE=1 SV=6	1191	59020	39	31	24	20	37.2	5.13	3084	1	1	0	601.322	1200.63	2	1200.61	0.0192	0	69.35	1.7e-06	R	QSVEADINGLR	R			File22119 Spectrum5411 scans: 8985
7	sp|P13645|K1C10_HUMAN	Keratin, type I cytoskeletal 10 OS=Homo sapiens OX=9606 GN=KRT10 PE=1 SV=6	1191	59020	39	31	24	20	37.2	5.13	3391	1	1	1	412.237	1233.69	3	1233.67	0.0177	1	15.56	0.24	R	LKYENEVALR	Q			File22119 Spectrum2929 scans: 6290
7	sp|P13645|K1C10_HUMAN	Keratin, type I cytoskeletal 10 OS=Homo sapiens OX=9606 GN=KRT10 PE=1 SV=6	1191	59020	39	31	24	20	37.2	5.13	3392	1	1	1	617.852	1233.69	2	1233.67	0.0181	1	58.82	1.2e-05	R	LKYENEVALR	Q			File22119 Spectrum2813 scans: 6168
7	sp|P13645|K1C10_HUMAN	Keratin, type I cytoskeletal 10 OS=Homo sapiens OX=9606 GN=KRT10 PE=1 SV=6	1191	59020	39	31	24	20	37.2	5.13	3393	1	1	1	412.237	1233.69	3	1233.67	0.0185	1	60.67	7.4e-06	R	LKYENEVALR	Q			File22119 Spectrum2792 scans: 6146
7	sp|P13645|K1C10_HUMAN	Keratin, type I cytoskeletal 10 OS=Homo sapiens OX=9606 GN=KRT10 PE=1 SV=6	1191	59020	39	31	24	20	37.2	5.13	3719	1	1	1	631.811	1261.61	2	1261.59	0.0183	0	59.8	1.6e-05	R	SLLEGEGSSGGGGR	G			File22119 Spectrum1118 scans: 4334
7	sp|P13645|K1C10_HUMAN	Keratin, type I cytoskeletal 10 OS=Homo sapiens OX=9606 GN=KRT10 PE=1 SV=6	1191	59020	39	31	24	20	37.2	5.13	4824	1	1	0	453.251	1356.73	3	1356.71	0.0196	1	20.64	0.13	R	QSVEADINGLRR	V			File22119 Spectrum3971 scans: 7453
7	sp|P13645|K1C10_HUMAN	Keratin, type I cytoskeletal 10 OS=Homo sapiens OX=9606 GN=KRT10 PE=1 SV=6	1191	59020	39	31	24	20	37.2	5.13	4825	1	1	0	679.373	1356.73	2	1356.71	0.02	1	46.82	0.0003	R	QSVEADINGLRR	V			File22119 Spectrum3941 scans: 7421
7	sp|P13645|K1C10_HUMAN	Keratin, type I cytoskeletal 10 OS=Homo sapiens OX=9606 GN=KRT10 PE=1 SV=6	1191	59020	39	31	24	20	37.2	5.13	4826	4	1	0	679.376	1356.74	2	1356.71	0.0258	1	7.04	2.8	R	QSVEADINGLRR	V			File22119 Spectrum4076 scans: 7562
7	sp|P13645|K1C10_HUMAN	Keratin, type I cytoskeletal 10 OS=Homo sapiens OX=9606 GN=KRT10 PE=1 SV=6	1191	59020	39	31	24	20	37.2	5.13	4896	1	1	1	683.332	1364.65	2	1364.63	0.0168	0	54.95	4.7e-05	R	SQYEQLAEQNR	K			File22119 Spectrum1400 scans: 4660
7	sp|P13645|K1C10_HUMAN	Keratin, type I cytoskeletal 10 OS=Homo sapiens OX=9606 GN=KRT10 PE=1 SV=6	1191	59020	39	31	24	20	37.2	5.13	5022	1	1	1	691.335	1380.65	2	1380.64	0.014	0	67.96	2.1e-06	R	ALEESNYELEGK	I			File22119 Spectrum3115 scans: 6494
7	sp|P13645|K1C10_HUMAN	Keratin, type I cytoskeletal 10 OS=Homo sapiens OX=9606 GN=KRT10 PE=1 SV=6	1191	59020	39	31	24	20	37.2	5.13	5023	1	1	1	691.336	1380.66	2	1380.64	0.016	0	46.37	0.0003	R	ALEESNYELEGK	I			File22119 Spectrum3381 scans: 6816
7	sp|P13645|K1C10_HUMAN	Keratin, type I cytoskeletal 10 OS=Homo sapiens OX=9606 GN=KRT10 PE=1 SV=6	1191	59020	39	31	24	20	37.2	5.13	5024	1	1	1	691.336	1380.66	2	1380.64	0.0166	0	73.99	5.2e-07	R	ALEESNYELEGK	I			File22119 Spectrum3193 scans: 6605
7	sp|P13645|K1C10_HUMAN	Keratin, type I cytoskeletal 10 OS=Homo sapiens OX=9606 GN=KRT10 PE=1 SV=6	1191	59020	39	31	24	20	37.2	5.13	5140	1	1	1	695.853	1389.69	2	1389.67	0.0188	0	58.48	2.3e-05	K	QSLEASLAETEGR	Y			File22119 Spectrum8667 scans: 12470
7	sp|P13645|K1C10_HUMAN	Keratin, type I cytoskeletal 10 OS=Homo sapiens OX=9606 GN=KRT10 PE=1 SV=6	1191	59020	39	31	24	20	37.2	5.13	5141	1	1	1	695.854	1389.69	2	1389.67	0.0191	0	83.13	8e-08	K	QSLEASLAETEGR	Y			File22119 Spectrum5618 scans: 9203
7	sp|P13645|K1C10_HUMAN	Keratin, type I cytoskeletal 10 OS=Homo sapiens OX=9606 GN=KRT10 PE=1 SV=6	1191	59020	39	31	24	20	37.2	5.13	5143	1	1	1	695.855	1389.7	2	1389.67	0.0225	0	89.67	1.7e-08	K	QSLEASLAETEGR	Y			File22119 Spectrum5766 scans: 9360
7	sp|P13645|K1C10_HUMAN	Keratin, type I cytoskeletal 10 OS=Homo sapiens OX=9606 GN=KRT10 PE=1 SV=6	1191	59020	39	31	24	20	37.2	5.13	5704	1	1	1	478.935	1433.78	3	1433.76	0.0198	1	41.63	0.00068	K	IRLENEIQTYR	S			File22119 Spectrum4641 scans: 8161
7	sp|P13645|K1C10_HUMAN	Keratin, type I cytoskeletal 10 OS=Homo sapiens OX=9606 GN=KRT10 PE=1 SV=6	1191	59020	39	31	24	20	37.2	5.13	5705	1	1	1	717.899	1433.78	2	1433.76	0.0205	1	61.09	7.7e-06	K	IRLENEIQTYR	S			File22119 Spectrum4637 scans: 8157
7	sp|P13645|K1C10_HUMAN	Keratin, type I cytoskeletal 10 OS=Homo sapiens OX=9606 GN=KRT10 PE=1 SV=6	1191	59020	39	31	24	20	37.2	5.13	6450	1	1	1	498.589	1492.75	3	1492.73	0.0197	1	33.81	0.0062	R	SQYEQLAEQNRK	D			File22119 Spectrum392 scans: 3441
7	sp|P13645|K1C10_HUMAN	Keratin, type I cytoskeletal 10 OS=Homo sapiens OX=9606 GN=KRT10 PE=1 SV=6	1191	59020	39	31	24	20	37.2	5.13	8679	1	1	1	854.395	1706.77	2	1706.76	0.0097	0	66.04	2.2e-06	K	GSLGGGFSSGGFSGGSFSR	G			File22119 Spectrum8123 scans: 11886
7	sp|P13645|K1C10_HUMAN	Keratin, type I cytoskeletal 10 OS=Homo sapiens OX=9606 GN=KRT10 PE=1 SV=6	1191	59020	39	31	24	20	37.2	5.13	8680	1	1	1	854.395	1706.77	2	1706.76	0.0098	0	77.93	1.4e-07	K	GSLGGGFSSGGFSGGSFSR	G			File22119 Spectrum7988 scans: 11742
7	sp|P13645|K1C10_HUMAN	Keratin, type I cytoskeletal 10 OS=Homo sapiens OX=9606 GN=KRT10 PE=1 SV=6	1191	59020	39	31	24	20	37.2	5.13	9495	1	1	1	899.022	1796.03	2	1796	0.0242	0	71.49	2e-07	R	NVQALEIELQSQLALK	Q			File22119 Spectrum11542 scans: 15494
7	sp|P13645|K1C10_HUMAN	Keratin, type I cytoskeletal 10 OS=Homo sapiens OX=9606 GN=KRT10 PE=1 SV=6	1191	59020	39	31	24	20	37.2	5.13	10076	4	1	0	470.995	1879.95	4	1879.95	0.0052	1	1.69	8.9	K	VTMQNLNDRLASYLDK	V			File22119 Spectrum620 scans: 3739
7	sp|P13645|K1C10_HUMAN	Keratin, type I cytoskeletal 10 OS=Homo sapiens OX=9606 GN=KRT10 PE=1 SV=6	1191	59020	39	31	24	20	37.2	5.13	10077	1	1	0	627.666	1879.97	3	1879.95	0.0288	1	33.69	0.0052	K	VTMQNLNDRLASYLDK	V			File22119 Spectrum9822 scans: 13699
7	sp|P13645|K1C10_HUMAN	Keratin, type I cytoskeletal 10 OS=Homo sapiens OX=9606 GN=KRT10 PE=1 SV=6	1191	59020	39	31	24	20	37.2	5.13	10188	1	1	0	632.994	1895.96	3	1895.94	0.0175	1	40.62	0.001	K	VTMQNLNDRLASYLDK	V	Oxidation (M)	0.0010000000000000.0	File22119 Spectrum8102 scans: 11863
7	sp|P13645|K1C10_HUMAN	Keratin, type I cytoskeletal 10 OS=Homo sapiens OX=9606 GN=KRT10 PE=1 SV=6	1191	59020	39	31	24	20	37.2	5.13	10835	1	1	1	999.001	1995.99	2	1995.96	0.024	0	83.17	6e-08	K	ELTTEIDNNIEQISSYK	S			File22119 Spectrum10212 scans: 14107
7	sp|P13645|K1C10_HUMAN	Keratin, type I cytoskeletal 10 OS=Homo sapiens OX=9606 GN=KRT10 PE=1 SV=6	1191	59020	39	31	24	20	37.2	5.13	10836	1	1	1	999.003	1995.99	2	1995.96	0.0274	0	65.77	3.3e-06	K	ELTTEIDNNIEQISSYK	S			File22119 Spectrum8801 scans: 12615
7	sp|P13645|K1C10_HUMAN	Keratin, type I cytoskeletal 10 OS=Homo sapiens OX=9606 GN=KRT10 PE=1 SV=6	1191	59020	39	31	24	20	37.2	5.13	11177	1	1	1	1042	2081.99	2	2081.96	0.0274	0	101.66	7e-10	R	AETECQNTEYQQLLDIK	I			File22119 Spectrum9436 scans: 13295
7	sp|P13645|K1C10_HUMAN	Keratin, type I cytoskeletal 10 OS=Homo sapiens OX=9606 GN=KRT10 PE=1 SV=6	1191	59020	39	31	24	20	37.2	5.13	11733	1	1	1	747.396	2239.17	3	2239.13	0.0376	1	87.7	1.4e-08	K	ADLEMQIESLTEELAYLKK	N	Oxidation (M)	0.0000100000000000000.0	File22119 Spectrum12363 scans: 16497	emPAI	2.67
8	sp|P08238|HS90B_HUMAN	Heat shock protein HSP 90-beta OS=Homo sapiens OX=9606 GN=HSP90AB1 PE=1 SV=4	1151	83554	43	37	31	28	37.7	4.97	37	1	1	0	365.73	729.446	2	729.438	0.0079	0	45.77	0.00045	R	LSELLR	Y			File22119 Spectrum3122 scans: 6502
8	sp|P08238|HS90B_HUMAN	Heat shock protein HSP 90-beta OS=Homo sapiens OX=9606 GN=HSP90AB1 PE=1 SV=4	1151	83554	43	37	31	28	37.7	4.97	322	1	1	1	415.274	828.534	2	828.522	0.0115	0	33.13	0.0022	R	ALLFIPR	R			File22119 Spectrum9712 scans: 13585
8	sp|P08238|HS90B_HUMAN	Heat shock protein HSP 90-beta OS=Homo sapiens OX=9606 GN=HSP90AB1 PE=1 SV=4	1151	83554	43	37	31	28	37.7	4.97	556	1	1	1	446.222	890.429	2	890.417	0.0112	0	27.85	0.028	K	FYEAFSK	N			File22119 Spectrum3816 scans: 7289
8	sp|P08238|HS90B_HUMAN	Heat shock protein HSP 90-beta OS=Homo sapiens OX=9606 GN=HSP90AB1 PE=1 SV=4	1151	83554	43	37	31	28	37.7	4.97	1156	1	1	1	493.314	984.614	2	984.623	-0.0097	1	8.61	0.9	R	ALLFIPRR	A			File22119 Spectrum9061 scans: 12892
8	sp|P08238|HS90B_HUMAN	Heat shock protein HSP 90-beta OS=Homo sapiens OX=9606 GN=HSP90AB1 PE=1 SV=4	1151	83554	43	37	31	28	37.7	4.97	1591	2	1	0	523.314	1044.61	2	1044.59	0.0205	1	2.22	4.8	K	VEKVTISNR	L			File22119 Spectrum5513 scans: 9092
8	sp|P08238|HS90B_HUMAN	Heat shock protein HSP 90-beta OS=Homo sapiens OX=9606 GN=HSP90AB1 PE=1 SV=4	1151	83554	43	37	31	28	37.7	4.97	1838	1	1	0	540.779	1079.54	2	1079.53	0.0153	0	33.85	0.0062	R	APFDLFENK	K			File22119 Spectrum9840 scans: 13718
8	sp|P08238|HS90B_HUMAN	Heat shock protein HSP 90-beta OS=Homo sapiens OX=9606 GN=HSP90AB1 PE=1 SV=4	1151	83554	43	37	31	28	37.7	4.97	2433	4	1	1	571.293	1140.57	2	1140.55	0.0193	0	1.63	9	K	LGIHEDSTNR	R			File22119 Spectrum4730 scans: 8256
8	sp|P08238|HS90B_HUMAN	Heat shock protein HSP 90-beta OS=Homo sapiens OX=9606 GN=HSP90AB1 PE=1 SV=4	1151	83554	43	37	31	28	37.7	4.97	2524	1	1	0	576.289	1150.56	2	1150.55	0.0137	0	26.19	0.038	K	YIDQEELNK	T			File22119 Spectrum1314 scans: 4560
8	sp|P08238|HS90B_HUMAN	Heat shock protein HSP 90-beta OS=Homo sapiens OX=9606 GN=HSP90AB1 PE=1 SV=4	1151	83554	43	37	31	28	37.7	4.97	2637	3	1	0	580.804	1159.59	2	1159.58	0.0167	0	0.9	16	K	SIYYITGESK	E			File22119 Spectrum5686 scans: 9275
8	sp|P08238|HS90B_HUMAN	Heat shock protein HSP 90-beta OS=Homo sapiens OX=9606 GN=HSP90AB1 PE=1 SV=4	1151	83554	43	37	31	28	37.7	4.97	2638	1	1	0	580.804	1159.59	2	1159.58	0.0167	0	35.78	0.0051	K	SIYYITGESK	E			File22119 Spectrum4509 scans: 8019
8	sp|P08238|HS90B_HUMAN	Heat shock protein HSP 90-beta OS=Homo sapiens OX=9606 GN=HSP90AB1 PE=1 SV=4	1151	83554	43	37	31	28	37.7	4.97	2989	1	1	0	597.837	1193.66	2	1193.64	0.0185	0	35.39	0.0023	K	IDIIPNPQER	T			File22119 Spectrum6350 scans: 9997
8	sp|P08238|HS90B_HUMAN	Heat shock protein HSP 90-beta OS=Homo sapiens OX=9606 GN=HSP90AB1 PE=1 SV=4	1151	83554	43	37	31	28	37.7	4.97	2990	1	1	0	597.837	1193.66	2	1193.64	0.0194	0	51.49	5.7e-05	K	IDIIPNPQER	T			File22119 Spectrum6488 scans: 10145
8	sp|P08238|HS90B_HUMAN	Heat shock protein HSP 90-beta OS=Homo sapiens OX=9606 GN=HSP90AB1 PE=1 SV=4	1151	83554	43	37	31	28	37.7	4.97	3157	1	1	0	604.828	1207.64	2	1207.62	0.0177	1	29.41	0.015	R	APFDLFENKK	K			File22119 Spectrum7703 scans: 11443
8	sp|P08238|HS90B_HUMAN	Heat shock protein HSP 90-beta OS=Homo sapiens OX=9606 GN=HSP90AB1 PE=1 SV=4	1151	83554	43	37	31	28	37.7	4.97	3419	1	1	0	618.83	1235.65	2	1235.63	0.0165	1	32.2	0.0086	R	RAPFDLFENK	K			File22119 Spectrum8697 scans: 12503
8	sp|P08238|HS90B_HUMAN	Heat shock protein HSP 90-beta OS=Homo sapiens OX=9606 GN=HSP90AB1 PE=1 SV=4	1151	83554	43	37	31	28	37.7	4.97	3420	1	1	0	618.831	1235.65	2	1235.63	0.0181	1	22.68	0.074	R	RAPFDLFENK	K			File22119 Spectrum8824 scans: 12640
8	sp|P08238|HS90B_HUMAN	Heat shock protein HSP 90-beta OS=Homo sapiens OX=9606 GN=HSP90AB1 PE=1 SV=4	1151	83554	43	37	31	28	37.7	4.97	3488	1	1	0	621.864	1241.71	2	1241.7	0.0154	0	61.11	7.6e-06	K	ADLINNLGTIAK	S			File22119 Spectrum8805 scans: 12619
8	sp|P08238|HS90B_HUMAN	Heat shock protein HSP 90-beta OS=Homo sapiens OX=9606 GN=HSP90AB1 PE=1 SV=4	1151	83554	43	37	31	28	37.7	4.97	3552	1	1	0	625.319	1248.62	2	1248.61	0.0143	0	63.56	7.6e-06	K	EQVANSAFVER	V			File22119 Spectrum2328 scans: 5647
8	sp|P08238|HS90B_HUMAN	Heat shock protein HSP 90-beta OS=Homo sapiens OX=9606 GN=HSP90AB1 PE=1 SV=4	1151	83554	43	37	31	28	37.7	4.97	3863	1	1	0	638.334	1274.65	2	1274.64	0.0173	0	65.82	4.2e-06	R	ELISNASDALDK	I			File22119 Spectrum4723 scans: 8249
8	sp|P08238|HS90B_HUMAN	Heat shock protein HSP 90-beta OS=Homo sapiens OX=9606 GN=HSP90AB1 PE=1 SV=4	1151	83554	43	37	31	28	37.7	4.97	4274	1	1	0	654.854	1307.69	2	1307.67	0.0206	1	24.08	0.049	K	IRYESLTDPSK	L			File22119 Spectrum2242 scans: 5553
8	sp|P08238|HS90B_HUMAN	Heat shock protein HSP 90-beta OS=Homo sapiens OX=9606 GN=HSP90AB1 PE=1 SV=4	1151	83554	43	37	31	28	37.7	4.97	4303	1	1	0	656.297	1310.58	2	1310.56	0.0168	0	39.39	0.00086	K	EDQTEYLEER	R			File22119 Spectrum2271 scans: 5585
8	sp|P08238|HS90B_HUMAN	Heat shock protein HSP 90-beta OS=Homo sapiens OX=9606 GN=HSP90AB1 PE=1 SV=4	1151	83554	43	37	31	28	37.7	4.97	4723	1	1	0	674.845	1347.68	2	1347.66	0.0182	0	40.11	0.0018	K	HFSVEGQLEFR	A			File22119 Spectrum6989 scans: 10682
8	sp|P08238|HS90B_HUMAN	Heat shock protein HSP 90-beta OS=Homo sapiens OX=9606 GN=HSP90AB1 PE=1 SV=4	1151	83554	43	37	31	28	37.7	4.97	4738	1	1	1	675.38	1348.75	2	1348.73	0.0184	0	59.09	1.1e-05	R	TLTLVDTGIGMTK	A			File22119 Spectrum9264 scans: 13116
8	sp|P08238|HS90B_HUMAN	Heat shock protein HSP 90-beta OS=Homo sapiens OX=9606 GN=HSP90AB1 PE=1 SV=4	1151	83554	43	37	31	28	37.7	4.97	4899	1	1	1	683.377	1364.74	2	1364.72	0.0181	0	67.69	2e-06	R	TLTLVDTGIGMTK	A	Oxidation (M)	0.0000000000100.0	File22119 Spectrum7417 scans: 11140
8	sp|P08238|HS90B_HUMAN	Heat shock protein HSP 90-beta OS=Homo sapiens OX=9606 GN=HSP90AB1 PE=1 SV=4	1151	83554	43	37	31	28	37.7	4.97	4900	1	1	1	683.378	1364.74	2	1364.72	0.0184	0	69.5	1.3e-06	R	TLTLVDTGIGMTK	A	Oxidation (M)	0.0000000000100.0	File22119 Spectrum7013 scans: 10708
8	sp|P08238|HS90B_HUMAN	Heat shock protein HSP 90-beta OS=Homo sapiens OX=9606 GN=HSP90AB1 PE=1 SV=4	1151	83554	43	37	31	28	37.7	4.97	5374	1	1	0	470.243	1407.71	3	1407.69	0.0183	1	28.8	0.02	K	EKYIDQEELNK	T			File22119 Spectrum1267 scans: 4508
8	sp|P08238|HS90B_HUMAN	Heat shock protein HSP 90-beta OS=Homo sapiens OX=9606 GN=HSP90AB1 PE=1 SV=4	1151	83554	43	37	31	28	37.7	4.97	5375	1	1	0	704.861	1407.71	2	1407.69	0.0194	1	62.38	8.5e-06	K	EKYIDQEELNK	T			File22119 Spectrum1259 scans: 4500
8	sp|P08238|HS90B_HUMAN	Heat shock protein HSP 90-beta OS=Homo sapiens OX=9606 GN=HSP90AB1 PE=1 SV=4	1151	83554	43	37	31	28	37.7	4.97	5471	1	1	0	708.832	1415.65	2	1415.63	0.0184	0	51.57	5.7e-05	K	EGLELPEDEEEK	K			File22119 Spectrum5071 scans: 8620
8	sp|P08238|HS90B_HUMAN	Heat shock protein HSP 90-beta OS=Homo sapiens OX=9606 GN=HSP90AB1 PE=1 SV=4	1151	83554	43	37	31	28	37.7	4.97	6696	1	1	0	757.407	1512.8	2	1512.78	0.0204	0	80.05	1.2e-07	R	GVVDSEDLPLNISR	E			File22119 Spectrum9012 scans: 12841
8	sp|P08238|HS90B_HUMAN	Heat shock protein HSP 90-beta OS=Homo sapiens OX=9606 GN=HSP90AB1 PE=1 SV=4	1151	83554	43	37	31	28	37.7	4.97	6828	1	1	0	764.386	1526.76	2	1526.74	0.0219	0	72.91	6.3e-07	K	SLTNDWEDHLAVK	H			File22119 Spectrum7454 scans: 11179
8	sp|P08238|HS90B_HUMAN	Heat shock protein HSP 90-beta OS=Homo sapiens OX=9606 GN=HSP90AB1 PE=1 SV=4	1151	83554	43	37	31	28	37.7	4.97	6829	1	1	0	509.927	1526.76	3	1526.74	0.0237	0	61.36	8.7e-06	K	SLTNDWEDHLAVK	H			File22119 Spectrum7466 scans: 11193
8	sp|P08238|HS90B_HUMAN	Heat shock protein HSP 90-beta OS=Homo sapiens OX=9606 GN=HSP90AB1 PE=1 SV=4	1151	83554	43	37	31	28	37.7	4.97	6985	1	1	0	770.389	1538.76	2	1538.75	0.0177	1	84.17	5.1e-08	R	YESLTDPSKLDSGK	E			File22119 Spectrum3091 scans: 6465
8	sp|P08238|HS90B_HUMAN	Heat shock protein HSP 90-beta OS=Homo sapiens OX=9606 GN=HSP90AB1 PE=1 SV=4	1151	83554	43	37	31	28	37.7	4.97	6986	1	1	0	513.929	1538.77	3	1538.75	0.0188	1	34.61	0.0046	R	YESLTDPSKLDSGK	E			File22119 Spectrum3072 scans: 6442
8	sp|P08238|HS90B_HUMAN	Heat shock protein HSP 90-beta OS=Homo sapiens OX=9606 GN=HSP90AB1 PE=1 SV=4	1151	83554	43	37	31	28	37.7	4.97	7046	1	1	0	515.589	1543.75	3	1543.73	0.0198	1	19.61	0.13	K	EGLELPEDEEEKK	K			File22119 Spectrum3349 scans: 6781
8	sp|P08238|HS90B_HUMAN	Heat shock protein HSP 90-beta OS=Homo sapiens OX=9606 GN=HSP90AB1 PE=1 SV=4	1151	83554	43	37	31	28	37.7	4.97	7047	1	1	0	772.881	1543.75	2	1543.73	0.0218	1	27.07	0.025	K	EGLELPEDEEEKK	K			File22119 Spectrum3319 scans: 6748
8	sp|P08238|HS90B_HUMAN	Heat shock protein HSP 90-beta OS=Homo sapiens OX=9606 GN=HSP90AB1 PE=1 SV=4	1151	83554	43	37	31	28	37.7	4.97	7056	1	1	0	515.621	1543.84	3	1543.82	0.0222	1	77.66	1.6e-07	R	ELISNASDALDKIR	Y			File22119 Spectrum7825 scans: 11571
8	sp|P08238|HS90B_HUMAN	Heat shock protein HSP 90-beta OS=Homo sapiens OX=9606 GN=HSP90AB1 PE=1 SV=4	1151	83554	43	37	31	28	37.7	4.97	7057	1	1	0	772.929	1543.84	2	1543.82	0.0222	1	82.39	5.5e-08	R	ELISNASDALDKIR	Y			File22119 Spectrum7823 scans: 11569
8	sp|P08238|HS90B_HUMAN	Heat shock protein HSP 90-beta OS=Homo sapiens OX=9606 GN=HSP90AB1 PE=1 SV=4	1151	83554	43	37	31	28	37.7	4.97	7255	1	1	0	782.952	1563.89	2	1563.86	0.0265	1	38.02	0.00058	K	ELKIDIIPNPQER	T			File22119 Spectrum8507 scans: 12301
8	sp|P08238|HS90B_HUMAN	Heat shock protein HSP 90-beta OS=Homo sapiens OX=9606 GN=HSP90AB1 PE=1 SV=4	1151	83554	43	37	31	28	37.7	4.97	9381	1	1	1	594.997	1781.97	3	1781.94	0.0255	0	47.37	0.00015	K	HLEINPDHPIVETLR	Q			File22119 Spectrum6418 scans: 10072
8	sp|P08238|HS90B_HUMAN	Heat shock protein HSP 90-beta OS=Homo sapiens OX=9606 GN=HSP90AB1 PE=1 SV=4	1151	83554	43	37	31	28	37.7	4.97	9382	1	1	1	891.992	1781.97	2	1781.94	0.0262	0	32.84	0.0044	K	HLEINPDHPIVETLR	Q			File22119 Spectrum6411 scans: 10063
8	sp|P08238|HS90B_HUMAN	Heat shock protein HSP 90-beta OS=Homo sapiens OX=9606 GN=HSP90AB1 PE=1 SV=4	1151	83554	43	37	31	28	37.7	4.97	9585	1	1	0	603.667	1807.98	3	1807.95	0.029	0	43.35	0.00033	K	HSQFIGYPITLYLEK	E			File22119 Spectrum10932 scans: 14861
8	sp|P08238|HS90B_HUMAN	Heat shock protein HSP 90-beta OS=Homo sapiens OX=9606 GN=HSP90AB1 PE=1 SV=4	1151	83554	43	37	31	28	37.7	4.97	9845	1	1	1	924.414	1846.81	2	1846.79	0.0235	0	77.12	1e-07	R	NPDDITQEEYGEFYK	S			File22119 Spectrum7622 scans: 11357
8	sp|P08238|HS90B_HUMAN	Heat shock protein HSP 90-beta OS=Homo sapiens OX=9606 GN=HSP90AB1 PE=1 SV=4	1151	83554	43	37	31	28	37.7	4.97	11497	1	1	1	731.661	2191.96	3	2191.93	0.0282	0	70.1	5.1e-07	R	YHTSQSGDEMTSLSEYVSR	M	Oxidation (M)	0.0000000001000000000.0	File22119 Spectrum4204 scans: 7696
8	sp|P08238|HS90B_HUMAN	Heat shock protein HSP 90-beta OS=Homo sapiens OX=9606 GN=HSP90AB1 PE=1 SV=4	1151	83554	43	37	31	28	37.7	4.97	11498	1	1	1	1096.99	2191.96	2	2191.93	0.0302	0	104.88	1.7e-10	R	YHTSQSGDEMTSLSEYVSR	M	Oxidation (M)	0.0000000001000000000.0	File22119 Spectrum4232 scans: 7725	emPAI	2.84
9	sp|P02768|ALBU_HUMAN	Serum albumin OS=Homo sapiens OX=9606 GN=ALB PE=1 SV=2	1093	71317	65	45	30	23	42.4	5.92	171	1	1	1	395.244	788.474	2	788.464	0.0092	0	35.36	0.0011	K	LVTDLTK	V			File22119 Spectrum1648 scans: 4924
9	sp|P02768|ALBU_HUMAN	Serum albumin OS=Homo sapiens OX=9606 GN=ALB PE=1 SV=2	1093	71317	65	45	30	23	42.4	5.92	172	1	1	1	395.245	788.474	2	788.464	0.01	0	30.74	0.0031	K	LVTDLTK	V			File22119 Spectrum5991 scans: 9609
9	sp|P02768|ALBU_HUMAN	Serum albumin OS=Homo sapiens OX=9606 GN=ALB PE=1 SV=2	1093	71317	65	45	30	23	42.4	5.92	173	2	1	1	395.245	788.476	2	788.464	0.0116	0	3.73	2.2	K	LVTDLTK	V			File22119 Spectrum1806 scans: 5094
9	sp|P02768|ALBU_HUMAN	Serum albumin OS=Homo sapiens OX=9606 GN=ALB PE=1 SV=2	1093	71317	65	45	30	23	42.4	5.92	495	7	1	1	438.252	874.489	2	874.503	-0.0137	1	0.31	15	R	LSQRFPK	A			File22119 Spectrum2705 scans: 6055
9	sp|P02768|ALBU_HUMAN	Serum albumin OS=Homo sapiens OX=9606 GN=ALB PE=1 SV=2	1093	71317	65	45	30	23	42.4	5.92	736	1	1	1	464.255	926.496	2	926.486	0.0099	0	28.83	0.015	K	YLYEIAR	R			File22119 Spectrum5105 scans: 8658
9	sp|P02768|ALBU_HUMAN	Serum albumin OS=Homo sapiens OX=9606 GN=ALB PE=1 SV=2	1093	71317	65	45	30	23	42.4	5.92	737	1	1	1	464.257	926.499	2	926.486	0.0129	0	28.36	0.017	K	YLYEIAR	R			File22119 Spectrum4977 scans: 8515
9	sp|P02768|ALBU_HUMAN	Serum albumin OS=Homo sapiens OX=9606 GN=ALB PE=1 SV=2	1093	71317	65	45	30	23	42.4	5.92	738	1	1	1	464.257	926.499	2	926.486	0.0131	0	10.46	1	K	YLYEIAR	R			File22119 Spectrum5247 scans: 8810
9	sp|P02768|ALBU_HUMAN	Serum albumin OS=Homo sapiens OX=9606 GN=ALB PE=1 SV=2	1093	71317	65	45	30	23	42.4	5.92	739	1	1	1	464.257	926.5	2	926.486	0.0137	0	7.48	2	K	YLYEIAR	R			File22119 Spectrum5393 scans: 8966
9	sp|P02768|ALBU_HUMAN	Serum albumin OS=Homo sapiens OX=9606 GN=ALB PE=1 SV=2	1093	71317	65	45	30	23	42.4	5.92	773	1	1	1	467.27	932.525	2	932.511	0.0136	0	34.59	0.0047	K	LCTVATLR	E			File22119 Spectrum2821 scans: 6176
9	sp|P02768|ALBU_HUMAN	Serum albumin OS=Homo sapiens OX=9606 GN=ALB PE=1 SV=2	1093	71317	65	45	30	23	42.4	5.92	904	1	1	1	476.232	950.449	2	950.434	0.0141	0	17.35	0.24	K	DLGEENFK	A			File22119 Spectrum2399 scans: 5724
9	sp|P02768|ALBU_HUMAN	Serum albumin OS=Homo sapiens OX=9606 GN=ALB PE=1 SV=2	1093	71317	65	45	30	23	42.4	5.92	967	1	1	1	480.791	959.568	2	959.555	0.0128	0	43.29	0.00026	K	FQNALLVR	Y			File22119 Spectrum5076 scans: 8626
9	sp|P02768|ALBU_HUMAN	Serum albumin OS=Homo sapiens OX=9606 GN=ALB PE=1 SV=2	1093	71317	65	45	30	23	42.4	5.92	968	1	1	1	480.792	959.57	2	959.555	0.0147	0	41.83	0.00036	K	FQNALLVR	Y			File22119 Spectrum5750 scans: 9343
9	sp|P02768|ALBU_HUMAN	Serum albumin OS=Homo sapiens OX=9606 GN=ALB PE=1 SV=2	1093	71317	65	45	30	23	42.4	5.92	1276	7	1	1	500.8	999.586	2	999.596	-0.0108	0	1.53	9	K	QTALVELVK	H			File22119 Spectrum5849 scans: 9447
9	sp|P02768|ALBU_HUMAN	Serum albumin OS=Homo sapiens OX=9606 GN=ALB PE=1 SV=2	1093	71317	65	45	30	23	42.4	5.92	1278	1	1	1	500.812	999.61	2	999.596	0.0139	0	49.86	6.7e-05	K	QTALVELVK	H			File22119 Spectrum7014 scans: 10709
9	sp|P02768|ALBU_HUMAN	Serum albumin OS=Homo sapiens OX=9606 GN=ALB PE=1 SV=2	1093	71317	65	45	30	23	42.4	5.92	1351	1	1	1	507.31	1012.61	2	1012.59	0.0133	0	21.34	0.052	K	LVAASQAALGL	-			File22119 Spectrum9412 scans: 13270
9	sp|P02768|ALBU_HUMAN	Serum albumin OS=Homo sapiens OX=9606 GN=ALB PE=1 SV=2	1093	71317	65	45	30	23	42.4	5.92	1386	1	1	1	509.277	1016.54	2	1016.53	0.0107	0	31.73	0.013	K	SLHTLFGDK	L			File22119 Spectrum4274 scans: 7771
9	sp|P02768|ALBU_HUMAN	Serum albumin OS=Homo sapiens OX=9606 GN=ALB PE=1 SV=2	1093	71317	65	45	30	23	42.4	5.92	1669	1	1	1	528.306	1054.6	2	1054.58	0.0172	1	47.52	0.00014	K	KYLYEIAR	R			File22119 Spectrum3558 scans: 7009
9	sp|P02768|ALBU_HUMAN	Serum albumin OS=Homo sapiens OX=9606 GN=ALB PE=1 SV=2	1093	71317	65	45	30	23	42.4	5.92	2316	1	1	1	564.86	1127.7	2	1127.69	0.0137	1	6.92	0.51	K	KQTALVELVK	H			File22119 Spectrum3844 scans: 7318
9	sp|P02768|ALBU_HUMAN	Serum albumin OS=Homo sapiens OX=9606 GN=ALB PE=1 SV=2	1093	71317	65	45	30	23	42.4	5.92	2317	1	1	1	564.86	1127.71	2	1127.69	0.0145	1	38.34	0.00039	K	KQTALVELVK	H			File22119 Spectrum4317 scans: 7816
9	sp|P02768|ALBU_HUMAN	Serum albumin OS=Homo sapiens OX=9606 GN=ALB PE=1 SV=2	1093	71317	65	45	30	23	42.4	5.92	2402	1	1	1	569.76	1137.51	2	1137.49	0.0144	0	20.29	0.057	K	CCTESLVNR	R			File22119 Spectrum582 scans: 3693
9	sp|P02768|ALBU_HUMAN	Serum albumin OS=Homo sapiens OX=9606 GN=ALB PE=1 SV=2	1093	71317	65	45	30	23	42.4	5.92	2403	1	1	1	569.761	1137.51	2	1137.49	0.016	0	35.23	0.0018	K	CCTESLVNR	R			File22119 Spectrum673 scans: 3808
9	sp|P02768|ALBU_HUMAN	Serum albumin OS=Homo sapiens OX=9606 GN=ALB PE=1 SV=2	1093	71317	65	45	30	23	42.4	5.92	2404	1	1	1	569.761	1137.51	2	1137.49	0.0175	0	62.98	3.4e-06	K	CCTESLVNR	R			File22119 Spectrum4083 scans: 7569
9	sp|P02768|ALBU_HUMAN	Serum albumin OS=Homo sapiens OX=9606 GN=ALB PE=1 SV=2	1093	71317	65	45	30	23	42.4	5.92	2509	1	1	1	575.32	1148.62	2	1148.61	0.0169	0	54.61	4.7e-05	K	LVNEVTEFAK	T			File22119 Spectrum5841 scans: 9439
9	sp|P02768|ALBU_HUMAN	Serum albumin OS=Homo sapiens OX=9606 GN=ALB PE=1 SV=2	1093	71317	65	45	30	23	42.4	5.92	3283	1	1	1	409.545	1225.61	3	1225.6	0.0143	1	36.25	0.0036	R	FKDLGEENFK	A			File22119 Spectrum3132 scans: 6517
9	sp|P02768|ALBU_HUMAN	Serum albumin OS=Homo sapiens OX=9606 GN=ALB PE=1 SV=2	1093	71317	65	45	30	23	42.4	5.92	3284	1	1	1	613.815	1225.62	2	1225.6	0.0173	1	48.73	0.00021	R	FKDLGEENFK	A			File22119 Spectrum3096 scans: 6471
9	sp|P02768|ALBU_HUMAN	Serum albumin OS=Homo sapiens OX=9606 GN=ALB PE=1 SV=2	1093	71317	65	45	30	23	42.4	5.92	4651	1	1	1	671.832	1341.65	2	1341.63	0.0223	0	39.89	0.0012	K	AVMDDFAAFVEK	C			File22119 Spectrum11005 scans: 14937
9	sp|P02768|ALBU_HUMAN	Serum albumin OS=Homo sapiens OX=9606 GN=ALB PE=1 SV=2	1093	71317	65	45	30	23	42.4	5.92	4832	1	1	1	679.828	1357.64	2	1357.62	0.0192	0	62.56	5.9e-06	K	AVMDDFAAFVEK	C	Oxidation (M)	0.001000000000.0	File22119 Spectrum9589 scans: 13456
9	sp|P02768|ALBU_HUMAN	Serum albumin OS=Homo sapiens OX=9606 GN=ALB PE=1 SV=2	1093	71317	65	45	30	23	42.4	5.92	5839	1	1	1	722.331	1442.65	2	1442.63	0.0117	0	14.57	0.26	K	YICENQDSISSK	L			File22119 Spectrum894 scans: 4066
9	sp|P02768|ALBU_HUMAN	Serum albumin OS=Homo sapiens OX=9606 GN=ALB PE=1 SV=2	1093	71317	65	45	30	23	42.4	5.92	5840	1	1	1	722.333	1442.65	2	1442.63	0.0175	0	25.83	0.02	K	YICENQDSISSK	L			File22119 Spectrum556 scans: 3659
9	sp|P02768|ALBU_HUMAN	Serum albumin OS=Homo sapiens OX=9606 GN=ALB PE=1 SV=2	1093	71317	65	45	30	23	42.4	5.92	5841	1	1	1	722.333	1442.65	2	1442.63	0.0177	0	28.23	0.011	K	YICENQDSISSK	L			File22119 Spectrum980 scans: 4179
9	sp|P02768|ALBU_HUMAN	Serum albumin OS=Homo sapiens OX=9606 GN=ALB PE=1 SV=2	1093	71317	65	45	30	23	42.4	5.92	5842	1	1	1	722.334	1442.65	2	1442.63	0.0182	0	30.72	0.0064	K	YICENQDSISSK	L			File22119 Spectrum644 scans: 3771
9	sp|P02768|ALBU_HUMAN	Serum albumin OS=Homo sapiens OX=9606 GN=ALB PE=1 SV=2	1093	71317	65	45	30	23	42.4	5.92	5843	1	1	1	722.334	1442.65	2	1442.63	0.0188	0	13.3	0.38	K	YICENQDSISSK	L			File22119 Spectrum1092 scans: 4305
9	sp|P02768|ALBU_HUMAN	Serum albumin OS=Homo sapiens OX=9606 GN=ALB PE=1 SV=2	1093	71317	65	45	30	23	42.4	5.92	5844	1	1	1	722.334	1442.65	2	1442.63	0.0188	0	20.56	0.071	K	YICENQDSISSK	L			File22119 Spectrum788 scans: 3943
9	sp|P02768|ALBU_HUMAN	Serum albumin OS=Homo sapiens OX=9606 GN=ALB PE=1 SV=2	1093	71317	65	45	30	23	42.4	5.92	6169	1	1	1	733.846	1465.68	2	1465.7	-0.0244	1	26.07	0.023	R	VTKCCTESLVNR	R			File22119 Spectrum3351 scans: 6783
9	sp|P02768|ALBU_HUMAN	Serum albumin OS=Homo sapiens OX=9606 GN=ALB PE=1 SV=2	1093	71317	65	45	30	23	42.4	5.92	6187	1	1	1	489.959	1466.86	3	1466.84	0.0209	1	7.29	0.5	R	RHPDYSVVLLLR	L			File22119 Spectrum7426 scans: 11149
9	sp|P02768|ALBU_HUMAN	Serum albumin OS=Homo sapiens OX=9606 GN=ALB PE=1 SV=2	1093	71317	65	45	30	23	42.4	5.92	6188	1	1	1	489.96	1466.86	3	1466.84	0.0217	1	48.48	3.5e-05	R	RHPDYSVVLLLR	L			File22119 Spectrum8838 scans: 12655
9	sp|P02768|ALBU_HUMAN	Serum albumin OS=Homo sapiens OX=9606 GN=ALB PE=1 SV=2	1093	71317	65	45	30	23	42.4	5.92	6686	1	1	1	756.435	1510.86	2	1510.84	0.0198	0	71.54	5e-07	K	VPQVSTPTLVEVSR	N			File22119 Spectrum7446 scans: 11171
9	sp|P02768|ALBU_HUMAN	Serum albumin OS=Homo sapiens OX=9606 GN=ALB PE=1 SV=2	1093	71317	65	45	30	23	42.4	5.92	6687	1	1	1	504.626	1510.86	3	1510.84	0.0203	0	32.93	0.0033	K	VPQVSTPTLVEVSR	N			File22119 Spectrum7423 scans: 11146
9	sp|P02768|ALBU_HUMAN	Serum albumin OS=Homo sapiens OX=9606 GN=ALB PE=1 SV=2	1093	71317	65	45	30	23	42.4	5.92	6688	1	1	1	756.436	1510.86	2	1510.84	0.0226	0	43.03	0.00033	K	VPQVSTPTLVEVSR	N			File22119 Spectrum7309 scans: 11026
9	sp|P02768|ALBU_HUMAN	Serum albumin OS=Homo sapiens OX=9606 GN=ALB PE=1 SV=2	1093	71317	65	45	30	23	42.4	5.92	6689	1	1	1	756.436	1510.86	2	1510.84	0.0227	0	33.01	0.0033	K	VPQVSTPTLVEVSR	N			File22119 Spectrum6645 scans: 10317
9	sp|P02768|ALBU_HUMAN	Serum albumin OS=Homo sapiens OX=9606 GN=ALB PE=1 SV=2	1093	71317	65	45	30	23	42.4	5.92	7076	1	1	1	387.459	1545.81	4	1545.79	0.0184	1	8.97	1.6	K	LKECCEKPLLEK	S			File22119 Spectrum578 scans: 3688
9	sp|P02768|ALBU_HUMAN	Serum albumin OS=Homo sapiens OX=9606 GN=ALB PE=1 SV=2	1093	71317	65	45	30	23	42.4	5.92	7077	1	1	1	516.278	1545.81	3	1545.79	0.0215	1	12.12	0.77	K	LKECCEKPLLEK	S			File22119 Spectrum585 scans: 3698
9	sp|P02768|ALBU_HUMAN	Serum albumin OS=Homo sapiens OX=9606 GN=ALB PE=1 SV=2	1093	71317	65	45	30	23	42.4	5.92	8087	1	1	1	547.322	1638.95	3	1638.93	0.0147	1	65.89	7.7e-07	K	KVPQVSTPTLVEVSR	N			File22119 Spectrum5985 scans: 9603
9	sp|P02768|ALBU_HUMAN	Serum albumin OS=Homo sapiens OX=9606 GN=ALB PE=1 SV=2	1093	71317	65	45	30	23	42.4	5.92	8088	1	1	1	820.482	1638.95	2	1638.93	0.0185	1	68.75	3.9e-07	K	KVPQVSTPTLVEVSR	N			File22119 Spectrum5883 scans: 9484
9	sp|P02768|ALBU_HUMAN	Serum albumin OS=Homo sapiens OX=9606 GN=ALB PE=1 SV=2	1093	71317	65	45	30	23	42.4	5.92	8089	1	1	1	820.482	1638.95	2	1638.93	0.0189	1	74.03	1.2e-07	K	KVPQVSTPTLVEVSR	N			File22119 Spectrum6000 scans: 9621
9	sp|P02768|ALBU_HUMAN	Serum albumin OS=Homo sapiens OX=9606 GN=ALB PE=1 SV=2	1093	71317	65	45	30	23	42.4	5.92	8090	1	1	1	820.482	1638.95	2	1638.93	0.0197	1	10.37	0.27	K	KVPQVSTPTLVEVSR	N			File22119 Spectrum5607 scans: 9191
9	sp|P02768|ALBU_HUMAN	Serum albumin OS=Homo sapiens OX=9606 GN=ALB PE=1 SV=2	1093	71317	65	45	30	23	42.4	5.92	8091	1	1	1	547.324	1638.95	3	1638.93	0.02	1	7.5	0.52	K	KVPQVSTPTLVEVSR	N			File22119 Spectrum5025 scans: 8567
9	sp|P02768|ALBU_HUMAN	Serum albumin OS=Homo sapiens OX=9606 GN=ALB PE=1 SV=2	1093	71317	65	45	30	23	42.4	5.92	8092	1	1	1	820.483	1638.95	2	1638.93	0.0215	1	59.43	3.2e-06	K	KVPQVSTPTLVEVSR	N			File22119 Spectrum5095 scans: 8646
9	sp|P02768|ALBU_HUMAN	Serum albumin OS=Homo sapiens OX=9606 GN=ALB PE=1 SV=2	1093	71317	65	45	30	23	42.4	5.92	8093	1	1	1	547.325	1638.95	3	1638.93	0.0225	1	45.04	8.9e-05	K	KVPQVSTPTLVEVSR	N			File22119 Spectrum6186 scans: 9824
9	sp|P02768|ALBU_HUMAN	Serum albumin OS=Homo sapiens OX=9606 GN=ALB PE=1 SV=2	1093	71317	65	45	30	23	42.4	5.92	8094	1	1	1	547.325	1638.95	3	1638.93	0.0229	1	72.5	1.4e-07	K	KVPQVSTPTLVEVSR	N			File22119 Spectrum5863 scans: 9462
9	sp|P02768|ALBU_HUMAN	Serum albumin OS=Homo sapiens OX=9606 GN=ALB PE=1 SV=2	1093	71317	65	45	30	23	42.4	5.92	8095	1	1	1	547.326	1638.95	3	1638.93	0.0242	1	12.43	0.15	K	KVPQVSTPTLVEVSR	N			File22119 Spectrum5585 scans: 9167
9	sp|P02768|ALBU_HUMAN	Serum albumin OS=Homo sapiens OX=9606 GN=ALB PE=1 SV=2	1093	71317	65	45	30	23	42.4	5.92	8097	1	1	1	820.485	1638.95	2	1638.93	0.0244	1	19.58	0.028	K	KVPQVSTPTLVEVSR	N			File22119 Spectrum5741 scans: 9333
9	sp|P02768|ALBU_HUMAN	Serum albumin OS=Homo sapiens OX=9606 GN=ALB PE=1 SV=2	1093	71317	65	45	30	23	42.4	5.92	8098	1	1	1	820.485	1638.96	2	1638.93	0.0251	1	54.33	9.4e-06	K	KVPQVSTPTLVEVSR	N			File22119 Spectrum6157 scans: 9791
9	sp|P02768|ALBU_HUMAN	Serum albumin OS=Homo sapiens OX=9606 GN=ALB PE=1 SV=2	1093	71317	65	45	30	23	42.4	5.92	8099	1	1	1	547.326	1638.96	3	1638.93	0.026	1	75.09	7.9e-08	K	KVPQVSTPTLVEVSR	N			File22119 Spectrum5151 scans: 8707
9	sp|P02768|ALBU_HUMAN	Serum albumin OS=Homo sapiens OX=9606 GN=ALB PE=1 SV=2	1093	71317	65	45	30	23	42.4	5.92	8509	1	1	1	842.923	1683.83	2	1683.81	0.0186	1	31.95	0.008	K	YICENQDSISSKLK	E			File22119 Spectrum2460 scans: 5790
9	sp|P02768|ALBU_HUMAN	Serum albumin OS=Homo sapiens OX=9606 GN=ALB PE=1 SV=2	1093	71317	65	45	30	23	42.4	5.92	8983	1	1	1	871.958	1741.9	2	1741.89	0.0139	0	16.53	0.27	R	HPYFYAPELLFFAK	R			File22119 Spectrum12100 scans: 16115
9	sp|P02768|ALBU_HUMAN	Serum albumin OS=Homo sapiens OX=9606 GN=ALB PE=1 SV=2	1093	71317	65	45	30	23	42.4	5.92	9915	2	1	1	928.957	1855.9	2	1855.9	-0.0032	1	4.65	4.4	K	EQLKAVMDDFAAFVEK	C	Oxidation (M)	0.0000001000000000.0	File22119 Spectrum6548 scans: 10208
9	sp|P02768|ALBU_HUMAN	Serum albumin OS=Homo sapiens OX=9606 GN=ALB PE=1 SV=2	1093	71317	65	45	30	23	42.4	5.92	10199	1	1	1	633.68	1898.02	3	1897.99	0.0308	1	37.46	0.0015	R	RHPYFYAPELLFFAK	R			File22119 Spectrum11365 scans: 15310
9	sp|P02768|ALBU_HUMAN	Serum albumin OS=Homo sapiens OX=9606 GN=ALB PE=1 SV=2	1093	71317	65	45	30	23	42.4	5.92	10296	1	1	1	637.659	1909.95	3	1909.92	0.0302	0	47.15	0.0002	R	RPCFSALEVDETYVPK	E			File22119 Spectrum8521 scans: 12316
9	sp|P02768|ALBU_HUMAN	Serum albumin OS=Homo sapiens OX=9606 GN=ALB PE=1 SV=2	1093	71317	65	45	30	23	42.4	5.92	10297	1	1	1	955.985	1909.96	2	1909.92	0.0313	0	52.84	5.5e-05	R	RPCFSALEVDETYVPK	E			File22119 Spectrum8523 scans: 12318
9	sp|P02768|ALBU_HUMAN	Serum albumin OS=Homo sapiens OX=9606 GN=ALB PE=1 SV=2	1093	71317	65	45	30	23	42.4	5.92	10530	1	1	1	647.989	1940.94	3	1940.91	0.0294	1	36.37	0.0023	R	ADLAKYICENQDSISSK	L			File22119 Spectrum6457 scans: 10112
9	sp|P02768|ALBU_HUMAN	Serum albumin OS=Homo sapiens OX=9606 GN=ALB PE=1 SV=2	1093	71317	65	45	30	23	42.4	5.92	10834	1	1	1	499.995	1995.95	4	1995.92	0.0298	1	12	0.72	R	NECFLQHKDDNPNLPR	L			File22119 Spectrum2843 scans: 6199
9	sp|P02768|ALBU_HUMAN	Serum albumin OS=Homo sapiens OX=9606 GN=ALB PE=1 SV=2	1093	71317	65	45	30	23	42.4	5.92	11186	1	1	1	1043.91	2085.8	2	2085.83	-0.0335	0	20.29	0.0094	K	VHTECCHGDLLECADDR	A			File22119 Spectrum2260 scans: 5573
9	sp|P02768|ALBU_HUMAN	Serum albumin OS=Homo sapiens OX=9606 GN=ALB PE=1 SV=2	1093	71317	65	45	30	23	42.4	5.92	11187	1	1	1	696.295	2085.86	3	2085.83	0.0334	0	51.49	1.1e-05	K	VHTECCHGDLLECADDR	A			File22119 Spectrum1889 scans: 5182
9	sp|P02768|ALBU_HUMAN	Serum albumin OS=Homo sapiens OX=9606 GN=ALB PE=1 SV=2	1093	71317	65	45	30	23	42.4	5.92	12416	1	1	1	559.684	2793.38	5	2793.35	0.038	1	15.52	0.27	R	LVRPEVDVMCTAFHDNEETFLKK	Y	Oxidation (M)	0.00000000100000000000000.0	File22119 Spectrum7289 scans: 11005	emPAI	2.69
10	sp|P07900|HS90A_HUMAN	Heat shock protein HSP 90-alpha OS=Homo sapiens OX=9606 GN=HSP90AA1 PE=1 SV=5	1035	85006	40	34	30	26	36.7	4.94	37	1	0	0	365.73	729.446	2	729.438	0.0079	0	45.77	0.00045	K	LSELLR	Y			File22119 Spectrum3122 scans: 6502
10	sp|P07900|HS90A_HUMAN	Heat shock protein HSP 90-alpha OS=Homo sapiens OX=9606 GN=HSP90AA1 PE=1 SV=5	1035	85006	40	34	30	26	36.7	4.94	257	7	1	1	408.254	814.493	2	814.506	-0.0137	0	0.49	12	R	ALLFVPR	R			File22119 Spectrum6098 scans: 9728
10	sp|P07900|HS90A_HUMAN	Heat shock protein HSP 90-alpha OS=Homo sapiens OX=9606 GN=HSP90AA1 PE=1 SV=5	1035	85006	40	34	30	26	36.7	4.94	258	1	1	1	408.266	814.518	2	814.506	0.0115	0	27.52	0.012	R	ALLFVPR	R			File22119 Spectrum8620 scans: 12420
10	sp|P07900|HS90A_HUMAN	Heat shock protein HSP 90-alpha OS=Homo sapiens OX=9606 GN=HSP90AA1 PE=1 SV=5	1035	85006	40	34	30	26	36.7	4.94	875	1	1	1	474.733	947.452	2	947.439	0.0137	0	19.34	0.19	K	FYEQFSK	N			File22119 Spectrum2833 scans: 6189
10	sp|P07900|HS90A_HUMAN	Heat shock protein HSP 90-alpha OS=Homo sapiens OX=9606 GN=HSP90AA1 PE=1 SV=5	1035	85006	40	34	30	26	36.7	4.94	2097	1	1	1	554.783	1107.55	2	1107.53	0.0162	0	47.78	0.00025	R	APFDLFENR	K			File22119 Spectrum10033 scans: 13920
10	sp|P07900|HS90A_HUMAN	Heat shock protein HSP 90-alpha OS=Homo sapiens OX=9606 GN=HSP90AA1 PE=1 SV=5	1035	85006	40	34	30	26	36.7	4.94	2524	1	0	0	576.289	1150.56	2	1150.55	0.0137	0	26.19	0.038	K	YIDQEELNK	T			File22119 Spectrum1314 scans: 4560
10	sp|P07900|HS90A_HUMAN	Heat shock protein HSP 90-alpha OS=Homo sapiens OX=9606 GN=HSP90AA1 PE=1 SV=5	1035	85006	40	34	30	26	36.7	4.94	2934	1	1	0	397.574	1189.7	3	1189.68	0.017	0	21.72	0.027	K	ELHINLIPNK	Q			File22119 Spectrum7069 scans: 10766
10	sp|P07900|HS90A_HUMAN	Heat shock protein HSP 90-alpha OS=Homo sapiens OX=9606 GN=HSP90AA1 PE=1 SV=5	1035	85006	40	34	30	26	36.7	4.94	2935	1	1	0	595.857	1189.7	2	1189.68	0.0181	0	35.97	0.001	K	ELHINLIPNK	Q			File22119 Spectrum7063 scans: 10760
10	sp|P07900|HS90A_HUMAN	Heat shock protein HSP 90-alpha OS=Homo sapiens OX=9606 GN=HSP90AA1 PE=1 SV=5	1035	85006	40	34	30	26	36.7	4.94	3270	1	1	1	612.825	1223.63	2	1223.62	0.016	0	36.73	0.0028	K	HIYYITGETK	D			File22119 Spectrum2133 scans: 5435
10	sp|P07900|HS90A_HUMAN	Heat shock protein HSP 90-alpha OS=Homo sapiens OX=9606 GN=HSP90AA1 PE=1 SV=5	1035	85006	40	34	30	26	36.7	4.94	3402	1	1	1	618.313	1234.61	2	1234.59	0.0164	0	64.21	6.4e-06	K	DQVANSAFVER	L			File22119 Spectrum2685 scans: 6035
10	sp|P07900|HS90A_HUMAN	Heat shock protein HSP 90-alpha OS=Homo sapiens OX=9606 GN=HSP90AA1 PE=1 SV=5	1035	85006	40	34	30	26	36.7	4.94	3418	1	1	1	412.887	1235.64	3	1235.63	0.0102	1	9.28	1.8	R	APFDLFENRK	K			File22119 Spectrum7994 scans: 11749
10	sp|P07900|HS90A_HUMAN	Heat shock protein HSP 90-alpha OS=Homo sapiens OX=9606 GN=HSP90AA1 PE=1 SV=5	1035	85006	40	34	30	26	36.7	4.94	3488	1	0	0	621.864	1241.71	2	1241.7	0.0154	0	61.11	7.6e-06	K	ADLINNLGTIAK	S			File22119 Spectrum8805 scans: 12619
10	sp|P07900|HS90A_HUMAN	Heat shock protein HSP 90-alpha OS=Homo sapiens OX=9606 GN=HSP90AA1 PE=1 SV=5	1035	85006	40	34	30	26	36.7	4.94	3746	1	1	1	632.833	1263.65	2	1263.64	0.0159	1	38.49	0.0022	R	RAPFDLFENR	K			File22119 Spectrum9051 scans: 12882
10	sp|P07900|HS90A_HUMAN	Heat shock protein HSP 90-alpha OS=Homo sapiens OX=9606 GN=HSP90AA1 PE=1 SV=5	1035	85006	40	34	30	26	36.7	4.94	3747	1	1	1	632.835	1263.65	2	1263.64	0.0185	1	43.59	0.00062	R	RAPFDLFENR	K			File22119 Spectrum8915 scans: 12738
10	sp|P07900|HS90A_HUMAN	Heat shock protein HSP 90-alpha OS=Homo sapiens OX=9606 GN=HSP90AA1 PE=1 SV=5	1035	85006	40	34	30	26	36.7	4.94	4057	1	1	0	646.33	1290.65	2	1290.63	0.0154	0	39.86	0.0017	R	ELISNSSDALDK	I			File22119 Spectrum3144 scans: 6538
10	sp|P07900|HS90A_HUMAN	Heat shock protein HSP 90-alpha OS=Homo sapiens OX=9606 GN=HSP90AA1 PE=1 SV=5	1035	85006	40	34	30	26	36.7	4.94	4274	1	0	0	654.854	1307.69	2	1307.67	0.0206	1	24.08	0.049	K	IRYESLTDPSK	L			File22119 Spectrum2242 scans: 5553
10	sp|P07900|HS90A_HUMAN	Heat shock protein HSP 90-alpha OS=Homo sapiens OX=9606 GN=HSP90AA1 PE=1 SV=5	1035	85006	40	34	30	26	36.7	4.94	4303	1	0	0	656.297	1310.58	2	1310.56	0.0168	0	39.39	0.00086	K	EDQTEYLEER	R			File22119 Spectrum2271 scans: 5585
10	sp|P07900|HS90A_HUMAN	Heat shock protein HSP 90-alpha OS=Homo sapiens OX=9606 GN=HSP90AA1 PE=1 SV=5	1035	85006	40	34	30	26	36.7	4.94	4617	2	1	1	669.371	1336.73	2	1336.72	0.0041	1	2.77	5.3	K	EFEGKTLVSVTK	E			File22119 Spectrum8606 scans: 12405
10	sp|P07900|HS90A_HUMAN	Heat shock protein HSP 90-alpha OS=Homo sapiens OX=9606 GN=HSP90AA1 PE=1 SV=5	1035	85006	40	34	30	26	36.7	4.94	4723	1	0	0	674.845	1347.68	2	1347.66	0.0182	0	40.11	0.0018	K	HFSVEGQLEFR	A			File22119 Spectrum6989 scans: 10682
10	sp|P07900|HS90A_HUMAN	Heat shock protein HSP 90-alpha OS=Homo sapiens OX=9606 GN=HSP90AA1 PE=1 SV=5	1035	85006	40	34	30	26	36.7	4.94	4738	1	0	1	675.38	1348.75	2	1348.73	0.0184	0	59.09	1.1e-05	R	TLTIVDTGIGMTK	A			File22119 Spectrum9264 scans: 13116
10	sp|P07900|HS90A_HUMAN	Heat shock protein HSP 90-alpha OS=Homo sapiens OX=9606 GN=HSP90AA1 PE=1 SV=5	1035	85006	40	34	30	26	36.7	4.94	4899	1	0	1	683.377	1364.74	2	1364.72	0.0181	0	67.69	2e-06	R	TLTIVDTGIGMTK	A	Oxidation (M)	0.0000000000100.0	File22119 Spectrum7417 scans: 11140
10	sp|P07900|HS90A_HUMAN	Heat shock protein HSP 90-alpha OS=Homo sapiens OX=9606 GN=HSP90AA1 PE=1 SV=5	1035	85006	40	34	30	26	36.7	4.94	4900	1	0	1	683.378	1364.74	2	1364.72	0.0184	0	69.5	1.3e-06	R	TLTIVDTGIGMTK	A	Oxidation (M)	0.0000000000100.0	File22119 Spectrum7013 scans: 10708
10	sp|P07900|HS90A_HUMAN	Heat shock protein HSP 90-alpha OS=Homo sapiens OX=9606 GN=HSP90AA1 PE=1 SV=5	1035	85006	40	34	30	26	36.7	4.94	5374	1	0	0	470.243	1407.71	3	1407.69	0.0183	1	28.8	0.02	K	EKYIDQEELNK	T			File22119 Spectrum1267 scans: 4508
10	sp|P07900|HS90A_HUMAN	Heat shock protein HSP 90-alpha OS=Homo sapiens OX=9606 GN=HSP90AA1 PE=1 SV=5	1035	85006	40	34	30	26	36.7	4.94	5375	1	0	0	704.861	1407.71	2	1407.69	0.0194	1	62.38	8.5e-06	K	EKYIDQEELNK	T			File22119 Spectrum1259 scans: 4500
10	sp|P07900|HS90A_HUMAN	Heat shock protein HSP 90-alpha OS=Homo sapiens OX=9606 GN=HSP90AA1 PE=1 SV=5	1035	85006	40	34	30	26	36.7	4.94	5471	1	0	0	708.832	1415.65	2	1415.63	0.0184	0	51.57	5.7e-05	K	EGLELPEDEEEK	K			File22119 Spectrum5071 scans: 8620
[truncated: 14,196 more rows]
