# Supplementary material for: A novel protein encoded by circular SMO RNA is essential for Hedgehog signaling activation and glioblastoma tumorigenicity
Source: Genome Biol. 2021 Jan 14;22:33. doi: 10.1186/s13059-020-02250-6 (PMC7807754; doi:10.1186/s13059-020-02250-6)
Supplement: Supplementary file 4 — Additional file 4: Table S3. Differential expressed genes and KEGG enrichment analysis in 456 CSC treated with scramble shRNA or sh1. [file 13059_2020_2250_MOESM4_ESM.xls]

KEGG_A_class	KEGG_B_class	Pathway	Scramble-vs-Sh-c-SMO (69)	All (7164)	Pvalue	Qvalue	Pathway ID	Genes	K_IDs
Environmental Information Processing	Signal transduction	TGF-beta signaling pathway	5	83	0.001162419	0.0704185	ko04350	ENSG00000090539(CHRD);ENSG00000092969(TGFB2);ENSG00000112175(BMP5);ENSG00000115738(ID2);ENSG00000125968(ID1)	K04657+K13376+K04663+K17693+K04680
Human Diseases	Substance dependence	Cocaine addiction	4	49	0.001204953	0.0704185	ko05030	ENSG00000131771(PPP1R1B);ENSG00000069535(MAOB);ENSG00000036565(SLC18A1);ENSG00000146592(CREB5)	K15494+K00274+K08155+K09047
Organismal Systems	Excretory system	Proximal tubule bicarbonate reclamation	3	23	0.001319238	0.0704185	ko04964	ENSG00000018625(ATP1A2);ENSG00000105409(ATP1A3);ENSG00000080493(SLC4A4)	K01539+K01539+K13575
Organismal Systems	Nervous system	Dopaminergic synapse	6	131	0.00155621	0.0704185	ko04728	ENSG00000131771(PPP1R1B);ENSG00000185386(MAPK11);ENSG00000069535(MAOB);ENSG00000087258(GNAO1);ENSG00000036565(SLC18A1);ENSG00000146592(CREB5)	K15494+K04441+K00274+K04534+K08155+K09047
Organismal Systems	Endocrine system	Aldosterone synthesis and secretion	5	96	0.002222535	0.08045577	ko04925	ENSG00000018625(ATP1A2);ENSG00000105409(ATP1A3);ENSG00000171303(KCNK3);ENSG00000006283(CACNA1G);ENSG00000146592(CREB5)	K01539+K01539+K04914+K04854+K09047
Environmental Information Processing	Signal transduction	Hippo signaling pathway	6	153	0.003405265	0.09042532	ko04390	ENSG00000092969(TGFB2);ENSG00000112175(BMP5);ENSG00000102981(PARD6A);ENSG00000106366(SERPINE1);ENSG00000115738(ID2);ENSG00000125968(ID1)	K13376+K04663+K06093+K03982+K17693+K04680
Environmental Information Processing	Signal transduction	Rap1 signaling pathway	7	206	0.003497112	0.09042532	ko04015	ENSG00000185386(MAPK11);ENSG00000259207(ITGB3);ENSG00000087258(GNAO1);ENSG00000102981(PARD6A);ENSG00000128052(KDR);ENSG00000064300(NGFR);ENSG00000125968(ID1)	K04441+K06493+K04534+K06093+K05098+K02583+K04680
Human Diseases	Substance dependence	Amphetamine addiction	4	68	0.004038716	0.09137595	ko05031	ENSG00000131771(PPP1R1B);ENSG00000069535(MAOB);ENSG00000036565(SLC18A1);ENSG00000146592(CREB5)	K15494+K00274+K08155+K09047
Human Diseases	Substance dependence	Alcoholism	6	180	0.007486276	0.15055733	ko05034	ENSG00000131771(PPP1R1B);ENSG00000184678(HIST2H2BE);ENSG00000069535(MAOB);ENSG00000087258(GNAO1);ENSG00000036565(SLC18A1);ENSG00000146592(CREB5)	K15494+K11252+K00274+K04534+K08155+K09047
Organismal Systems	Endocrine system	Insulin secretion	4	85	0.008887951	0.16087191	ko04911	ENSG00000104783(KCNN4);ENSG00000018625(ATP1A2);ENSG00000105409(ATP1A3);ENSG00000146592(CREB5)	K04945+K01539+K01539+K09047
Organismal Systems	Excretory system	Endocrine and other factor-regulated calcium reabsorption	3	47	0.01024621	0.16859673	ko04961	ENSG00000018625(ATP1A2);ENSG00000105409(ATP1A3);ENSG00000104327(CALB1)	K01539+K01539+K14757
Metabolism	Amino acid metabolism	Arginine and proline metabolism	3	49	0.01148433	0.17322198	ko00330	ENSG00000237289(CKMT1B);ENSG00000069535(MAOB);ENSG00000223572(CKMT1A)	K00933+K00274+K00933
Organismal Systems	Digestive system	Pancreatic secretion	4	96	0.01347867	0.18766456	ko04972	ENSG00000018625(ATP1A2);ENSG00000105409(ATP1A3);ENSG00000080493(SLC4A4);ENSG00000041353(RAB27B)	K01539+K01539+K13575+K07886
Human Diseases	Endocrine and metabolic diseases	AGE-RAGE signaling pathway in diabetic complications	4	99	0.01495006	0.19289049	ko04933	ENSG00000092969(TGFB2);ENSG00000185386(MAPK11);ENSG00000120738(EGR1);ENSG00000106366(SERPINE1)	K13376+K04441+K09203+K03982
Human Diseases	Infectious diseases	Chagas disease (American trypanosomiasis)	4	101	0.0159854	0.19289049	ko05142	ENSG00000092969(TGFB2);ENSG00000185386(MAPK11);ENSG00000087258(GNAO1);ENSG00000106366(SERPINE1)	K13376+K04441+K04534+K03982
Environmental Information Processing	Signal transduction	MAPK signaling pathway	7	296	0.02312118	0.25334208	ko04010	ENSG00000092969(TGFB2);ENSG00000185386(MAPK11);ENSG00000163235(TGFA);ENSG00000198216(CACNA1E);ENSG00000128052(KDR);ENSG00000064300(NGFR);ENSG00000006283(CACNA1G)	K13376+K04441+K08774+K04852+K05098+K02583+K04854
Organismal Systems	Endocrine system	Cortisol synthesis and secretion	3	65	0.02442211	0.25334208	ko04927	ENSG00000171303(KCNK3);ENSG00000006283(CACNA1G);ENSG00000146592(CREB5)	K04914+K04854+K09047
Organismal Systems	Endocrine system	Thyroid hormone signaling pathway	4	116	0.02519424	0.25334208	ko04919	ENSG00000018625(ATP1A2);ENSG00000105409(ATP1A3);ENSG00000139155(SLCO1C1);ENSG00000259207(ITGB3)	K01539+K01539+K08747+K06493
Human Diseases	Cancers	Renal cell carcinoma	3	69	0.0285119	0.27161336	ko05211	ENSG00000092969(TGFB2);ENSG00000163235(TGFA);ENSG00000116016(EPAS1)	K13376+K08774+K09095
Organismal Systems	Digestive system	Bile secretion	3	71	0.03068516	0.2777007	ko04976	ENSG00000018625(ATP1A2);ENSG00000105409(ATP1A3);ENSG00000080493(SLC4A4)	K01539+K01539+K13575
Organismal Systems	Endocrine system	Thyroid hormone synthesis	3	74	0.03410466	0.29031454	ko04918	ENSG00000018625(ATP1A2);ENSG00000105409(ATP1A3);ENSG00000146592(CREB5)	K01539+K01539+K09047
Organismal Systems	Digestive system	Gastric acid secretion	3	75	0.03528685	0.29031454	ko04971	ENSG00000018625(ATP1A2);ENSG00000105409(ATP1A3);ENSG00000113749(HRH2)	K01539+K01539+K04150
Human Diseases	Cardiovascular diseases	Fluid shear stress and atherosclerosis	4	137	0.04258429	0.33511985	ko05418	ENSG00000008394(MGST1);ENSG00000185386(MAPK11);ENSG00000259207(ITGB3);ENSG00000128052(KDR)	K00799+K04441+K06493+K05098
Organismal Systems	Excretory system	Aldosterone-regulated sodium reabsorption	2	37	0.04904706	0.35202203	ko04960	ENSG00000018625(ATP1A2);ENSG00000105409(ATP1A3)	K01539+K01539
Organismal Systems	Circulatory system	Adrenergic signaling in cardiomyocytes	4	144	0.04958002	0.35202203	ko04261	ENSG00000018625(ATP1A2);ENSG00000105409(ATP1A3);ENSG00000185386(MAPK11);ENSG00000146592(CREB5)	K01539+K01539+K04441+K09047
Environmental Information Processing	Signal transduction	PI3K-Akt signaling pathway	7	353	0.05228897	0.35202203	ko04151	ENSG00000213231(TCL1B);ENSG00000163235(TGFA);ENSG00000259207(ITGB3);ENSG00000041982(TNC);ENSG00000128052(KDR);ENSG00000064300(NGFR);ENSG00000146592(CREB5)	K16836+K08774+K06493+K06252+K05098+K02583+K09047
Organismal Systems	Digestive system	Salivary secretion	3	90	0.05550394	0.35202203	ko04970	ENSG00000104783(KCNN4);ENSG00000018625(ATP1A2);ENSG00000105409(ATP1A3)	K04945+K01539+K01539
Organismal Systems	Digestive system	Protein digestion and absorption	3	90	0.05550394	0.35202203	ko04974	ENSG00000104783(KCNN4);ENSG00000018625(ATP1A2);ENSG00000105409(ATP1A3)	K04945+K01539+K01539
Metabolism	Amino acid metabolism	Tryptophan metabolism	2	40	0.05640132	0.35202203	ko00380	ENSG00000069535(MAOB);ENSG00000197444(OGDHL)	K00274+K00164
Cellular Processes	Cell growth and death	Cellular senescence	4	158	0.0653652	0.38979705	ko04218	ENSG00000092969(TGFB2);ENSG00000185386(MAPK11);ENSG00000146674(IGFBP3);ENSG00000106366(SERPINE1)	K13376+K04441+K10138+K03982
Organismal Systems	Digestive system	Carbohydrate digestion and absorption	2	44	0.06676082	0.38979705	ko04973	ENSG00000018625(ATP1A2);ENSG00000105409(ATP1A3)	K01539+K01539
Environmental Information Processing	Signal transduction	Ras signaling pathway	5	233	0.07313776	0.41088344	ko04014	ENSG00000171435(KSR2);ENSG00000163235(TGFA);ENSG00000176485(PLA2G16);ENSG00000128052(KDR);ENSG00000064300(NGFR)	K18529+K08774+K16817+K05098+K02583
Human Diseases	Endocrine and metabolic diseases	Type II diabetes mellitus	2	47	0.07491245	0.41088344	ko04930	ENSG00000198216(CACNA1E);ENSG00000006283(CACNA1G)	K04852+K04854
Organismal Systems	Digestive system	Cholesterol metabolism	2	50	0.08336434	0.44379252	ko04979	ENSG00000130203(APOE);ENSG00000175445(LPL)	K04524+K01059
Organismal Systems	Digestive system	Mineral absorption	2	51	0.08624431	0.44600629	ko04978	ENSG00000018625(ATP1A2);ENSG00000105409(ATP1A3)	K01539+K01539
Human Diseases	Infectious diseases	Toxoplasmosis	3	111	0.09110621	0.4520233	ko05145	ENSG00000092969(TGFB2);ENSG00000185386(MAPK11);ENSG00000087258(GNAO1)	K13376+K04441+K04534
Organismal Systems	Nervous system	Cholinergic synapse	3	112	0.0929949	0.4520233	ko04725	ENSG00000160716(CHRNB2);ENSG00000087258(GNAO1);ENSG00000146592(CREB5)	K04813+K04534+K09047
Organismal Systems	Nervous system	Serotonergic synapse	3	113	0.09489992	0.4520233	ko04726	ENSG00000069535(MAOB);ENSG00000087258(GNAO1);ENSG00000036565(SLC18A1)	K00274+K04534+K08155
Environmental Information Processing	Signal transduction	Calcium signaling pathway	4	182	0.09779731	0.45387982	ko04020	ENSG00000113749(HRH2);ENSG00000126010(GRPR);ENSG00000198216(CACNA1E);ENSG00000006283(CACNA1G)	K04150+K04169+K04852+K04854
Environmental Information Processing	Signal transduction	VEGF signaling pathway	2	59	0.1102939	0.49438984	ko04370	ENSG00000185386(MAPK11);ENSG00000128052(KDR)	K04441+K05098
Human Diseases	Neurodegenerative diseases	Huntington disease	4	194	0.1163906	0.49438984	ko05016	ENSG00000007174(DNAH9);ENSG00000173805(HAP1);ENSG00000109819(PPARGC1A);ENSG00000146592(CREB5)	K10408+K04647+K07202+K09047
Organismal Systems	Development	Osteoclast differentiation	3	124	0.1168843	0.49438984	ko04380	ENSG00000092969(TGFB2);ENSG00000185386(MAPK11);ENSG00000259207(ITGB3)	K13376+K04441+K06493
Human Diseases	Cancers	Proteoglycans in cancer	4	197	0.1212688	0.49438984	ko05205	ENSG00000092969(TGFB2);ENSG00000185386(MAPK11);ENSG00000259207(ITGB3);ENSG00000128052(KDR)	K13376+K04441+K06493+K05098
Organismal Systems	Nervous system	Synaptic vesicle cycle	2	63	0.1229118	0.49438984	ko04721	ENSG00000168993(CPLX1);ENSG00000036565(SLC18A1)	K15294+K08155
Environmental Information Processing	Signal transduction	cAMP signaling pathway	4	198	0.1229146	0.49438984	ko04024	ENSG00000018625(ATP1A2);ENSG00000105409(ATP1A3);ENSG00000131771(PPP1R1B);ENSG00000146592(CREB5)	K01539+K01539+K15494+K09047
Organismal Systems	Endocrine system	Relaxin signaling pathway	3	130	0.1296168	0.51001393	ko04926	ENSG00000185386(MAPK11);ENSG00000087258(GNAO1);ENSG00000146592(CREB5)	K04441+K04534+K09047
Metabolism	Xenobiotics biodegradation and metabolism	Drug metabolism - cytochrome P450	2	69	0.1424511	0.51734272	ko00982	ENSG00000008394(MGST1);ENSG00000069535(MAOB)	K00799+K00274
Organismal Systems	Endocrine system	Estrogen signaling pathway	3	136	0.1428223	0.51734272	ko04915	ENSG00000163235(TGFA);ENSG00000087258(GNAO1);ENSG00000146592(CREB5)	K08774+K04534+K09047
Environmental Information Processing	Signal transduction	Apelin signaling pathway	3	137	0.1450665	0.51734272	ko04371	ENSG00000120738(EGR1);ENSG00000109819(PPARGC1A);ENSG00000106366(SERPINE1)	K09203+K07202+K03982
Cellular Processes	Cellular community - eukaryotes	Signaling pathways regulating pluripotency of stem cells	3	137	0.1450665	0.51734272	ko04550	ENSG00000185386(MAPK11);ENSG00000115738(ID2);ENSG00000125968(ID1)	K04441+K17693+K04680
Human Diseases	Infectious diseases	Leishmaniasis	2	70	0.1457706	0.51734272	ko05140	ENSG00000092969(TGFB2);ENSG00000185386(MAPK11)	K13376+K04441
Metabolism	Amino acid metabolism	Phenylalanine metabolism	1	17	0.1518636	0.52065811	ko00360	ENSG00000069535(MAOB)	K00274
Cellular Processes	Cell growth and death	p53 signaling pathway	2	72	0.1524579	0.52065811	ko04115	ENSG00000146674(IGFBP3);ENSG00000106366(SERPINE1)	K10138+K03982
Environmental Information Processing	Signal transduction	Wnt signaling pathway	3	145	0.163431	0.53032509	ko04310	ENSG00000146122(DAAM2);ENSG00000120057(SFRP5);ENSG00000163637(PRICKLE2)	K04512+K02222+K04511
Human Diseases	Infectious diseases	Human cytomegalovirus infection	4	222	0.1651545	0.53032509	ko05163	ENSG00000185386(MAPK11);ENSG00000259207(ITGB3);ENSG00000087258(GNAO1);ENSG00000146592(CREB5)	K04441+K06493+K04534+K09047
Human Diseases	Cancers	Pancreatic cancer	2	76	0.166009	0.53032509	ko05212	ENSG00000092969(TGFB2);ENSG00000163235(TGFA)	K13376+K08774
Cellular Processes	Transport and catabolism	Phagosome	3	148	0.1704941	0.53032509	ko04145	ENSG00000258947(TUBB3);ENSG00000259207(ITGB3);ENSG00000118004(COLEC11)	K07375+K06493+K10066
Organismal Systems	Circulatory system	Cardiac muscle contraction	2	78	0.1728636	0.53032509	ko04260	ENSG00000018625(ATP1A2);ENSG00000105409(ATP1A3)	K01539+K01539
Human Diseases	Cancers	MicroRNAs in cancer	3	149	0.1728684	0.53032509	ko05206	ENSG00000092969(TGFB2);ENSG00000259207(ITGB3);ENSG00000041982(TNC)	K13376+K06493+K06252
Human Diseases	Drug resistance	EGFR tyrosine kinase inhibitor resistance	2	79	0.1763088	0.53186488	ko01521	ENSG00000163235(TGFA);ENSG00000128052(KDR)	K08774+K05098
Human Diseases	Endocrine and metabolic diseases	Cushing syndrome	3	154	0.1848812	0.54507011	ko04934	ENSG00000171303(KCNK3);ENSG00000006283(CACNA1G);ENSG00000146592(CREB5)	K04914+K04854+K09047
Environmental Information Processing	Signaling molecules and interaction	ECM-receptor interaction	2	82	0.1867091	0.54507011	ko04512	ENSG00000259207(ITGB3);ENSG00000041982(TNC)	K06493+K06252
Human Diseases	Cardiovascular diseases	Hypertrophic cardiomyopathy (HCM)	2	83	0.1901959	0.54643584	ko05410	ENSG00000092969(TGFB2);ENSG00000259207(ITGB3)	K13376+K06493
Metabolism	Amino acid metabolism	Histidine metabolism	1	23	0.1998389	0.55624527	ko00340	ENSG00000069535(MAOB)	K00274
Human Diseases	Cancers	Colorectal cancer	2	86	0.2007088	0.55624527	ko05210	ENSG00000092969(TGFB2);ENSG00000163235(TGFA)	K13376+K08774
Organismal Systems	Nervous system	GABAergic synapse	2	88	0.2077567	0.55624527	ko04727	ENSG00000087258(GNAO1);ENSG00000173805(HAP1)	K04534+K04647
Environmental Information Processing	Signal transduction	cGMP - PKG signaling pathway	3	164	0.2095419	0.55624527	ko04022	ENSG00000018625(ATP1A2);ENSG00000105409(ATP1A3);ENSG00000146592(CREB5)	K01539+K01539+K09047
Human Diseases	Cardiovascular diseases	Dilated cardiomyopathy (DCM)	2	89	0.211291	0.55624527	ko05414	ENSG00000092969(TGFB2);ENSG00000259207(ITGB3)	K13376+K06493
Human Diseases	Cancers	Hepatocellular carcinoma	3	165	0.2120493	0.55624527	ko05225	ENSG00000008394(MGST1);ENSG00000092969(TGFB2);ENSG00000163235(TGFA)	K00799+K13376+K08774
Metabolism	Lipid metabolism	alpha-Linolenic acid metabolism	1	25	0.2152284	0.55651915	ko00592	ENSG00000176485(PLA2G16)	K16817
Organismal Systems	Aging	Longevity regulating pathway - mammal	2	91	0.2183781	0.55671037	ko04211	ENSG00000109819(PPARGC1A);ENSG00000146592(CREB5)	K07202+K09047
Human Diseases	Infectious diseases	Human papillomavirus infection	5	338	0.225298	0.55908396	ko05165	ENSG00000259207(ITGB3);ENSG00000102981(PARD6A);ENSG00000041982(TNC);ENSG00000164683(HEY1);ENSG00000146592(CREB5)	K06493+K06093+K06252+K09091+K09047
Organismal Systems	Endocrine system	GnRH signaling pathway	2	93	0.2254869	0.55908396	ko04912	ENSG00000185386(MAPK11);ENSG00000120738(EGR1)	K04441+K09203
Organismal Systems	Environmental adaptation	Circadian entrainment	2	96	0.2361837	0.56570725	ko04713	ENSG00000087258(GNAO1);ENSG00000006283(CACNA1G)	K04534+K04854
Organismal Systems	Endocrine system	Progesterone-mediated oocyte maturation	2	96	0.2361837	0.56570725	ko04914	ENSG00000185386(MAPK11);ENSG00000137449(CPEB2)	K04441+K02602
Human Diseases	Cancers	Prostate cancer	2	97	0.2397565	0.56570725	ko05215	ENSG00000163235(TGFA);ENSG00000146592(CREB5)	K08774+K09047
Metabolism	Lipid metabolism	Linoleic acid metabolism	1	29	0.2451375	0.56570725	ko00591	ENSG00000176485(PLA2G16)	K16817
Environmental Information Processing	Signal transduction	Hippo signaling pathway - multiple species	1	29	0.2451375	0.56570725	ko04392	ENSG00000196159(FAT4)	K16669
Organismal Systems	Sensory system	Inflammatory mediator regulation of TRP channels	2	99	0.2469109	0.56570725	ko04750	ENSG00000144481(TRPM8);ENSG00000185386(MAPK11)	K04983+K04441
Metabolism	Carbohydrate metabolism	Citrate cycle (TCA cycle)	1	30	0.2524375	0.56969946	ko00020	ENSG00000197444(OGDHL)	K00164
Metabolism	Glycan biosynthesis and metabolism	Mucin type O-glycan biosynthesis	1	31	0.2596679	0.56969946	ko00512	ENSG00000100626(GALNT16)	K00710
Human Diseases	Cancers	Transcriptional misregulation in cancers	3	184	0.2607978	0.56969946	ko05202	ENSG00000146674(IGFBP3);ENSG00000064300(NGFR);ENSG00000115738(ID2)	K10138+K02583+K17693
Organismal Systems	Endocrine system	Glucagon signaling pathway	2	103	0.2612434	0.56969946	ko04922	ENSG00000109819(PPARGC1A);ENSG00000146592(CREB5)	K07202+K09047
Organismal Systems	Endocrine system	Parathyroid hormone synthesis, secretion and action	2	105	0.2684159	0.57837236	ko04928	ENSG00000120738(EGR1);ENSG00000146592(CREB5)	K09203+K09047
Environmental Information Processing	Signaling molecules and interaction	Neuroactive ligand-receptor interaction	4	275	0.2726476	0.58001829	ko04080	ENSG00000113749(HRH2);ENSG00000160716(CHRNB2);ENSG00000126010(GRPR);ENSG00000174343(CHRNA9)	K04150+K04813+K04169+K04810
Human Diseases	Endocrine and metabolic diseases	Insulin resistance	2	107	0.2755888	0.58001829	ko04931	ENSG00000109819(PPARGC1A);ENSG00000146592(CREB5)	K07202+K09047
Cellular Processes	Cell growth and death	Apoptosis - multiple species	1	34	0.2809482	0.58450143	ko04215	ENSG00000064300(NGFR)	K02583
Environmental Information Processing	Signal transduction	TNF signaling pathway	2	110	0.2863434	0.58515743	ko04668	ENSG00000185386(MAPK11);ENSG00000146592(CREB5)	K04441+K09047
Human Diseases	Neurodegenerative diseases	Prion diseases	1	35	0.2879067	0.58515743	ko05020	ENSG00000120738(EGR1)	K09203
Organismal Systems	Immune system	Leukocyte transendothelial migration	2	112	0.2935063	0.58515743	ko04670	ENSG00000189143(CLDN4);ENSG00000185386(MAPK11)	K06087+K04441
Metabolism	Amino acid metabolism	Tyrosine metabolism	1	36	0.2947989	0.58515743	ko00350	ENSG00000069535(MAOB)	K00274
Cellular Processes	Cellular community - eukaryotes	Focal adhesion	3	199	0.3002933	0.58515743	ko04510	ENSG00000259207(ITGB3);ENSG00000041982(TNC);ENSG00000128052(KDR)	K06493+K06252+K05098
Organismal Systems	Nervous system	Glutamatergic synapse	2	114	0.300661	0.58515743	ko04724	ENSG00000162105(SHANK2);ENSG00000087258(GNAO1)	K15009+K04534
Environmental Information Processing	Signaling molecules and interaction	Cytokine-cytokine receptor interaction	4	291	0.3074604	0.59202481	ko04060	ENSG00000092969(TGFB2);ENSG00000112175(BMP5);ENSG00000064300(NGFR);ENSG00000130513(GDF15)	K13376+K04663+K02583+K05504
Metabolism	Amino acid metabolism	Glycine, serine and threonine metabolism	1	39	0.3150835	0.59529766	ko00260	ENSG00000069535(MAOB)	K00274
Organismal Systems	Nervous system	Neurotrophin signaling pathway	2	119	0.3184966	0.59529766	ko04722	ENSG00000185386(MAPK11);ENSG00000064300(NGFR)	K04441+K02583
Human Diseases	Substance dependence	Nicotine addiction	1	40	0.3217164	0.59529766	ko05033	ENSG00000160716(CHRNB2)	K04813
Environmental Information Processing	Signal transduction	AMPK signaling pathway	2	121	0.3256048	0.59529766	ko04152	ENSG00000109819(PPARGC1A);ENSG00000146592(CREB5)	K07202+K09047
Organismal Systems	Immune system	Platelet activation	2	121	0.3256048	0.59529766	ko04611	ENSG00000185386(MAPK11);ENSG00000259207(ITGB3)	K04441+K06493
Environmental Information Processing	Membrane transport	ABC transporters	1	44	0.3476207	0.62296383	ko02010	ENSG00000173208(ABCD2)	K05676
Organismal Systems	Excretory system	Vasopressin-regulated water reabsorption	1	44	0.3476207	0.62296383	ko04962	ENSG00000146592(CREB5)	K09047
Human Diseases	Infectious diseases	Hepatitis C	2	131	0.3608409	0.64013905	ko05160	ENSG00000189143(CLDN4);ENSG00000185386(MAPK11)	K06087+K04441
Metabolism	Lipid metabolism	Ether lipid metabolism	1	47	0.3664067	0.64013905	ko00565	ENSG00000176485(PLA2G16)	K16817
Environmental Information Processing	Signal transduction	FoxO signaling pathway	2	133	0.3678147	0.64013905	ko04068	ENSG00000092969(TGFB2);ENSG00000185386(MAPK11)	K13376+K04441
Human Diseases	Infectious diseases	Malaria	1	48	0.3725495	0.64220438	ko05144	ENSG00000092969(TGFB2)	K13376
Organismal Systems	Environmental adaptation	Thermogenesis	3	229	0.3798991	0.64869563	ko04714	ENSG00000185386(MAPK11);ENSG00000109819(PPARGC1A);ENSG00000146592(CREB5)	K04441+K07202+K09047
Human Diseases	Neurodegenerative diseases	Amyotrophic lateral sclerosis (ALS)	1	51	0.3906277	0.66078144	ko05014	ENSG00000185386(MAPK11)	K04441
Environmental Information Processing	Signaling molecules and interaction	Cell adhesion molecules (CAMs)	2	142	0.398827	0.66561103	ko04514	ENSG00000189143(CLDN4);ENSG00000163531(NFASC)	K06087+K06757
Human Diseases	Infectious diseases	Hepatitis B	2	144	0.4056283	0.66561103	ko05161	ENSG00000092969(TGFB2);ENSG00000146592(CREB5)	K13376+K09047
Metabolism	Metabolism of other amino acids	Glutathione metabolism	1	54	0.4081924	0.66561103	ko00480	ENSG00000008394(MGST1)	K00799
Organismal Systems	Endocrine system	Regulation of lipolysis in adipocyte	1	54	0.4081924	0.66561103	ko04923	ENSG00000176485(PLA2G16)	K16817
Human Diseases	Infectious diseases	Pathogenic Escherichia coli infection	1	55	0.4139357	0.66894966	ko05130	ENSG00000258947(TUBB3)	K07375
Organismal Systems	Nervous system	Retrograde endocannabinoid signaling	2	148	0.419123	0.67133861	ko04723	ENSG00000185386(MAPK11);ENSG00000087258(GNAO1)	K04441+K04534
Metabolism	Amino acid metabolism	Lysine degradation	1	59	0.4363646	0.67930808	ko00310	ENSG00000197444(OGDHL)	K00164
Organismal Systems	Nervous system	Long-term depression	1	59	0.4363646	0.67930808	ko04730	ENSG00000087258(GNAO1)	K04534
Metabolism	Lipid metabolism	Glycerolipid metabolism	1	61	0.4472597	0.67930808	ko00561	ENSG00000175445(LPL)	K01059
Metabolism	Lipid metabolism	Arachidonic acid metabolism	1	63	0.4579471	0.67930808	ko00590	ENSG00000176485(PLA2G16)	K16817
Human Diseases	Immune diseases	Inflammatiory bowel disease (IBD)	1	63	0.4579471	0.67930808	ko05321	ENSG00000092969(TGFB2)	K13376
Organismal Systems	Aging	Longevity regulating pathway - multiple species	1	64	0.4632142	0.67930808	ko04213	ENSG00000109846(CRYAB)	K09542
Human Diseases	Infectious diseases	Shigellosis	1	65	0.4684309	0.67930808	ko05131	ENSG00000185386(MAPK11)	K04441
Human Diseases	Cancers	Non-small cell lung cancer	1	66	0.4735976	0.67930808	ko05223	ENSG00000163235(TGFA)	K08774
Organismal Systems	Immune system	Fc epsilon RI signaling pathway	1	67	0.4787147	0.67930808	ko04664	ENSG00000185386(MAPK11)	K04441
Human Diseases	Infectious diseases	Epithelial cell signaling in Helicobacter pylori infection	1	68	0.4837829	0.67930808	ko05120	ENSG00000185386(MAPK11)	K04441
Cellular Processes	Cellular community - eukaryotes	Tight junction	2	170	0.490446	0.67930808	ko04530	ENSG00000189143(CLDN4);ENSG00000102981(PARD6A)	K06087+K06093
Human Diseases	Neurodegenerative diseases	Alzheimer disease	2	171	0.4935609	0.67930808	ko05010	ENSG00000130203(APOE);ENSG00000175445(LPL)	K04524+K01059
Organismal Systems	Immune system	RIG-I-like receptor signaling pathway	1	70	0.493774	0.67930808	ko04622	ENSG00000185386(MAPK11)	K04441
Organismal Systems	Endocrine system	Prolactin signaling pathway	1	70	0.493774	0.67930808	ko04917	ENSG00000185386(MAPK11)	K04441
Organismal Systems	Endocrine system	Adipocytokine signaling pathway	1	70	0.493774	0.67930808	ko04920	ENSG00000109819(PPARGC1A)	K07202
Human Diseases	Cancers	Glioma	1	71	0.4986978	0.67930808	ko05214	ENSG00000163235(TGFA)	K08774
Human Diseases	Drug resistance	Platinum drug resistance	1	72	0.5035744	0.67930808	ko01524	ENSG00000008394(MGST1)	K00799
Human Diseases	Cardiovascular diseases	Arrhythmogenic right ventricular cardiomyopathy (ARVC)	1	72	0.5035744	0.67930808	ko05412	ENSG00000259207(ITGB3)	K06493
Organismal Systems	Development	Axon guidance	2	175	0.5059032	0.67930808	ko04360	ENSG00000102981(PARD6A);ENSG00000221866(PLXNA4)	K06093+K06820
Human Diseases	Infectious diseases	Tuberculosis	2	175	0.5059032	0.67930808	ko05152	ENSG00000092969(TGFB2);ENSG00000185386(MAPK11)	K13376+K04441
Metabolism	Xenobiotics biodegradation and metabolism	Metabolism of xenobiotics by cytochrome P450	1	73	0.5084043	0.67930808	ko00980	ENSG00000008394(MGST1)	K00799
Organismal Systems	Endocrine system	PPAR signaling pathway	1	73	0.5084043	0.67930808	ko03320	ENSG00000175445(LPL)	K01059
Metabolism	Carbohydrate metabolism	Inositol phosphate metabolism	1	74	0.5131878	0.67930808	ko00562	ENSG00000114805(PLCH1)	K19006
Human Diseases	Infectious diseases	Pertussis	1	75	0.5179255	0.67930808	ko05133	ENSG00000185386(MAPK11)	K04441
Human Diseases	Cancers	Chronic myeloid leukemia	1	75	0.5179255	0.67930808	ko05220	ENSG00000092969(TGFB2)	K13376
Metabolism	Xenobiotics biodegradation and metabolism	Drug metabolism - other enzymes	1	78	0.5318675	0.6876287	ko00983	ENSG00000008394(MGST1)	K00799
Organismal Systems	Immune system	Complement and coagulation cascades	1	78	0.5318675	0.6876287	ko04610	ENSG00000106366(SERPINE1)	K03982
Human Diseases	Cancers	Chemical carcinogenesis	1	81	0.545412	0.70013881	ko05204	ENSG00000008394(MGST1)	K00799
Cellular Processes	Transport and catabolism	Peroxisome	1	84	0.5585701	0.70700132	ko04146	ENSG00000173208(ABCD2)	K05676
Human Diseases	Infectious diseases	Salmonella infection	1	84	0.5585701	0.70700132	ko05132	ENSG00000185386(MAPK11)	K04441
Environmental Information Processing	Signal transduction	ErbB signaling pathway	1	85	0.5628722	0.70749908	ko04012	ENSG00000163235(TGFA)	K08774
Human Diseases	Immune diseases	Rheumatoid arthritis	1	86	0.5671329	0.70760813	ko05323	ENSG00000092969(TGFB2)	K13376
Human Diseases	Cancers	Pathways in cancer	5	522	0.5719906	0.70760813	ko05200	ENSG00000008394(MGST1);ENSG00000092969(TGFB2);ENSG00000163235(TGFA);ENSG00000116016(EPAS1);ENSG00000164683(HEY1)	K00799+K13376+K08774+K09095+K09091
Cellular Processes	Cellular community - eukaryotes	Gap junction	1	88	0.575532	0.70760813	ko04540	ENSG00000258947(TUBB3)	K07375
Human Diseases	Cancers	Viral carcinogenesis	2	200	0.5785967	0.70760813	ko05203	ENSG00000184678(HIST2H2BE);ENSG00000146592(CREB5)	K11252+K09047
Organismal Systems	Immune system	Th1 and Th2 cell differentiation	1	90	0.5837704	0.70914391	ko04658	ENSG00000185386(MAPK11)	K04441
Human Diseases	Substance dependence	Morphine addiction	1	92	0.5918512	0.71393757	ko05032	ENSG00000087258(GNAO1)	K04534
Organismal Systems	Immune system	IL-17 signaling pathway	1	93	0.5958335	0.71393757	ko04657	ENSG00000185386(MAPK11)	K04441
Organismal Systems	Immune system	Hematopoietic cell lineage	1	94	0.5997774	0.71393757	ko04640	ENSG00000259207(ITGB3)	K06493
Human Diseases	Infectious diseases	Amoebiasis	1	95	0.6036834	0.71393757	ko05146	ENSG00000092969(TGFB2)	K13376
Human Diseases	Drug resistance	Endocrine resistance	1	96	0.6075518	0.71393757	ko01522	ENSG00000185386(MAPK11)	K04441
Metabolism	Lipid metabolism	Glycerophospholipid metabolism	1	97	0.611383	0.71393757	ko00564	ENSG00000176485(PLA2G16)	K16817
Environmental Information Processing	Signal transduction	HIF-1 signaling pathway	1	100	0.6226568	0.71634235	ko04066	ENSG00000106366(SERPINE1)	K03982
Organismal Systems	Endocrine system	Melanogenesis	1	100	0.6226568	0.71634235	ko04916	ENSG00000087258(GNAO1)	K04534
Organismal Systems	Immune system	T cell receptor signaling pathway	1	101	0.6263426	0.71634235	ko04660	ENSG00000185386(MAPK11)	K04441
Organismal Systems	Immune system	Toll-like receptor signaling pathway	1	102	0.629993	0.71634235	ko04620	ENSG00000185386(MAPK11)	K04441
Organismal Systems	Immune system	C-type lectin receptor signaling pathway	1	104	0.6371885	0.71634235	ko04625	ENSG00000185386(MAPK11)	K04441
Organismal Systems	Immune system	Th17 cell differentiation	1	104	0.6371885	0.71634235	ko04659	ENSG00000185386(MAPK11)	K04441
Metabolism	Global and overview maps	Carbon metabolism	1	115	0.6743672	0.75345965	ko01200	ENSG00000197444(OGDHL)	K00164
Environmental Information Processing	Signal transduction	Sphingolipid signaling pathway	1	117	0.6807114	0.75588198	ko04071	ENSG00000185386(MAPK11)	K04441
Cellular Processes	Transport and catabolism	Endocytosis	2	243	0.6850157	0.75602342	ko04144	ENSG00000102981(PARD6A);ENSG00000107295(SH3GL2)	K06093+K11247
Cellular Processes	Cell growth and death	Oocyte meiosis	1	121	0.6930367	0.75884961	ko04114	ENSG00000137449(CPEB2)	K02602
Cellular Processes	Transport and catabolism	Lysosome	1	122	0.696044	0.75884961	ko04142	ENSG00000182287(AP1S2)	K12394
Cellular Processes	Cell growth and death	Cell cycle	1	124	0.7019717	0.75884961	ko04110	ENSG00000092969(TGFB2)	K13376
Human Diseases	Infectious diseases	HTLV-I infection	2	252	0.7043466	0.75884961	ko05166	ENSG00000092969(TGFB2);ENSG00000120738(EGR1)	K13376+K09203
Human Diseases	Immune diseases	Systemic lupus erythematosus	1	128	0.7134876	0.76414944	ko05322	ENSG00000184678(HIST2H2BE)	K11252
Organismal Systems	Endocrine system	Insulin signaling pathway	1	138	0.7403934	0.78830121	ko04910	ENSG00000109819(PPARGC1A)	K07202
Human Diseases	Neurodegenerative diseases	Parkinson disease	1	142	0.7504443	0.79432993	ko05012	ENSG00000036565(SLC18A1)	K08155
Human Diseases	Cancers	Breast cancer	1	146	0.7601115	0.79772883	ko05224	ENSG00000164683(HEY1)	K09091
Human Diseases	Cancers	Gastric cancer	1	147	0.7624701	0.79772883	ko05226	ENSG00000092969(TGFB2)	K13376
Organismal Systems	Endocrine system	Oxytocin signaling pathway	1	152	0.7739243	0.80505919	ko04921	ENSG00000087258(GNAO1)	K04534
Genetic Information Processing	Folding, sorting and degradation	Protein processing in endoplasmic reticulum	1	164	0.7992404	0.82599659	ko04141	ENSG00000109846(CRYAB)	K09542
Organismal Systems	Immune system	NOD-like receptor signaling pathway	1	166	0.803179	0.82599659	ko04621	ENSG00000185386(MAPK11)	K04441
Human Diseases	Infectious diseases	Influenza A	1	169	0.8089446	0.82722583	ko05164	ENSG00000185386(MAPK11)	K04441
Human Diseases	Infectious diseases	Kaposi sarcoma-associated herpesvirus infection	1	186	0.8386064	0.85274022	ko05167	ENSG00000185386(MAPK11)	K04441
Human Diseases	Infectious diseases	Epstein-Barr virus infection	1	197	0.85533	0.86488676	ko05169	ENSG00000185386(MAPK11)	K04441
Cellular Processes	Cell motility	Regulation of actin cytoskeleton	1	212	0.8754127	0.8802761	ko04810	ENSG00000259207(ITGB3)	K06493
Metabolism	Global and overview maps	Metabolic pathways	7	1294	0.9765419	0.9765419	ko01100	ENSG00000100626(GALNT16);ENSG00000114805(PLCH1);ENSG00000237289(CKMT1B);ENSG00000069535(MAOB);ENSG00000176485(PLA2G16);ENSG00000223572(CKMT1A);ENSG00000197444(OGDHL)	K00710+K19006+K00933+K00274+K16817+K00933+K00164
