# Supplementary material for: A novel protein encoded by circular SMO RNA is essential for Hedgehog signaling activation and glioblastoma tumorigenicity
Source: Genome Biol. 2021 Jan 14;22:33. doi: 10.1186/s13059-020-02250-6 (PMC7807754; doi:10.1186/s13059-020-02250-6)
Supplement: Supplementary file 5 — Additional file 5: Table S4. Differential expressed genes and KEGG enrichment analysis in 3691 CSC treated with scramble shRNA or sh1. [file 13059_2020_2250_MOESM5_ESM.xls]

KEGG_A_class	KEGG_B_class	Pathway	ctrl-vs-sh (501)	All (7193)	Pvalue	Qvalue	Pathway ID	Genes	K_IDs
Environmental Information Processing	Signal transduction	MAPK signaling pathway	35	295	0.001223873	0.2574611	ko04010	ENSG00000113721(PDGFRB);ENSG00000160867(FGFR4);ENSG00000213341(CHUK);ENSG00000170345(FOS);ENSG00000071242(RPS6KA2);ENSG00000109320(NFKB1);ENSG00000120129(DUSP1);ENSG00000113319(RASGRF2);ENSG00000158050(DUSP2);ENSG00000154188(ANGPT1);ENSG00000108984(MAP2K6);ENSG00000091879(ANGPT2);ENSG00000123358(NR4A1);ENSG00000142875(PRKACB);ENSG00000105329(TGFB1);ENSG00000158186(MRAS);ENSG00000138814(PPP3CA);EN…	K05089+K05095+K04467+K04379+K04373+K02580+K21278+K12326+K04459+K05465+K04433+K05466+K04465+K04345+K13375+K07831+K04348+K16510+K04729+K04733+K04459+K04430+K19662+K04402+K21946+K07829+K05450+K04452+K04440+K04344+K05462+K04402+K04852+K04360+K04454
Organismal Systems	Immune system	Toll-like receptor signaling pathway	16	102	0.001699413	0.2574611	ko04620	ENSG00000213341(CHUK);ENSG00000170345(FOS);ENSG00000137275(RIPK1);ENSG00000109320(NFKB1);ENSG00000150455(TIRAP);ENSG00000064012(CASP8);ENSG00000154589(LY96);ENSG00000118785(SPP1);ENSG00000108984(MAP2K6);ENSG00000172936(MYD88);ENSG00000198001(IRAK4);ENSG00000065559(MAP2K4);ENSG00000109339(MAPK10);ENSG00000263528(IKBKE);ENSG00000164342(TLR3);ENSG00000117461(PIK3R3)	K04467+K04379+K02861+K02580+K05403+K04398+K05400+K06250+K04433+K04729+K04733+K04430+K04440+K07211+K05401+K02649
Organismal Systems	Environmental adaptation	Circadian rhythm	7	31	0.004616357	0.3054607	ko04710	ENSG00000126368(NR1D1);ENSG00000166167(BTRC);ENSG00000170485(NPAS2);ENSG00000055130(CUL1);ENSG00000133794(ARNTL);ENSG00000123095(BHLHE41);ENSG00000179094(PER1)	K03728+K03362+K09026+K03347+K02296+K03730+K21944
Environmental Information Processing	Signal transduction	FoxO signaling pathway	18	133	0.004783138	0.3054607	ko04068	ENSG00000166349(RAG1);ENSG00000213341(CHUK);ENSG00000152822(GRM1);ENSG00000127528(KLF2);ENSG00000105329(TGFB1);ENSG00000121858(TNFSF10);ENSG00000147082(CCNB3);ENSG00000116717(GADD45A);ENSG00000111276(CDKN1B);ENSG00000109339(MAPK10);ENSG00000152413(HOMER1);ENSG00000099860(GADD45B);ENSG00000113916(BCL6);ENSG00000181856(SLC2A4);ENSG00000117461(PIK3R3);ENSG00000139112(GABARAPL1);ENSG00000140992(PDPK1…	K10628+K04467+K04603+K17845+K13375+K04721+K21771+K04402+K06624+K04440+K15010+K04402+K15618+K07191+K02649+K08341+K06276+K08862
Human Diseases	Infectious diseases	Hepatitis B	19	144	0.005040606	0.3054607	ko05161	ENSG00000213341(CHUK);ENSG00000170345(FOS);ENSG00000109320(NFKB1);ENSG00000175305(CCNE2);ENSG00000150455(TIRAP);ENSG00000179388(EGR3);ENSG00000064012(CASP8);ENSG00000078668(VDAC3);ENSG00000105329(TGFB1);ENSG00000146592(CREB5);ENSG00000172936(MYD88);ENSG00000065559(MAP2K4);ENSG00000166501(PRKCB);ENSG00000111276(CDKN1B);ENSG00000107201(DDX58);ENSG00000109339(MAPK10);ENSG00000263528(IKBKE);ENSG00000…	K04467+K04379+K02580+K06626+K05403+K12497+K04398+K15041+K13375+K09047+K04729+K04430+K19662+K06624+K12646+K04440+K07211+K05401+K02649
Metabolism	Glycan biosynthesis and metabolism	Glycosaminoglycan degradation	5	19	0.008243392	0.4162913	ko00531	ENSG00000186792(HYAL3);ENSG00000173083(HPSE);ENSG00000165102(HGSNAT);ENSG00000113273(ARSB);ENSG00000108784(NAGLU)	K01197+K07964+K10532+K01135+K01205
Metabolism	Glycan biosynthesis and metabolism	Glycosaminoglycan biosynthesis - chondroitin sulfate / dermatan sulfate	5	20	0.01037486	0.4474443	ko00532	ENSG00000198108(CHSY3);ENSG00000111962(UST);ENSG00000103489(XYLT1);ENSG00000176022(B3GALT6);ENSG00000033100(CHPF2)	K13499+K03193+K00771+K00734+K03419
Cellular Processes	Cell growth and death	Cell cycle	16	124	0.01183887	0.4474443	ko04110	ENSG00000115942(ORC2);ENSG00000175305(CCNE2);ENSG00000164815(ORC5);ENSG00000080839(RBL1);ENSG00000130177(CDC16);ENSG00000094804(CDC6);ENSG00000105329(TGFB1);ENSG00000055130(CUL1);ENSG00000129757(CDKN1C);ENSG00000147082(CCNB3);ENSG00000118007(STAG1);ENSG00000116717(GADD45A);ENSG00000111276(CDKN1B);ENSG00000099860(GADD45B);ENSG00000089053(ANAPC5);ENSG00000093009(CDC45)	K02604+K06626+K02607+K04681+K03353+K02213+K13375+K03347+K09993+K21771+K06671+K04402+K06624+K04402+K03352+K06628
Genetic Information Processing	Folding, sorting and degradation	Sulfur relay system	3	8	0.01443989	0.4474443	ko04122	ENSG00000164172(MOCS2);ENSG00000167118(URM1);ENSG00000124217(MOCS3)	K03635+K12161+K11996
Metabolism	Global and overview maps	Fatty acid metabolism	8	47	0.01476714	0.4474443	ko01212	ENSG00000196177(ACADSB);ENSG00000099194(SCD);ENSG00000151093(OXSM);ENSG00000157184(CPT2);ENSG00000197977(ELOVL2);ENSG00000169169(CPT1C);ENSG00000117054(ACADM);ENSG00000113790(EHHADH)	K09478+K00507+K09458+K08766+K10205+K19524+K00249+K07514
Metabolism	Metabolism of other amino acids	beta-Alanine metabolism	6	31	0.01830398	0.465088	ko00410	ENSG00000128683(GAD1);ENSG00000144644(GADL1);ENSG00000131480(AOC2);ENSG00000131471(AOC3);ENSG00000117054(ACADM);ENSG00000113790(EHHADH)	K01580+K18966+K00276+K00276+K00249+K07514
Cellular Processes	Cell growth and death	Ferroptosis	7	40	0.01905232	0.465088	ko04216	ENSG00000151012(SLC7A11);ENSG00000115107(STEAP3);ENSG00000197548(ATG7);ENSG00000078668(VDAC3);ENSG00000072274(TFRC);ENSG00000130066(SAT1);ENSG00000138449(SLC40A1)	K13869+K10142+K08337+K15041+K06503+K00657+K14685
Environmental Information Processing	Signal transduction	TNF signaling pathway	14	110	0.01995427	0.465088	ko04668	ENSG00000108691(CCL2);ENSG00000213341(CHUK);ENSG00000170345(FOS);ENSG00000137275(RIPK1);ENSG00000109320(NFKB1);ENSG00000064012(CASP8);ENSG00000108984(MAP2K6);ENSG00000146592(CREB5);ENSG00000162302(RPS6KA4);ENSG00000171223(JUNB);ENSG00000065559(MAP2K4);ENSG00000109339(MAPK10);ENSG00000069399(BCL3);ENSG00000117461(PIK3R3)	K14624+K04467+K04379+K02861+K02580+K04398+K04433+K09047+K16510+K09028+K04430+K04440+K09258+K02649
Cellular Processes	Cell growth and death	Apoptosis	16	136	0.02648479	0.4840369	ko04210	ENSG00000213341(CHUK);ENSG00000170345(FOS);ENSG00000137275(RIPK1);ENSG00000109320(NFKB1);ENSG00000138794(CASP6);ENSG00000064012(CASP8);ENSG00000105327(BBC3);ENSG00000121858(TNFSF10);ENSG00000102699(PARP4);ENSG00000116717(GADD45A);ENSG00000175197(DDIT3);ENSG00000109339(MAPK10);ENSG00000135116(HRK);ENSG00000099860(GADD45B);ENSG00000117461(PIK3R3);ENSG00000140992(PDPK1)	K04467+K04379+K02861+K02580+K04396+K04398+K10132+K04721+K10798+K04402+K04452+K04440+K02512+K04402+K02649+K06276
Environmental Information Processing	Signal transduction	Apelin signaling pathway	16	136	0.02648479	0.4840369	ko04371	ENSG00000118523(CCN2);ENSG00000127528(KLF2);ENSG00000127920(GNG11);ENSG00000118785(SPP1);ENSG00000109819(PPARGC1A);ENSG00000142875(PRKACB);ENSG00000158186(MRAS);ENSG00000198838(RYR3);ENSG00000120738(EGR1);ENSG00000108840(HDAC5);ENSG00000152270(PDE3B);ENSG00000144891(AGTR1);ENSG00000126458(RRAS);ENSG00000139112(GABARAPL1);ENSG00000081189(MEF2C);ENSG00000116604(MEF2D)	K06827+K17845+K04546+K06250+K07202+K04345+K07831+K04963+K09203+K11406+K13296+K04166+K07829+K08341+K04454+K09262
Organismal Systems	Immune system	C-type lectin receptor signaling pathway	13	104	0.02784401	0.4840369	ko04625	ENSG00000172458(IL17D);ENSG00000213341(CHUK);ENSG00000109320(NFKB1);ENSG00000179388(EGR3);ENSG00000064012(CASP8);ENSG00000158186(MRAS);ENSG00000138814(PPP3CA);ENSG00000126458(RRAS);ENSG00000109339(MAPK10);ENSG00000263528(IKBKE);ENSG00000069399(BCL3);ENSG00000117461(PIK3R3);ENSG00000173846(PLK3)	K05492+K04467+K02580+K12497+K04398+K07831+K04348+K07829+K04440+K07211+K09258+K02649+K08862
Genetic Information Processing	Translation	Aminoacyl-tRNA biosynthesis	7	44	0.03085711	0.4840369	ko00970	ENSG00000196305(IARS);ENSG00000140105(WARS);ENSG00000124608(AARS2);ENSG00000162396(PARS2);ENSG00000166986(MARS);ENSG00000103707(MTFMT);ENSG00000117593(DARS2)	K01870+K01867+K01872+K01881+K01874+K00604+K01876
Human Diseases	Cancers	MicroRNAs in cancer	17	150	0.03120059	0.4840369	ko05206	ENSG00000113721(PDGFRB);ENSG00000204301(NOTCH4);ENSG00000140416(TPM1);ENSG00000026508(CD44);ENSG00000109320(NFKB1);ENSG00000175305(CCNE2);ENSG00000115266(APC2);ENSG00000068028(RASSF1);ENSG00000168283(BMI1);ENSG00000041982(TNC);ENSG00000012048(BRCA1);ENSG00000168477(TNXB);ENSG00000130669(PAK4);ENSG00000166501(PRKCB);ENSG00000104081(BMF);ENSG00000111276(CDKN1B);ENSG00000137193(PIM1)	K05089+K20996+K10373+K06256+K02580+K06626+K02085+K09850+K11459+K06252+K10605+K06252+K05734+K19662+K17460+K06624+K04702
Organismal Systems	Endocrine system	PPAR signaling pathway	10	74	0.03149806	0.4840369	ko03320	ENSG00000167772(ANGPTL4);ENSG00000099194(SCD);ENSG00000198814(GK);ENSG00000168306(ACOX2);ENSG00000157184(CPT2);ENSG00000167114(SLC27A4);ENSG00000169169(CPT1C);ENSG00000117054(ACADM);ENSG00000113790(EHHADH);ENSG00000140992(PDPK1)	K08767+K00507+K00864+K10214+K08766+K08745+K19524+K00249+K07514+K06276
Organismal Systems	Endocrine system	Parathyroid hormone synthesis, secretion and action	13	106	0.03194963	0.4840369	ko04928	ENSG00000170345(FOS);ENSG00000157765(SLC34A2);ENSG00000142875(PRKACB);ENSG00000113448(PDE4D);ENSG00000146592(CREB5);ENSG00000075651(PLD1);ENSG00000120738(EGR1);ENSG00000204103(MAFB);ENSG00000166501(PRKCB);ENSG00000153234(NR4A2);ENSG00000081189(MEF2C);ENSG00000116604(MEF2D);ENSG00000132694(ARHGEF11)	K04379+K14683+K04345+K13293+K09047+K01115+K09203+K09036+K19662+K08558+K04454+K09262+K12331
Human Diseases	Cancers	Pancreatic cancer	10	75	0.03417825	0.4915846	ko05212	ENSG00000129675(ARHGEF6);ENSG00000213341(CHUK);ENSG00000109320(NFKB1);ENSG00000139618(BRCA2);ENSG00000105329(TGFB1);ENSG00000075651(PLD1);ENSG00000116717(GADD45A);ENSG00000109339(MAPK10);ENSG00000099860(GADD45B);ENSG00000117461(PIK3R3)	K05729+K04467+K02580+K08775+K13375+K01115+K04402+K04440+K04402+K02649
Metabolism	Glycan biosynthesis and metabolism	Glycosphingolipid biosynthesis - lacto and neolacto series	5	27	0.03619257	0.4915846	ko00601	ENSG00000111846(GCNT2);ENSG00000172318(B3GALT1);ENSG00000176597(B3GNT5);ENSG00000128274(A4GALT);ENSG00000111728(ST8SIA1)	K00742+K07819+K03766+K01988+K03371
Human Diseases	Infectious diseases	Hepatitis C	15	131	0.0382349	0.4915846	ko05160	ENSG00000213341(CHUK);ENSG00000137275(RIPK1);ENSG00000109320(NFKB1);ENSG00000130164(LDLR);ENSG00000197822(OCLN);ENSG00000185745(IFIT1);ENSG00000156475(PPP2R2B);ENSG00000107201(DDX58);ENSG00000109339(MAPK10);ENSG00000263528(IKBKE);ENSG00000164342(TLR3);ENSG00000117461(PIK3R3);ENSG00000135828(RNASEL);ENSG00000140992(PDPK1);ENSG00000131467(PSME3)	K04467+K02861+K02580+K12473+K06088+K14217+K04354+K12646+K04440+K07211+K05401+K02649+K01165+K06276+K06698
Metabolism	Metabolism of cofactors and vitamins	One carbon pool by folate	4	20	0.04616912	0.4915846	ko00670	ENSG00000136371(MTHFS);ENSG00000228716(DHFR);ENSG00000178700(DHFR2);ENSG00000103707(MTFMT)	K01934+K00287+K00287+K00604
Human Diseases	Infectious diseases	Chagas disease (American trypanosomiasis)	12	101	0.04722169	0.4915846	ko05142	ENSG00000108691(CCL2);ENSG00000213341(CHUK);ENSG00000170345(FOS);ENSG00000109320(NFKB1);ENSG00000064012(CASP8);ENSG00000105329(TGFB1);ENSG00000172936(MYD88);ENSG00000198001(IRAK4);ENSG00000156475(PPP2R2B);ENSG00000065559(MAP2K4);ENSG00000109339(MAPK10);ENSG00000117461(PIK3R3)	K14624+K04467+K04379+K02580+K04398+K13375+K04729+K04733+K04354+K04430+K04440+K02649
Environmental Information Processing	Signal transduction	PI3K-Akt signaling pathway	33	352	0.04763332	0.4915846	ko04151	ENSG00000113721(PDGFRB);ENSG00000105639(JAK3);ENSG00000160867(FGFR4);ENSG00000213341(CHUK);ENSG00000109320(NFKB1);ENSG00000175305(CCNE2);ENSG00000213231(TCL1B);ENSG00000164171(ITGA2);ENSG00000127920(GNG11);ENSG00000154188(ANGPT1);ENSG00000118785(SPP1);ENSG00000112964(GHR);ENSG00000091879(ANGPT2);ENSG00000123358(NR4A1);ENSG00000041982(TNC);ENSG00000163359(COL6A3);ENSG00000146592(CREB5);ENSG0000021…	K05089+K11218+K05095+K04467+K02580+K06626+K16836+K06481+K04546+K05465+K06250+K05080+K05466+K04465+K06252+K06238+K09047+K16837+K19719+K04354+K10605+K06591+K06252+K06236+K06624+K05450+K05629+K12230+K05462+K02649+K16339+K06276+K04360
Environmental Information Processing	Signal transduction	Ras signaling pathway	23	231	0.05142412	0.4915846	ko04014	ENSG00000113721(PDGFRB);ENSG00000160867(FGFR4);ENSG00000213341(CHUK);ENSG00000109320(NFKB1);ENSG00000113319(RASGRF2);ENSG00000127920(GNG11);ENSG00000068028(RASSF1);ENSG00000148082(SHC3);ENSG00000154188(ANGPT1);ENSG00000091879(ANGPT2);ENSG00000142875(PRKACB);ENSG00000158186(MRAS);ENSG00000075651(PLD1);ENSG00000130669(PAK4);ENSG00000183454(GRIN2A);ENSG00000166501(PRKCB);ENSG00000126458(RRAS);ENSG00…	K05089+K05095+K04467+K02580+K12326+K04546+K09850+K17448+K05465+K05466+K04345+K07831+K01115+K05734+K05209+K19662+K07829+K05450+K04440+K05462+K17633+K02649+K04360
Organismal Systems	Nervous system	Glutamatergic synapse	13	114	0.05276704	0.4915846	ko04724	ENSG00000162105(SHANK2);ENSG00000152822(GRM1);ENSG00000127920(GNG11);ENSG00000110436(SLC1A2);ENSG00000132535(DLG4);ENSG00000142875(PRKACB);ENSG00000138814(PPP3CA);ENSG00000075651(PLD1);ENSG00000144935(TRPC1);ENSG00000183454(GRIN2A);ENSG00000166501(PRKCB);ENSG00000141837(CACNA1A);ENSG00000152413(HOMER1)	K15009+K04603+K04546+K05613+K11828+K04345+K04348+K01115+K04964+K05209+K19662+K04344+K15010
Metabolism	Glycan biosynthesis and metabolism	Mucin type O-glycan biosynthesis	5	30	0.0539135	0.4915846	ko00512	ENSG00000164574(GALNT10);ENSG00000171155(C1GALT1C1);ENSG00000109586(GALNT7);ENSG00000141429(GALNT1);ENSG00000136542(GALNT5)	K00710+K09653+K00710+K00710+K00710
Organismal Systems	Digestive system	Cholesterol metabolism	7	50	0.05640996	0.4915846	ko04979	ENSG00000167772(ANGPTL4);ENSG00000130164(LDLR);ENSG00000078668(VDAC3);ENSG00000124164(VAPB);ENSG00000101670(LIPG);ENSG00000144959(NCEH1);ENSG00000130203(APOE)	K08767+K12473+K15041+K10707+K22284+K14349+K04524
Metabolism	Global and overview maps	Metabolic pathways	104	1296	0.05716493	0.4915846	ko01100	ENSG00000121039(RDH10);ENSG00000136371(MTHFS);ENSG00000144362(PHOSPHO2);ENSG00000012779(ALOX5);ENSG00000155016(CYP2U1);ENSG00000277161(PIGW);ENSG00000038210(PI4K2B);ENSG00000198108(CHSY3);ENSG00000101868(POLA1);ENSG00000196177(ACADSB);ENSG00000164574(GALNT10);ENSG00000172113(NME6);ENSG00000174607(UGT8);ENSG00000228716(DHFR);ENSG00000151498(ACAD8);ENSG00000128683(GAD1);ENSG00000115758(ODC1);ENSG00…	K11151+K01934+K13248+K00461+K07422+K05283+K13711+K13499+K02320+K09478+K00710+K00940+K04628+K00287+K11538+K01580+K01581+K01513+K00864+K01772+K00801+K01623+K10214+K07232+K02148+K01827+K01197+K00742+K01519+K19970+K00629+K12235+K09458+K18966+K06125+K01108+K07964+K01724+K00933+K15374+K00757+K14410+K00622+K00287+K07819+K00276+K00276+K00771+K03021+K01062+K01230+K00166+K03635+K00889+K01641+K03848+K01115+…
Environmental Information Processing	Signal transduction	NF-kappa B signaling pathway	11	93	0.0574379	0.4915846	ko04064	ENSG00000213341(CHUK);ENSG00000137275(RIPK1);ENSG00000109320(NFKB1);ENSG00000150455(TIRAP);ENSG00000154589(LY96);ENSG00000107562(CXCL12);ENSG00000172936(MYD88);ENSG00000198001(IRAK4);ENSG00000166501(PRKCB);ENSG00000107201(DDX58);ENSG00000099860(GADD45B)	K04467+K02861+K02580+K05403+K05400+K10031+K04729+K04733+K19662+K12646+K04402
Organismal Systems	Immune system	IL-17 signaling pathway	11	93	0.0574379	0.4915846	ko04657	ENSG00000108691(CCL2);ENSG00000172458(IL17D);ENSG00000213341(CHUK);ENSG00000170345(FOS);ENSG00000109320(NFKB1);ENSG00000141639(MAPK4);ENSG00000064012(CASP8);ENSG00000125740(FOSB);ENSG00000109339(MAPK10);ENSG00000263528(IKBKE);ENSG00000089053(ANAPC5)	K14624+K05492+K04467+K04379+K02580+K06855+K04398+K09029+K04440+K07211+K03352
Environmental Information Processing	Signaling molecules and interaction	ECM-receptor interaction	10	82	0.05747547	0.4915846	ko04512	ENSG00000026508(CD44);ENSG00000164171(ITGA2);ENSG00000118785(SPP1);ENSG00000072571(HMMR);ENSG00000041982(TNC);ENSG00000163359(COL6A3);ENSG00000139219(COL2A1);ENSG00000105855(ITGB8);ENSG00000168477(TNXB);ENSG00000108821(COL1A1)	K06256+K06481+K06250+K06267+K06252+K06238+K19719+K06591+K06252+K06236
Organismal Systems	Development	Axon guidance	18	174	0.05835147	0.4915846	ko04360	ENSG00000075213(SEMA3A);ENSG00000221866(PLXNA4);ENSG00000135622(SEMA4F);ENSG00000138835(RGS3);ENSG00000134318(ROCK2);ENSG00000107562(CXCL12);ENSG00000092421(SEMA6A);ENSG00000135333(EPHA7);ENSG00000138814(PPP3CA);ENSG00000144935(TRPC1);ENSG00000130669(PAK4);ENSG00000126458(RRAS);ENSG00000170381(SEMA3E);ENSG00000185008(ROBO2);ENSG00000169242(EFNA1);ENSG00000117461(PIK3R3);ENSG00000196935(SRGAP1);EN…	K06840+K06820+K06521+K07524+K17388+K10031+K06842+K05108+K04348+K04964+K05734+K07829+K06840+K06754+K05462+K02649+K07526+K06840
Cellular Processes	Cell growth and death	p53 signaling pathway	9	72	0.06105092	0.4915846	ko04115	ENSG00000115107(STEAP3);ENSG00000175305(CCNE2);ENSG00000064012(CASP8);ENSG00000105327(BBC3);ENSG00000115129(TP53I3);ENSG00000146674(IGFBP3);ENSG00000116717(GADD45A);ENSG00000143207(COP1);ENSG00000099860(GADD45B)	K10142+K06626+K04398+K10132+K10133+K10138+K04402+K10143+K04402
Environmental Information Processing	Signal transduction	TGF-beta signaling pathway	10	83	0.06148596	0.4915846	ko04350	ENSG00000172201(ID4);ENSG00000117318(ID3);ENSG00000080839(RBL1);ENSG00000105329(TGFB1);ENSG00000055130(CUL1);ENSG00000125968(ID1);ENSG00000115738(ID2);ENSG00000112175(BMP5);ENSG00000011465(DCN);ENSG00000170365(SMAD1)	K17695+K17694+K04681+K13375+K03347+K04680+K17693+K04663+K04660+K04676
Human Diseases	Neurodegenerative diseases	Amyotrophic lateral sclerosis (ALS)	7	51	0.06165088	0.4915846	ko05014	ENSG00000110436(SLC1A2);ENSG00000108984(MAP2K6);ENSG00000138814(PPP3CA);ENSG00000158882(TOMM40L);ENSG00000183454(GRIN2A);ENSG00000277586(NEFL);ENSG00000100285(NEFH)	K05613+K04433+K04348+K11518+K05209+K04572+K04574
Human Diseases	Endocrine and metabolic diseases	Insulin resistance	12	107	0.06773542	0.5056198	ko04931	ENSG00000071242(RPS6KA2);ENSG00000109320(NFKB1);ENSG00000235194(PPP1R3E);ENSG00000109819(PPARGC1A);ENSG00000132825(PPP1R3D);ENSG00000146592(CREB5);ENSG00000167114(SLC27A4);ENSG00000166501(PRKCB);ENSG00000109339(MAPK10);ENSG00000181856(SLC2A4);ENSG00000117461(PIK3R3);ENSG00000140992(PDPK1)	K04373+K02580+K07189+K07202+K07189+K09047+K08745+K19662+K04440+K07191+K02649+K06276
Genetic Information Processing	Replication and repair	Homologous recombination	6	42	0.06879935	0.5056198	ko03440	ENSG00000185379(RAD51D);ENSG00000196584(XRCC2);ENSG00000139618(BRCA2);ENSG00000185515(BRCC3);ENSG00000197299(BLM);ENSG00000012048(BRCA1)	K10871+K10879+K08775+K11864+K10901+K10605
Environmental Information Processing	Signal transduction	Hippo signaling pathway	16	154	0.06920602	0.5056198	ko04390	ENSG00000177283(FZD8);ENSG00000166167(BTRC);ENSG00000118523(CCN2);ENSG00000115266(APC2);ENSG00000068028(RASSF1);ENSG00000132535(DLG4);ENSG00000105327(BBC3);ENSG00000105329(TGFB1);ENSG00000125968(ID1);ENSG00000156475(PPP2R2B);ENSG00000115738(ID2);ENSG00000134376(CRB1);ENSG00000112175(BMP5);ENSG00000170365(SMAD1);ENSG00000134245(WNT2B);ENSG00000085741(WNT11)	K02375+K03362+K06827+K02085+K09850+K11828+K10132+K13375+K04680+K04354+K17693+K16681+K04663+K04676+K00182+K01384
Human Diseases	Infectious diseases	Human papillomavirus infection	31	339	0.07008591	0.5056198	ko05165	ENSG00000177283(FZD8);ENSG00000113721(PDGFRB);ENSG00000204301(NOTCH4);ENSG00000213341(CHUK);ENSG00000109320(NFKB1);ENSG00000175305(CCNE2);ENSG00000143882(ATP6V1C2);ENSG00000164171(ITGA2);ENSG00000064012(CASP8);ENSG00000106003(LFNG);ENSG00000080839(RBL1);ENSG00000115266(APC2);ENSG00000118785(SPP1);ENSG00000142875(PRKACB);ENSG00000041982(TNC);ENSG00000163359(COL6A3);ENSG00000146592(CREB5);ENSG00000…	K02375+K05089+K20996+K04467+K02580+K06626+K02148+K06481+K04398+K05948+K04681+K02085+K06250+K04345+K06252+K06238+K09047+K19719+K11409+K11406+K04354+K06591+K06252+K06236+K06624+K07211+K05401+K00182+K02649+K01384+K09087
Organismal Systems	Immune system	NOD-like receptor signaling pathway	17	167	0.07267664	0.5121168	ko04621	ENSG00000108691(CCL2);ENSG00000213341(CHUK);ENSG00000137275(RIPK1);ENSG00000109320(NFKB1);ENSG00000136560(TANK);ENSG00000064012(CASP8);ENSG00000078668(VDAC3);ENSG00000185515(BRCC3);ENSG00000172936(MYD88);ENSG00000198001(IRAK4);ENSG00000163297(ANTXR2);ENSG00000109339(MAPK10);ENSG00000263528(IKBKE);ENSG00000139112(GABARAPL1);ENSG00000265972(TXNIP);ENSG00000089041(P2RX7);ENSG00000135828(RNASEL)	K14624+K04467+K02861+K02580+K12650+K04398+K15041+K11864+K04729+K04733+K20909+K04440+K07211+K08341+K20910+K05220+K01165
Genetic Information Processing	Replication and repair	Fanconi anemia pathway	7	54	0.07910384	0.5300928	ko03460	ENSG00000175279(CENPS);ENSG00000122512(PMS2);ENSG00000139618(BRCA2);ENSG00000115392(FANCL);ENSG00000197299(BLM);ENSG00000012048(BRCA1);ENSG00000178966(RMI1)	K11511+K10858+K08775+K10606+K10901+K10605+K10990
Human Diseases	Infectious diseases	Toxoplasmosis	12	110	0.079887	0.5300928	ko05145	ENSG00000012779(ALOX5);ENSG00000213341(CHUK);ENSG00000109320(NFKB1);ENSG00000064012(CASP8);ENSG00000154589(LY96);ENSG00000108984(MAP2K6);ENSG00000130164(LDLR);ENSG00000105329(TGFB1);ENSG00000172936(MYD88);ENSG00000198001(IRAK4);ENSG00000109339(MAPK10);ENSG00000140992(PDPK1)	K00461+K04467+K02580+K04398+K05400+K04433+K12473+K13375+K04729+K04733+K04440+K06276
Metabolism	Glycan biosynthesis and metabolism	Glycosaminoglycan biosynthesis - heparan sulfate / heparin	4	24	0.08150816	0.5300928	ko00534	ENSG00000171004(HS6ST2);ENSG00000103489(XYLT1);ENSG00000166507(NDST2);ENSG00000176022(B3GALT6)	K08102+K00771+K02577+K00734
Human Diseases	Endocrine and metabolic diseases	AGE-RAGE signaling pathway in diabetic complications	11	99	0.08222562	0.5300928	ko04933	ENSG00000108691(CCL2);ENSG00000109320(NFKB1);ENSG00000105329(TGFB1);ENSG00000120738(EGR1);ENSG00000108821(COL1A1);ENSG00000166501(PRKCB);ENSG00000144891(AGTR1);ENSG00000111276(CDKN1B);ENSG00000109339(MAPK10);ENSG00000137193(PIM1);ENSG00000117461(PIK3R3)	K14624+K02580+K13375+K09203+K06236+K19662+K04166+K06624+K04440+K04702+K02649
Human Diseases	Cancers	Acute myeloid leukemia	8	66	0.08626094	0.5445222	ko05221	ENSG00000102096(PIM2);ENSG00000213341(CHUK);ENSG00000245848(CEBPA);ENSG00000109320(NFKB1);ENSG00000140464(PML);ENSG00000139318(DUSP6);ENSG00000137193(PIM1);ENSG00000117461(PIK3R3)	K08806+K04467+K09055+K02580+K10054+K21946+K04702+K02649
Genetic Information Processing	Folding, sorting and degradation	Ubiquitin mediated proteolysis	14	137	0.09458137	0.5747534	ko04120	ENSG00000166167(BTRC);ENSG00000115392(FANCL);ENSG00000049167(ERCC8);ENSG00000072422(RHOBTB1);ENSG00000130177(CDC16);ENSG00000140464(PML);ENSG00000078967(UBE2D4);ENSG00000055130(CUL1);ENSG00000044090(CUL7);ENSG00000012048(BRCA1);ENSG00000072401(UBE2D1);ENSG00000143207(COP1);ENSG00000160087(UBE2J2);ENSG00000089053(ANAPC5)	K03362+K10606+K10570+K07868+K03353+K10054+K06689+K03347+K10613+K10605+K06689+K10143+K04554+K03352
Human Diseases	Cancers	Proteoglycans in cancer	19	198	0.09515951	0.5747534	ko05205	ENSG00000177283(FZD8);ENSG00000026508(CD44);ENSG00000085733(CTTN);ENSG00000164171(ITGA2);ENSG00000145362(ANK2);ENSG00000134318(ROCK2);ENSG00000173083(HPSE);ENSG00000142875(PRKACB);ENSG00000105329(TGFB1);ENSG00000158186(MRAS);ENSG00000166501(PRKCB);ENSG00000139329(LUM);ENSG00000011465(DCN);ENSG00000126458(RRAS);ENSG00000108654(DDX5);ENSG00000134245(WNT2B);ENSG00000117461(PIK3R3);ENSG00000085741(WN…	K02375+K06256+K06106+K06481+K10380+K17388+K07964+K04345+K13375+K07831+K19662+K08122+K04660+K07829+K12823+K00182+K02649+K01384+K06276
Metabolism	Nucleotide metabolism	Pyrimidine metabolism	11	102	0.09678017	0.5747534	ko00240	ENSG00000101868(POLA1);ENSG00000172113(NME6);ENSG00000197594(ENPP1);ENSG00000138035(PNPT1);ENSG00000135318(NT5E);ENSG00000183696(UPP1);ENSG00000013503(POLR3B);ENSG00000094841(UPRT);ENSG00000100479(POLE2);ENSG00000186141(POLR3C);ENSG00000114491(UMPS)	K02320+K00940+K01513+K00962+K19970+K00757+K03021+K00761+K02325+K03023+K13421
Human Diseases	Substance dependence	Amphetamine addiction	8	68	0.09863755	0.5747534	ko05031	ENSG00000170345(FOS);ENSG00000142875(PRKACB);ENSG00000125740(FOSB);ENSG00000146592(CREB5);ENSG00000138814(PPP3CA);ENSG00000183454(GRIN2A);ENSG00000166501(PRKCB);ENSG00000198576(ARC)	K04379+K04345+K09029+K09047+K04348+K05209+K19662+K15867
Metabolism	Metabolism of cofactors and vitamins	Riboflavin metabolism	2	8	0.1024917	0.5767433	ko00740	ENSG00000197594(ENPP1);ENSG00000134575(ACP2)	K01513+K14410
Metabolism	Metabolism of cofactors and vitamins	Folate biosynthesis	4	26	0.1029923	0.5767433	ko00790	ENSG00000228716(DHFR);ENSG00000132570(PCBD2);ENSG00000178700(DHFR2);ENSG00000164172(MOCS2)	K00287+K01724+K00287+K03635
Human Diseases	Endocrine and metabolic diseases	Type II diabetes mellitus	6	47	0.1057788	0.5767433	ko04930	ENSG00000187486(KCNJ11);ENSG00000109339(MAPK10);ENSG00000141837(CACNA1A);ENSG00000181856(SLC2A4);ENSG00000117461(PIK3R3);ENSG00000198216(CACNA1E)	K05004+K04440+K04344+K07191+K02649+K04852
Organismal Systems	Immune system	RIG-I-like receptor signaling pathway	8	70	0.1119629	0.5767433	ko04622	ENSG00000213341(CHUK);ENSG00000137275(RIPK1);ENSG00000109320(NFKB1);ENSG00000136560(TANK);ENSG00000064012(CASP8);ENSG00000107201(DDX58);ENSG00000109339(MAPK10);ENSG00000263528(IKBKE)	K04467+K02861+K02580+K12650+K04398+K12646+K04440+K07211
Organismal Systems	Immune system	B cell receptor signaling pathway	8	70	0.1119629	0.5767433	ko04662	ENSG00000213341(CHUK);ENSG00000170345(FOS);ENSG00000109320(NFKB1);ENSG00000185885(IFITM1);ENSG00000138814(PPP3CA);ENSG00000166501(PRKCB);ENSG00000155629(PIK3AP1);ENSG00000117461(PIK3R3)	K04467+K04379+K02580+K19831+K04348+K19662+K12230+K02649
Human Diseases	Infectious diseases	HTLV-I infection	23	253	0.1125024	0.5767433	ko05166	ENSG00000177283(FZD8);ENSG00000113721(PDGFRB);ENSG00000105639(JAK3);ENSG00000213341(CHUK);ENSG00000170345(FOS);ENSG00000109320(NFKB1);ENSG00000115266(APC2);ENSG00000130177(CDC16);ENSG00000128016(ZFP36);ENSG00000078668(VDAC3);ENSG00000142875(PRKACB);ENSG00000105329(TGFB1);ENSG00000158186(MRAS);ENSG00000138814(PPP3CA);ENSG00000120738(EGR1);ENSG00000065559(MAP2K4);ENSG00000100479(POLE2);ENSG00000126…	K02375+K05089+K11218+K04467+K04379+K02580+K02085+K03353+K15308+K15041+K04345+K13375+K07831+K04348+K09203+K04430+K02325+K07829+K09032+K00182+K02649+K01384+K03352
Metabolism	Amino acid metabolism	Valine, leucine and isoleucine degradation	6	48	0.1142066	0.5767433	ko00280	ENSG00000196177(ACADSB);ENSG00000151498(ACAD8);ENSG00000248098(BCKDHA);ENSG00000112972(HMGCS1);ENSG00000117054(ACADM);ENSG00000113790(EHHADH)	K09478+K11538+K00166+K01641+K00249+K07514
Environmental Information Processing	Signal transduction	Notch signaling pathway	6	48	0.1142066	0.5767433	ko04330	ENSG00000204301(NOTCH4);ENSG00000138613(APH1B);ENSG00000110042(DTX4);ENSG00000106003(LFNG);ENSG00000184916(JAG2);ENSG00000143801(PSEN2)	K20996+K06172+K06058+K05948+K21635+K04522
Human Diseases	Substance dependence	Cocaine addiction	6	49	0.1229626	0.6003074	ko05030	ENSG00000109320(NFKB1);ENSG00000132535(DLG4);ENSG00000142875(PRKACB);ENSG00000125740(FOSB);ENSG00000146592(CREB5);ENSG00000183454(GRIN2A)	K02580+K11828+K04345+K09029+K09047+K05209
Organismal Systems	Nervous system	Neurotrophin signaling pathway	12	119	0.1241348	0.6003074	ko04722	ENSG00000071242(RPS6KA2);ENSG00000109320(NFKB1);ENSG00000148082(SHC3);ENSG00000110851(PRDM4);ENSG00000171606(ZNF274);ENSG00000198001(IRAK4);ENSG00000109339(MAPK10);ENSG00000007264(MATK);ENSG00000117461(PIK3R3);ENSG00000140992(PDPK1);ENSG00000143801(PSEN2);ENSG00000148053(NTRK2)	K04373+K02580+K17448+K12463+K12458+K04733+K04440+K08888+K02649+K06276+K04522+K04360
Metabolism	Metabolism of other amino acids	Selenocompound metabolism	3	18	0.1258547	0.6003074	ko00450	ENSG00000116761(CTH);ENSG00000166986(MARS);ENSG00000179918(SEPHS2)	K01758+K01874+K01008
Cellular Processes	Transport and catabolism	Peroxisome	9	84	0.1287614	0.6003074	ko04146	ENSG00000107537(PHYH);ENSG00000168306(ACOX2);ENSG00000034693(PEX3);ENSG00000117528(ABCD3);ENSG00000213965(NUDT19);ENSG00000156968(MPV17L);ENSG00000166821(PEX11A);ENSG00000173208(ABCD2);ENSG00000113790(EHHADH)	K00477+K10214+K13336+K05677+K13355+K13349+K13351+K05676+K07514
Organismal Systems	Endocrine system	Insulin secretion	9	85	0.1357153	0.6003074	ko04911	ENSG00000187486(KCNJ11);ENSG00000105649(RAB3A);ENSG00000129244(ATP1B2);ENSG00000176406(RIMS2);ENSG00000142875(PRKACB);ENSG00000146592(CREB5);ENSG00000166501(PRKCB);ENSG00000132639(SNAP25);ENSG00000186472(PCLO)	K05004+K07882+K01540+K15297+K04345+K09047+K19662+K18211+K16882
Cellular Processes	Cell growth and death	Cellular senescence	15	158	0.1358853	0.6003074	ko04218	ENSG00000166167(BTRC);ENSG00000109320(NFKB1);ENSG00000175305(CCNE2);ENSG00000080839(RBL1);ENSG00000108984(MAP2K6);ENSG00000078668(VDAC3);ENSG00000146674(IGFBP3);ENSG00000105329(TGFB1);ENSG00000158186(MRAS);ENSG00000138814(PPP3CA);ENSG00000147082(CCNB3);ENSG00000116717(GADD45A);ENSG00000126458(RRAS);ENSG00000099860(GADD45B);ENSG00000117461(PIK3R3)	K03362+K02580+K06626+K04681+K04433+K15041+K10138+K13375+K07831+K04348+K21771+K04402+K07829+K04402+K02649
Human Diseases	Infectious diseases	Herpes simplex infection	17	183	0.135905	0.6003074	ko05168	ENSG00000108691(CCL2);ENSG00000213341(CHUK);ENSG00000170345(FOS);ENSG00000109320(NFKB1);ENSG00000064012(CASP8);ENSG00000140464(PML);ENSG00000162227(TAF6L);ENSG00000185745(IFIT1);ENSG00000055130(CUL1);ENSG00000172936(MYD88);ENSG00000133794(ARNTL);ENSG00000107201(DDX58);ENSG00000109339(MAPK10);ENSG00000263528(IKBKE);ENSG00000164342(TLR3);ENSG00000135828(RNASEL);ENSG00000179094(PER1)	K14624+K04467+K04379+K02580+K04398+K10054+K03131+K14217+K03347+K04729+K02296+K12646+K04440+K07211+K05401+K01165+K21944
Organismal Systems	Immune system	Cytosolic DNA-sensing pathway	7	62	0.1380813	0.6003074	ko04623	ENSG00000213341(CHUK);ENSG00000137275(RIPK1);ENSG00000109320(NFKB1);ENSG00000013503(POLR3B);ENSG00000107201(DDX58);ENSG00000263528(IKBKE);ENSG00000186141(POLR3C)	K04467+K02861+K02580+K03021+K12646+K07211+K03023
Organismal Systems	Digestive system	Mineral absorption	6	51	0.1414229	0.6003074	ko04978	ENSG00000157765(SLC34A2);ENSG00000129244(ATP1B2);ENSG00000125144(MT1G);ENSG00000187193(MT1X);ENSG00000164647(STEAP1);ENSG00000138449(SLC40A1)	K14683+K01540+K14739+K14739+K14737+K14685
Metabolism	Lipid metabolism	Steroid biosynthesis	3	19	0.142138	0.6003074	ko00100	ENSG00000079459(FDFT1);ENSG00000052802(MSMO1);ENSG00000186104(CYP2R1)	K00801+K07750+K07419
Metabolism	Metabolism of cofactors and vitamins	Pantothenate and CoA biosynthesis	3	19	0.142138	0.6003074	ko00770	ENSG00000197594(ENPP1);ENSG00000144644(GADL1);ENSG00000152782(PANK1)	K01513+K18966+K09680
Metabolism	Amino acid metabolism	Glycine, serine and threonine metabolism	5	40	0.1426473	0.6003074	ko00260	ENSG00000167720(SRR);ENSG00000131480(AOC2);ENSG00000131471(AOC3);ENSG00000116761(CTH);ENSG00000139410(SDSL)	K12235+K00276+K00276+K01758+K17989
Human Diseases	Cancers	Transcriptional misregulation in cancers	17	185	0.1455272	0.6040376	ko05202	ENSG00000245848(CEBPA);ENSG00000109320(NFKB1);ENSG00000172379(ARNT2);ENSG00000168283(BMI1);ENSG00000140464(PML);ENSG00000146674(IGFBP3);ENSG00000115738(ID2);ENSG00000116717(GADD45A);ENSG00000139318(DUSP6);ENSG00000111276(CDKN1B);ENSG00000175197(DDIT3);ENSG00000170365(SMAD1);ENSG00000108654(DDX5);ENSG00000099860(GADD45B);ENSG00000113916(BCL6);ENSG00000089280(FUS);ENSG00000081189(MEF2C)	K09055+K02580+K15589+K11459+K10054+K10138+K17693+K04402+K21946+K06624+K04452+K04676+K12823+K04402+K15618+K13098+K04454
Human Diseases	Cancers	Choline metabolism in cancer	10	99	0.1499928	0.6141597	ko05231	ENSG00000113721(PDGFRB);ENSG00000170345(FOS);ENSG00000107242(PIP5K1B);ENSG00000075651(PLD1);ENSG00000166501(PRKCB);ENSG00000170962(PDGFD);ENSG00000058866(DGKG);ENSG00000109339(MAPK10);ENSG00000117461(PIK3R3);ENSG00000140992(PDPK1)	K05089+K04379+K00889+K01115+K19662+K05450+K00901+K04440+K02649+K06276
Human Diseases	Cancers	Chronic myeloid leukemia	8	76	0.1573754	0.6357966	ko05220	ENSG00000213341(CHUK);ENSG00000109320(NFKB1);ENSG00000148082(SHC3);ENSG00000105329(TGFB1);ENSG00000116717(GADD45A);ENSG00000111276(CDKN1B);ENSG00000099860(GADD45B);ENSG00000117461(PIK3R3)	K04467+K02580+K17448+K13375+K04402+K06624+K04402+K02649
Human Diseases	Infectious diseases	Shigellosis	7	65	0.164529	0.6540751	ko05131	ENSG00000026508(CD44);ENSG00000213341(CHUK);ENSG00000166167(BTRC);ENSG00000109320(NFKB1);ENSG00000085733(CTTN);ENSG00000134318(ROCK2);ENSG00000109339(MAPK10)	K06256+K04467+K03362+K02580+K06106+K17388+K04440
Human Diseases	Drug resistance	Antifolate resistance	4	31	0.1662171	0.6540751	ko01523	ENSG00000213341(CHUK);ENSG00000228716(DHFR);ENSG00000109320(NFKB1);ENSG00000178700(DHFR2)	K04467+K00287+K02580+K00287
Cellular Processes	Cellular community - eukaryotes	Signaling pathways regulating pluripotency of stem cells	13	139	0.1696643	0.6590805	ko04550	ENSG00000177283(FZD8);ENSG00000105639(JAK3);ENSG00000160867(FGFR4);ENSG00000172201(ID4);ENSG00000117318(ID3);ENSG00000115266(APC2);ENSG00000168283(BMI1);ENSG00000125968(ID1);ENSG00000115738(ID2);ENSG00000170365(SMAD1);ENSG00000134245(WNT2B);ENSG00000117461(PIK3R3);ENSG00000085741(WNT11)	K02375+K11218+K05095+K17695+K17694+K02085+K11459+K04680+K17693+K04676+K00182+K02649+K01384
Human Diseases	Cancers	Non-small cell lung cancer	7	66	0.1738151	0.6666579	ko05223	ENSG00000105639(JAK3);ENSG00000068028(RASSF1);ENSG00000166501(PRKCB);ENSG00000116717(GADD45A);ENSG00000099860(GADD45B);ENSG00000117461(PIK3R3);ENSG00000140992(PDPK1)	K11218+K09850+K19662+K04402+K04402+K02649+K06276
Metabolism	Lipid metabolism	Fatty acid degradation	5	44	0.1892016	0.7024181	ko00071	ENSG00000196177(ACADSB);ENSG00000157184(CPT2);ENSG00000169169(CPT1C);ENSG00000117054(ACADM);ENSG00000113790(EHHADH)	K09478+K08766+K19524+K00249+K07514
Metabolism	Glycan biosynthesis and metabolism	Other types of O-glycan biosynthesis	3	22	0.194595	0.7024181	ko00514	ENSG00000106003(LFNG);ENSG00000186866(POFUT2);ENSG00000163389(POGLUT1)	K05948+K03691+K13667
Metabolism	Metabolism of terpenoids and polyketides	Terpenoid backbone biosynthesis	3	22	0.194595	0.7024181	ko00900	ENSG00000148459(PDSS1);ENSG00000084073(ZMPSTE24);ENSG00000112972(HMGCS1)	K12504+K06013+K01641
Metabolism	Metabolism of cofactors and vitamins	Biotin metabolism	1	3	0.1947624	0.7024181	ko00780	ENSG00000151093(OXSM)	K09458
Environmental Information Processing	Signal transduction	Sphingolipid signaling pathway	11	118	0.1979311	0.7024181	ko04071	ENSG00000163082(SGPP2);ENSG00000035681(NSMAF);ENSG00000109320(NFKB1);ENSG00000134318(ROCK2);ENSG00000075651(PLD1);ENSG00000156475(PPP2R2B);ENSG00000166501(PRKCB);ENSG00000109339(MAPK10);ENSG00000172296(SPTLC3);ENSG00000117461(PIK3R3);ENSG00000140992(PDPK1)	K04717+K18953+K02580+K17388+K01115+K04354+K19662+K04440+K00654+K02649+K06276
Human Diseases	Infectious diseases	Influenza A	15	169	0.1981311	0.7024181	ko05164	ENSG00000108691(CCL2);ENSG00000109320(NFKB1);ENSG00000108984(MAP2K6);ENSG00000140464(PML);ENSG00000172936(MYD88);ENSG00000121858(TNFSF10);ENSG00000198001(IRAK4);ENSG00000065559(MAP2K4);ENSG00000166501(PRKCB);ENSG00000107201(DDX58);ENSG00000109339(MAPK10);ENSG00000263528(IKBKE);ENSG00000164342(TLR3);ENSG00000117461(PIK3R3);ENSG00000135828(RNASEL)	K14624+K02580+K04433+K10054+K04729+K04721+K04733+K04430+K19662+K12646+K04440+K07211+K05401+K02649+K01165
Human Diseases	Infectious diseases	Measles	12	131	0.200519	0.7024181	ko05162	ENSG00000105639(JAK3);ENSG00000213341(CHUK);ENSG00000109320(NFKB1);ENSG00000175305(CCNE2);ENSG00000105327(BBC3);ENSG00000172936(MYD88);ENSG00000121858(TNFSF10);ENSG00000198001(IRAK4);ENSG00000111276(CDKN1B);ENSG00000107201(DDX58);ENSG00000263528(IKBKE);ENSG00000117461(PIK3R3)	K11218+K04467+K02580+K06626+K10132+K04729+K04721+K04733+K06624+K12646+K07211+K02649
Metabolism	Metabolism of other amino acids	Taurine and hypotaurine metabolism	2	12	0.2016844	0.7024181	ko00430	ENSG00000128683(GAD1);ENSG00000144644(GADL1)	K01580+K18966
Organismal Systems	Excretory system	Proximal tubule bicarbonate reclamation	3	23	0.2130306	0.7296203	ko04964	ENSG00000129244(ATP1B2);ENSG00000080493(SLC4A4);ENSG00000183048(SLC25A10)	K01540+K13575+K13577
Environmental Information Processing	Signal transduction	Wnt signaling pathway	13	146	0.2161772	0.7296203	ko04310	ENSG00000177283(FZD8);ENSG00000145506(NKD2);ENSG00000166167(BTRC);ENSG00000115266(APC2);ENSG00000134318(ROCK2);ENSG00000142875(PRKACB);ENSG00000138814(PPP3CA);ENSG00000055130(CUL1);ENSG00000166501(PRKCB);ENSG00000168772(CXXC4);ENSG00000109339(MAPK10);ENSG00000134245(WNT2B);ENSG00000085741(WNT11)	K02375+K03213+K03362+K02085+K17388+K04345+K04348+K03347+K19662+K03344+K04440+K00182+K01384
Cellular Processes	Cellular community - eukaryotes	Focal adhesion	17	198	0.2167189	0.7296203	ko04510	ENSG00000113721(PDGFRB);ENSG00000164171(ITGA2);ENSG00000148082(SHC3);ENSG00000134318(ROCK2);ENSG00000118785(SPP1);ENSG00000041982(TNC);ENSG00000163359(COL6A3);ENSG00000139219(COL2A1);ENSG00000105855(ITGB8);ENSG00000168477(TNXB);ENSG00000130669(PAK4);ENSG00000108821(COL1A1);ENSG00000166501(PRKCB);ENSG00000170962(PDGFD);ENSG00000109339(MAPK10);ENSG00000117461(PIK3R3);ENSG00000140992(PDPK1)	K05089+K06481+K17448+K17388+K06250+K06252+K06238+K19719+K06591+K06252+K05734+K06236+K19662+K05450+K04440+K02649+K06276
Human Diseases	Cancers	Breast cancer	13	147	0.2232371	0.7372685	ko05224	ENSG00000177283(FZD8);ENSG00000204301(NOTCH4);ENSG00000170345(FOS);ENSG00000139618(BRCA2);ENSG00000115266(APC2);ENSG00000148082(SHC3);ENSG00000184916(JAG2);ENSG00000012048(BRCA1);ENSG00000116717(GADD45A);ENSG00000099860(GADD45B);ENSG00000134245(WNT2B);ENSG00000117461(PIK3R3);ENSG00000085741(WNT11)	K02375+K20996+K04379+K08775+K02085+K17448+K21635+K10605+K04402+K04402+K00182+K02649+K01384
Organismal Systems	Endocrine system	Aldosterone synthesis and secretion	9	96	0.2238571	0.7372685	ko04925	ENSG00000129244(ATP1B2);ENSG00000130164(LDLR);ENSG00000123358(NR4A1);ENSG00000142875(PRKACB);ENSG00000146592(CREB5);ENSG00000105287(PRKD2);ENSG00000166501(PRKCB);ENSG00000144891(AGTR1);ENSG00000153234(NR4A2)	K01540+K12473+K04465+K04345+K09047+K06070+K19662+K04166+K08558
Human Diseases	Cancers	Viral carcinogenesis	17	200	0.2288894	0.7436893	ko05203	ENSG00000105639(JAK3);ENSG00000109320(NFKB1);ENSG00000175305(CCNE2);ENSG00000179388(EGR3);ENSG00000064012(CASP8);ENSG00000080839(RBL1);ENSG00000078668(VDAC3);ENSG00000142875(PRKACB);ENSG00000146592(CREB5);ENSG00000048052(HDAC9);ENSG00000108840(HDAC5);ENSG00000111358(GTF2H3);ENSG00000203814(HIST2H2BF);ENSG00000184678(HIST2H2BE);ENSG00000111276(CDKN1B);ENSG00000153767(GTF2E1);ENSG00000117461(PIK3R3)	K11218+K02580+K06626+K12497+K04398+K04681+K15041+K04345+K09047+K11409+K11406+K03143+K11252+K11252+K06624+K03136+K02649
Human Diseases	Cancers	Prostate cancer	9	97	0.2327946	0.7436893	ko05215	ENSG00000113721(PDGFRB);ENSG00000213341(CHUK);ENSG00000109320(NFKB1);ENSG00000175305(CCNE2);ENSG00000146592(CREB5);ENSG00000111276(CDKN1B);ENSG00000170962(PDGFD);ENSG00000117461(PIK3R3);ENSG00000140992(PDPK1)	K05089+K04467+K02580+K06626+K09047+K06624+K05450+K02649+K06276
Metabolism	Amino acid metabolism	Tyrosine metabolism	4	36	0.2397191	0.7436893	ko00350	ENSG00000080166(DCT);ENSG00000131480(AOC2);ENSG00000131471(AOC3);ENSG00000180185(FAHD1)	K01827+K00276+K00276+K01557
Human Diseases	Cardiovascular diseases	Fluid shear stress and atherosclerosis	12	137	0.2451162	0.7436893	ko05418	ENSG00000108691(CCL2);ENSG00000213341(CHUK);ENSG00000170345(FOS);ENSG00000109320(NFKB1);ENSG00000120129(DUSP1);ENSG00000127528(KLF2);ENSG00000108984(MAP2K6);ENSG00000065559(MAP2K4);ENSG00000109339(MAPK10);ENSG00000008394(MGST1);ENSG00000117461(PIK3R3);ENSG00000081189(MEF2C)	K14624+K04467+K04379+K02580+K21278+K17845+K04433+K04430+K04440+K00799+K02649+K04454
Human Diseases	Cancers	Colorectal cancer	8	86	0.2485641	0.7436893	ko05210	ENSG00000170345(FOS);ENSG00000115266(APC2);ENSG00000105327(BBC3);ENSG00000105329(TGFB1);ENSG00000116717(GADD45A);ENSG00000109339(MAPK10);ENSG00000099860(GADD45B);ENSG00000117461(PIK3R3)	K04379+K02085+K10132+K13375+K04402+K04440+K04402+K02649
Metabolism	Amino acid metabolism	Valine, leucine and isoleucine biosynthesis	1	4	0.2508714	0.7436893	ko00290	ENSG00000139410(SDSL)	K17989
Metabolism	Glycan biosynthesis and metabolism	Glycosylphosphatidylinositol(GPI)-anchor biosynthesis	3	25	0.2508927	0.7436893	ko00563	ENSG00000277161(PIGW);ENSG00000135845(PIGC);ENSG00000007541(PIGQ)	K05283+K03859+K03860
Environmental Information Processing	Signal transduction	Phosphatidylinositol signaling system	9	99	0.2510467	0.7436893	ko04070	ENSG00000038210(PI4K2B);ENSG00000171100(MTM1);ENSG00000107242(PIP5K1B);ENSG00000150867(PIP4K2A);ENSG00000166501(PRKCB);ENSG00000139505(MTMR6);ENSG00000163624(CDS1);ENSG00000058866(DGKG);ENSG00000117461(PIK3R3)	K13711+K01108+K00889+K00920+K19662+K18083+K00981+K00901+K02649
Organismal Systems	Endocrine system	Progesterone-mediated oocyte maturation	9	99	0.2510467	0.7436893	ko04914	ENSG00000071242(RPS6KA2);ENSG00000113742(CPEB4);ENSG00000130177(CDC16);ENSG00000142875(PRKACB);ENSG00000147082(CCNB3);ENSG00000152270(PDE3B);ENSG00000109339(MAPK10);ENSG00000117461(PIK3R3);ENSG00000089053(ANAPC5)	K04373+K02602+K03353+K04345+K21771+K13296+K04440+K02649+K03352
Organismal Systems	Endocrine system	Insulin signaling pathway	12	138	0.2528924	0.7436893	ko04910	ENSG00000125733(TRIP10);ENSG00000235194(PPP1R3E);ENSG00000148082(SHC3);ENSG00000109819(PPARGC1A);ENSG00000132825(PPP1R3D);ENSG00000142875(PRKACB);ENSG00000182473(EXOC7);ENSG00000152270(PDE3B);ENSG00000109339(MAPK10);ENSG00000181856(SLC2A4);ENSG00000117461(PIK3R3);ENSG00000140992(PDPK1)	K07196+K07189+K17448+K07202+K07189+K04345+K07195+K13296+K04440+K07191+K02649+K06276
Metabolism	Glycan biosynthesis and metabolism	N-Glycan biosynthesis	5	49	0.2536771	0.7436893	ko00510	ENSG00000117643(MAN1C1);ENSG00000088035(ALG6);ENSG00000175283(DOLK);ENSG00000168282(MGAT2);ENSG00000253710(ALG11)	K01230+K03848+K00902+K00736+K03844
Organismal Systems	Excretory system	Aldosterone-regulated sodium reabsorption	4	37	0.2552597	0.7436893	ko04960	ENSG00000129244(ATP1B2);ENSG00000166501(PRKCB);ENSG00000117461(PIK3R3);ENSG00000140992(PDPK1)	K01540+K19662+K02649+K06276
Genetic Information Processing	Folding, sorting and degradation	Protein processing in endoplasmic reticulum	14	165	0.2587402	0.7466503	ko04141	ENSG00000099958(DERL3);ENSG00000051108(HERPUD1);ENSG00000117643(MAN1C1);ENSG00000078967(UBE2D4);ENSG00000055130(CUL1);ENSG00000072401(UBE2D1);ENSG00000134109(EDEM1);ENSG00000087074(PPP1R15A);ENSG00000175197(DDIT3);ENSG00000109339(MAPK10);ENSG00000044574(HSPA5);ENSG00000180667(YOD1);ENSG00000109846(CRYAB);ENSG00000160087(UBE2J2)	K13989+K14027+K01230+K06689+K03347+K06689+K10084+K14019+K04452+K04440+K09490+K13719+K09542+K04554
Human Diseases	Cancers	Basal cell carcinoma	6	63	0.2736767	0.7815348	ko05217	ENSG00000177283(FZD8);ENSG00000115266(APC2);ENSG00000116717(GADD45A);ENSG00000099860(GADD45B);ENSG00000134245(WNT2B);ENSG00000085741(WNT11)	K02375+K02085+K04402+K04402+K00182+K01384
Human Diseases	Infectious diseases	Pertussis	7	76	0.2771521	0.7815348	ko05133	ENSG00000170345(FOS);ENSG00000109320(NFKB1);ENSG00000150455(TIRAP);ENSG00000154589(LY96);ENSG00000172936(MYD88);ENSG00000198001(IRAK4);ENSG00000109339(MAPK10)	K04379+K02580+K05403+K05400+K04729+K04733+K04440
Metabolism	Glycan biosynthesis and metabolism	Glycosphingolipid biosynthesis - globo and isoglobo series	2	15	0.2811462	0.7815348	ko00603	ENSG00000128274(A4GALT);ENSG00000111728(ST8SIA1)	K01988+K03371
Metabolism	Glycan biosynthesis and metabolism	Glycosphingolipid biosynthesis - ganglio series	2	15	0.2811462	0.7815348	ko00604	ENSG00000117069(ST6GALNAC5);ENSG00000111728(ST8SIA1)	K03375+K03371
Human Diseases	Cancers	Pathways in cancer	40	523	0.2866194	0.7821071	ko05200	ENSG00000177283(FZD8);ENSG00000113721(PDGFRB);ENSG00000204301(NOTCH4);ENSG00000105639(JAK3);ENSG00000160867(FGFR4);ENSG00000102096(PIM2);ENSG00000213341(CHUK);ENSG00000170345(FOS);ENSG00000245848(CEBPA);ENSG00000109320(NFKB1);ENSG00000175305(CCNE2);ENSG00000196730(DAPK1);ENSG00000164171(ITGA2);ENSG00000127920(GNG11);ENSG00000139618(BRCA2);ENSG00000064012(CASP8);ENSG00000115266(APC2);ENSG000000680…	K02375+K05089+K20996+K11218+K05095+K08806+K04467+K04379+K09055+K02580+K06626+K08803+K06481+K04546+K08775+K04398+K02085+K09850+K17388+K15589+K10031+K10132+K04345+K10054+K21635+K13375+K03347+K01115+K19662+K04402+K04166+K06624+K04440+K04402+K00799+K04702+K00182+K02649+K01384+K12331
Organismal Systems	Immune system	Th1 and Th2 cell differentiation	8	90	0.2890957	0.7821071	ko04658	ENSG00000105639(JAK3);ENSG00000213341(CHUK);ENSG00000170345(FOS);ENSG00000109320(NFKB1);ENSG00000184916(JAG2);ENSG00000138814(PPP3CA);ENSG00000010610(CD4);ENSG00000109339(MAPK10)	K11218+K04467+K04379+K02580+K21635+K04348+K06454+K04440
Organismal Systems	Digestive system	Protein digestion and absorption	8	90	0.2890957	0.7821071	ko04974	ENSG00000197467(COL13A1);ENSG00000129244(ATP1B2);ENSG00000187955(COL14A1);ENSG00000163359(COL6A3);ENSG00000139219(COL2A1);ENSG00000123643(SLC36A1);ENSG00000115474(KCNJ13);ENSG00000108821(COL1A1)	K16617+K01540+K08133+K06238+K19719+K14209+K05006+K06236
Organismal Systems	Endocrine system	Relaxin signaling pathway	11	130	0.2951687	0.7826432	ko04926	ENSG00000170345(FOS);ENSG00000109320(NFKB1);ENSG00000127920(GNG11);ENSG00000148082(SHC3);ENSG00000142875(PRKACB);ENSG00000105329(TGFB1);ENSG00000146592(CREB5);ENSG00000108821(COL1A1);ENSG00000065559(MAP2K4);ENSG00000109339(MAPK10);ENSG00000117461(PIK3R3)	K04379+K02580+K04546+K17448+K04345+K13375+K09047+K06236+K04430+K04440+K02649
Organismal Systems	Endocrine system	Cortisol synthesis and secretion	6	65	0.2982481	0.7826432	ko04927	ENSG00000130164(LDLR);ENSG00000123358(NR4A1);ENSG00000142875(PRKACB);ENSG00000146592(CREB5);ENSG00000144959(NCEH1);ENSG00000144891(AGTR1)	K12473+K04465+K04345+K09047+K14349+K04166
Metabolism	Biosynthesis of other secondary metabolites	Caffeine metabolism	1	5	0.3030781	0.7826432	ko00232	ENSG00000171428(NAT1)	K00622
Organismal Systems	Nervous system	Dopaminergic synapse	11	131	0.303845	0.7826432	ko04728	ENSG00000170345(FOS);ENSG00000127920(GNG11);ENSG00000142875(PRKACB);ENSG00000146592(CREB5);ENSG00000138814(PPP3CA);ENSG00000133794(ARNTL);ENSG00000156475(PPP2R2B);ENSG00000183454(GRIN2A);ENSG00000166501(PRKCB);ENSG00000109339(MAPK10);ENSG00000141837(CACNA1A)	K04379+K04546+K04345+K09047+K04348+K02296+K04354+K05209+K19662+K04440+K04344
Human Diseases	Infectious diseases	Epstein-Barr virus infection	16	198	0.3039531	0.7826432	ko05169	ENSG00000105639(JAK3);ENSG00000026508(CD44);ENSG00000213341(CHUK);ENSG00000137275(RIPK1);ENSG00000109320(NFKB1);ENSG00000108984(MAP2K6);ENSG00000142875(PRKACB);ENSG00000013503(POLR3B);ENSG00000108840(HDAC5);ENSG00000065559(MAP2K4);ENSG00000111276(CDKN1B);ENSG00000153767(GTF2E1);ENSG00000107201(DDX58);ENSG00000109339(MAPK10);ENSG00000186141(POLR3C);ENSG00000117461(PIK3R3)	K11218+K06256+K04467+K02861+K02580+K04433+K04345+K03021+K11406+K04430+K06624+K03136+K12646+K04440+K03023+K02649
Organismal Systems	Immune system	Th17 cell differentiation	9	105	0.3083248	0.7826432	ko04659	ENSG00000172458(IL17D);ENSG00000105639(JAK3);ENSG00000213341(CHUK);ENSG00000170345(FOS);ENSG00000109320(NFKB1);ENSG00000105329(TGFB1);ENSG00000138814(PPP3CA);ENSG00000010610(CD4);ENSG00000109339(MAPK10)	K05492+K11218+K04467+K04379+K02580+K13375+K04348+K06454+K04440
Metabolism	Carbohydrate metabolism	Butanoate metabolism	3	28	0.3091738	0.7826432	ko00650	ENSG00000128683(GAD1);ENSG00000112972(HMGCS1);ENSG00000113790(EHHADH)	K01580+K01641+K07514
Human Diseases	Cancers	Small cell lung cancer	8	92	0.3099577	0.7826432	ko05222	ENSG00000213341(CHUK);ENSG00000109320(NFKB1);ENSG00000175305(CCNE2);ENSG00000164171(ITGA2);ENSG00000116717(GADD45A);ENSG00000111276(CDKN1B);ENSG00000099860(GADD45B);ENSG00000117461(PIK3R3)	K04467+K02580+K06626+K06481+K04402+K06624+K04402+K02649
Human Diseases	Infectious diseases	Kaposi sarcoma-associated herpesvirus infection	15	186	0.3147966	0.7882923	ko05167	ENSG00000213341(CHUK);ENSG00000170345(FOS);ENSG00000109320(NFKB1);ENSG00000127920(GNG11);ENSG00000064012(CASP8);ENSG00000128016(ZFP36);ENSG00000108984(MAP2K6);ENSG00000091879(ANGPT2);ENSG00000138814(PPP3CA);ENSG00000065559(MAP2K4);ENSG00000109339(MAPK10);ENSG00000263528(IKBKE);ENSG00000164342(TLR3);ENSG00000117461(PIK3R3);ENSG00000139112(GABARAPL1)	K04467+K04379+K02580+K04546+K04398+K15308+K04433+K05466+K04348+K04430+K04440+K07211+K05401+K02649+K08341
Organismal Systems	Endocrine system	GnRH signaling pathway	8	93	0.3205065	0.7898025	ko04912	ENSG00000108984(MAP2K6);ENSG00000142875(PRKACB);ENSG00000075651(PLD1);ENSG00000120738(EGR1);ENSG00000065559(MAP2K4);ENSG00000166501(PRKCB);ENSG00000147437(GNRH1);ENSG00000109339(MAPK10)	K04433+K04345+K01115+K09203+K04430+K19662+K05252+K04440
Organismal Systems	Immune system	Fc epsilon RI signaling pathway	6	67	0.3232195	0.7898025	ko04664	ENSG00000012779(ALOX5);ENSG00000108984(MAP2K6);ENSG00000065559(MAP2K4);ENSG00000109339(MAPK10);ENSG00000117461(PIK3R3);ENSG00000140992(PDPK1)	K00461+K04433+K04430+K04440+K02649+K06276
Organismal Systems	Nervous system	Long-term potentiation	6	67	0.3232195	0.7898025	ko04720	ENSG00000071242(RPS6KA2);ENSG00000152822(GRM1);ENSG00000142875(PRKACB);ENSG00000138814(PPP3CA);ENSG00000183454(GRIN2A);ENSG00000166501(PRKCB)	K04373+K04603+K04345+K04348+K05209+K19662
Metabolism	Amino acid metabolism	Phenylalanine metabolism	2	17	0.3339738	0.8012026	ko00360	ENSG00000131480(AOC2);ENSG00000131471(AOC3)	K00276+K00276
Metabolism	Energy metabolism	Nitrogen metabolism	2	17	0.3339738	0.8012026	ko00910	ENSG00000107159(CA9);ENSG00000185015(CA13)	K01672+K01672
Human Diseases	Infectious diseases	Epithelial cell signaling in Helicobacter pylori infection	6	68	0.3358176	0.8012026	ko05120	ENSG00000213341(CHUK);ENSG00000109320(NFKB1);ENSG00000183067(IGSF5);ENSG00000143882(ATP6V1C2);ENSG00000065559(MAP2K4);ENSG00000109339(MAPK10)	K04467+K02580+K06786+K02148+K04430+K04440
Metabolism	Metabolism of cofactors and vitamins	Vitamin B6 metabolism	1	6	0.3516532	0.8083586	ko00750	ENSG00000144362(PHOSPHO2)	K13248
Human Diseases	Drug resistance	Endocrine resistance	8	96	0.3525163	0.8083586	ko01522	ENSG00000204301(NOTCH4);ENSG00000170345(FOS);ENSG00000148082(SHC3);ENSG00000142875(PRKACB);ENSG00000184916(JAG2);ENSG00000111276(CDKN1B);ENSG00000109339(MAPK10);ENSG00000117461(PIK3R3)	K20996+K04379+K17448+K04345+K21635+K06624+K04440+K02649
Organismal Systems	Environmental adaptation	Circadian entrainment	8	96	0.3525163	0.8083586	ko04713	ENSG00000170345(FOS);ENSG00000127920(GNG11);ENSG00000142875(PRKACB);ENSG00000198838(RYR3);ENSG00000183454(GRIN2A);ENSG00000166501(PRKCB);ENSG00000164116(GUCY1A1);ENSG00000179094(PER1)	K04379+K04546+K04345+K04963+K05209+K19662+K12318+K21944
Organismal Systems	Endocrine system	Prolactin signaling pathway	6	70	0.3611647	0.8083586	ko04917	ENSG00000114737(CISH);ENSG00000170345(FOS);ENSG00000109320(NFKB1);ENSG00000148082(SHC3);ENSG00000109339(MAPK10);ENSG00000117461(PIK3R3)	K04701+K04379+K02580+K17448+K04440+K02649
Organismal Systems	Endocrine system	Adipocytokine signaling pathway	6	70	0.3611647	0.8083586	ko04920	ENSG00000213341(CHUK);ENSG00000109320(NFKB1);ENSG00000109819(PPARGC1A);ENSG00000169169(CPT1C);ENSG00000109339(MAPK10);ENSG00000181856(SLC2A4)	K04467+K02580+K07202+K19524+K04440+K07191
Human Diseases	Infectious diseases	Leishmaniasis	6	70	0.3611647	0.8083586	ko05140	ENSG00000170345(FOS);ENSG00000109320(NFKB1);ENSG00000105329(TGFB1);ENSG00000172936(MYD88);ENSG00000198001(IRAK4);ENSG00000166501(PRKCB)	K04379+K02580+K13375+K04729+K04733+K19662
Environmental Information Processing	Signal transduction	Rap1 signaling pathway	16	206	0.3618825	0.8083586	ko04015	ENSG00000113721(PDGFRB);ENSG00000160867(FGFR4);ENSG00000128271(ADORA2A);ENSG00000154188(ANGPT1);ENSG00000108984(MAP2K6);ENSG00000091879(ANGPT2);ENSG00000158186(MRAS);ENSG00000125968(ID1);ENSG00000105287(PRKD2);ENSG00000183454(GRIN2A);ENSG00000166501(PRKCB);ENSG00000126458(RRAS);ENSG00000170962(PDGFD);ENSG00000187391(MAGI2);ENSG00000169242(EFNA1);ENSG00000117461(PIK3R3)	K05089+K05095+K04266+K05465+K04433+K05466+K07831+K04680+K06070+K05209+K19662+K07829+K05450+K05629+K05462+K02649
Cellular Processes	Cell growth and death	Oocyte meiosis	10	124	0.3625283	0.8083586	ko04114	ENSG00000166167(BTRC);ENSG00000071242(RPS6KA2);ENSG00000175305(CCNE2);ENSG00000156509(FBXO43);ENSG00000113742(CPEB4);ENSG00000130177(CDC16);ENSG00000142875(PRKACB);ENSG00000138814(PPP3CA);ENSG00000055130(CUL1);ENSG00000089053(ANAPC5)	K03362+K04373+K06626+K10318+K02602+K03353+K04345+K04348+K03347+K03352
Genetic Information Processing	Transcription	Basal transcription factors	4	44	0.3676808	0.8083586	ko03022	ENSG00000064313(TAF2);ENSG00000162227(TAF6L);ENSG00000111358(GTF2H3);ENSG00000153767(GTF2E1)	K03128+K03131+K03143+K03136
Environmental Information Processing	Signal transduction	ErbB signaling pathway	7	84	0.3685621	0.8083586	ko04012	ENSG00000148082(SHC3);ENSG00000130669(PAK4);ENSG00000065559(MAP2K4);ENSG00000166501(PRKCB);ENSG00000111276(CDKN1B);ENSG00000109339(MAPK10);ENSG00000117461(PIK3R3)	K17448+K05734+K04430+K19662+K06624+K04440+K02649
Organismal Systems	Development	Osteoclast differentiation	10	125	0.3720574	0.8083586	ko04380	ENSG00000213341(CHUK);ENSG00000170345(FOS);ENSG00000109320(NFKB1);ENSG00000108984(MAP2K6);ENSG00000105329(TGFB1);ENSG00000125740(FOSB);ENSG00000138814(PPP3CA);ENSG00000171223(JUNB);ENSG00000109339(MAPK10);ENSG00000117461(PIK3R3)	K04467+K04379+K02580+K04433+K13375+K09029+K04348+K09028+K04440+K02649
Human Diseases	Substance dependence	Alcoholism	14	180	0.3735413	0.8083586	ko05034	ENSG00000128271(ADORA2A);ENSG00000127920(GNG11);ENSG00000148082(SHC3);ENSG00000180573(HIST1H2AC);ENSG00000125740(FOSB);ENSG00000146592(CREB5);ENSG00000048052(HDAC9);ENSG00000108840(HDAC5);ENSG00000183454(GRIN2A);ENSG00000203814(HIST2H2BF);ENSG00000272196(HIST2H2AA4);ENSG00000184678(HIST2H2BE);ENSG00000148053(NTRK2);ENSG00000181218(HIST3H2A)	K04266+K04546+K17448+K11251+K09029+K09047+K11409+K11406+K05209+K11252+K11251+K11252+K04360+K11251
Human Diseases	Cancers	Glioma	6	71	0.373885	0.8083586	ko05214	ENSG00000113721(PDGFRB);ENSG00000148082(SHC3);ENSG00000166501(PRKCB);ENSG00000116717(GADD45A);ENSG00000099860(GADD45B);ENSG00000117461(PIK3R3)	K05089+K17448+K19662+K04402+K04402+K02649
Human Diseases	Cancers	Endometrial cancer	5	58	0.3791065	0.8083586	ko05213	ENSG00000115266(APC2);ENSG00000116717(GADD45A);ENSG00000099860(GADD45B);ENSG00000117461(PIK3R3);ENSG00000140992(PDPK1)	K02085+K04402+K04402+K02649+K06276
Human Diseases	Drug resistance	Platinum drug resistance	6	72	0.3866179	0.8083586	ko01524	ENSG00000064012(CASP8);ENSG00000105327(BBC3);ENSG00000012048(BRCA1);ENSG00000008394(MGST1);ENSG00000117461(PIK3R3);ENSG00000140992(PDPK1)	K04398+K10132+K10605+K00799+K02649+K06276
Metabolism	Carbohydrate metabolism	Propanoate metabolism	3	32	0.3872486	0.8083586	ko00640	ENSG00000248098(BCKDHA);ENSG00000117054(ACADM);ENSG00000113790(EHHADH)	K00166+K00249+K07514
Cellular Processes	Transport and catabolism	Autophagy - other eukaryotes	3	32	0.3872486	0.8083586	ko04136	ENSG00000197548(ATG7);ENSG00000152348(ATG10);ENSG00000139112(GABARAPL1)	K08337+K17888+K08341
Cellular Processes	Cell growth and death	Apoptosis - multiple species	3	32	0.3872486	0.8083586	ko04215	ENSG00000064012(CASP8);ENSG00000105327(BBC3);ENSG00000109339(MAPK10)	K04398+K10132+K04440
Environmental Information Processing	Signal transduction	Calcium signaling pathway	14	182	0.3895061	0.8083586	ko04020	ENSG00000113721(PDGFRB);ENSG00000196639(HRH1);ENSG00000152822(GRM1);ENSG00000128271(ADORA2A);ENSG00000078668(VDAC3);ENSG00000142875(PRKACB);ENSG00000198838(RYR3);ENSG00000138814(PPP3CA);ENSG00000183454(GRIN2A);ENSG00000166501(PRKCB);ENSG00000144891(AGTR1);ENSG00000141837(CACNA1A);ENSG00000198216(CACNA1E);ENSG00000089041(P2RX7)	K05089+K04149+K04603+K04266+K15041+K04345+K04963+K04348+K05209+K19662+K04166+K04344+K04852+K05220
Organismal Systems	Immune system	T cell receptor signaling pathway	8	100	0.3957151	0.8134338	ko04660	ENSG00000213341(CHUK);ENSG00000170345(FOS);ENSG00000109320(NFKB1);ENSG00000138814(PPP3CA);ENSG00000130669(PAK4);ENSG00000010610(CD4);ENSG00000117461(PIK3R3);ENSG00000140992(PDPK1)	K04467+K04379+K02580+K04348+K05734+K06454+K02649+K06276
Metabolism	Carbohydrate metabolism	Inositol phosphate metabolism	6	73	0.3993499	0.8134338	ko00562	ENSG00000038210(PI4K2B);ENSG00000171100(MTM1);ENSG00000107242(PIP5K1B);ENSG00000150867(PIP4K2A);ENSG00000139505(MTMR6);ENSG00000114805(PLCH1)	K13711+K01108+K00889+K00920+K18083+K19006
Genetic Information Processing	Replication and repair	Base excision repair	3	33	0.4065102	0.8134338	ko03410	ENSG00000102699(PARP4);ENSG00000100479(POLE2);ENSG00000139372(TDG)	K10798+K02325+K20813
Cellular Processes	Transport and catabolism	Autophagy - animal	10	129	0.4103751	0.8134338	ko04140	ENSG00000197548(ATG7);ENSG00000196730(DAPK1);ENSG00000142875(PRKACB);ENSG00000158186(MRAS);ENSG00000152348(ATG10);ENSG00000126458(RRAS);ENSG00000109339(MAPK10);ENSG00000117461(PIK3R3);ENSG00000139112(GABARAPL1);ENSG00000140992(PDPK1)	K08337+K08803+K04345+K07831+K17888+K07829+K04440+K02649+K08341+K06276
Human Diseases	Endocrine and metabolic diseases	Cushing syndrome	12	157	0.4124745	0.8134338	ko04934	ENSG00000177283(FZD8);ENSG00000175305(CCNE2);ENSG00000115266(APC2);ENSG00000130164(LDLR);ENSG00000123358(NR4A1);ENSG00000142875(PRKACB);ENSG00000146592(CREB5);ENSG00000144959(NCEH1);ENSG00000144891(AGTR1);ENSG00000111276(CDKN1B);ENSG00000134245(WNT2B);ENSG00000085741(WNT11)	K02375+K06626+K02085+K12473+K04465+K04345+K09047+K14349+K04166+K06624+K00182+K01384
Organismal Systems	Nervous system	GABAergic synapse	7	88	0.4152085	0.8134338	ko04727	ENSG00000128683(GAD1);ENSG00000127920(GNG11);ENSG00000115993(TRAK2);ENSG00000142875(PRKACB);ENSG00000166501(PRKCB);ENSG00000141837(CACNA1A);ENSG00000139112(GABARAPL1)	K01580+K04546+K15374+K04345+K19662+K04344+K08341
Metabolism	Lipid metabolism	Ether lipid metabolism	4	47	0.416113	0.8134338	ko00565	ENSG00000174607(UGT8);ENSG00000158006(PAFAH2);ENSG00000153982(GDPD1);ENSG00000075651(PLD1)	K04628+K01062+K22387+K01115
Metabolism	Lipid metabolism	Sphingolipid metabolism	4	47	0.416113	0.8134338	ko00600	ENSG00000163082(SGPP2);ENSG00000174607(UGT8);ENSG00000100422(CERK);ENSG00000172296(SPTLC3)	K04717+K04628+K04715+K00654
Organismal Systems	Excretory system	Endocrine and other factor-regulated calcium reabsorption	4	47	0.416113	0.8134338	ko04961	ENSG00000129244(ATP1B2);ENSG00000104327(CALB1);ENSG00000142875(PRKACB);ENSG00000166501(PRKCB)	K01540+K14757+K04345+K19662
Organismal Systems	Endocrine system	Thyroid hormone signaling pathway	9	116	0.4189081	0.8136484	ko04919	ENSG00000204301(NOTCH4);ENSG00000129244(ATP1B2);ENSG00000172348(RCAN2);ENSG00000142875(PRKACB);ENSG00000166501(PRKCB);ENSG00000042429(MED17);ENSG00000117461(PIK3R3);ENSG00000139155(SLCO1C1);ENSG00000140992(PDPK1)	K20996+K01540+K17903+K04345+K19662+K15133+K02649+K08747+K06276
Environmental Information Processing	Signal transduction	Phospholipase D signaling pathway	11	145	0.4298332	0.8295507	ko04072	ENSG00000113721(PDGFRB);ENSG00000152822(GRM1);ENSG00000148082(SHC3);ENSG00000158186(MRAS);ENSG00000107242(PIP5K1B);ENSG00000075651(PLD1);ENSG00000144891(AGTR1);ENSG00000126458(RRAS);ENSG00000170962(PDGFD);ENSG00000058866(DGKG);ENSG00000117461(PIK3R3)	K05089+K04603+K17448+K07831+K00889+K01115+K04166+K07829+K05450+K00901+K02649
Human Diseases	Neurodegenerative diseases	Prion diseases	3	35	0.4444487	0.8459545	ko05020	ENSG00000142875(PRKACB);ENSG00000120738(EGR1);ENSG00000044574(HSPA5)	K04345+K09203+K09490
Metabolism	Amino acid metabolism	Arginine and proline metabolism	4	49	0.4479516	0.8459545	ko00330	ENSG00000115758(ODC1);ENSG00000126790(L3HYPDH);ENSG00000223572(CKMT1A);ENSG00000130066(SAT1)	K01581+K18384+K00933+K00657
Metabolism	Nucleotide metabolism	Purine metabolism	13	176	0.4548902	0.8459545	ko00230	ENSG00000101868(POLA1);ENSG00000172113(NME6);ENSG00000197594(ENPP1);ENSG00000138035(PNPT1);ENSG00000125877(ITPA);ENSG00000135318(NT5E);ENSG00000113448(PDE4D);ENSG00000013503(POLR3B);ENSG00000100479(POLE2);ENSG00000152270(PDE3B);ENSG00000205268(PDE7A);ENSG00000164116(GUCY1A1);ENSG00000186141(POLR3C)	K02320+K00940+K01513+K00962+K01519+K19970+K13293+K03021+K02325+K13296+K18436+K12318+K03023
Cellular Processes	Cell growth and death	Necroptosis	12	162	0.4560192	0.8459545	ko04217	ENSG00000105639(JAK3);ENSG00000137275(RIPK1);ENSG00000119541(VPS4B);ENSG00000064012(CASP8);ENSG00000180573(HIST1H2AC);ENSG00000078668(VDAC3);ENSG00000121858(TNFSF10);ENSG00000102699(PARP4);ENSG00000272196(HIST2H2AA4);ENSG00000109339(MAPK10);ENSG00000164342(TLR3);ENSG00000181218(HIST3H2A)	K11218+K02861+K12196+K04398+K11251+K15041+K04721+K10798+K11251+K04440+K05401+K11251
Human Diseases	Cancers	Gastric cancer	11	148	0.4571553	0.8459545	ko05226	ENSG00000177283(FZD8);ENSG00000175305(CCNE2);ENSG00000115266(APC2);ENSG00000148082(SHC3);ENSG00000105329(TGFB1);ENSG00000116717(GADD45A);ENSG00000111276(CDKN1B);ENSG00000099860(GADD45B);ENSG00000134245(WNT2B);ENSG00000117461(PIK3R3);ENSG00000085741(WNT11)	K02375+K06626+K02085+K17448+K13375+K04402+K06624+K04402+K00182+K02649+K01384
Metabolism	Xenobiotics biodegradation and metabolism	Drug metabolism - other enzymes	6	78	0.4625507	0.8459545	ko00983	ENSG00000172113(NME6);ENSG00000125877(ITPA);ENSG00000183696(UPP1);ENSG00000171428(NAT1);ENSG00000008394(MGST1);ENSG00000114491(UMPS)	K00940+K01519+K00757+K00622+K00799+K13421
Human Diseases	Immune diseases	Primary immunodeficiency	3	36	0.4630604	0.8459545	ko05340	ENSG00000105639(JAK3);ENSG00000166349(RAG1);ENSG00000010610(CD4)	K11218+K10628+K06454
Environmental Information Processing	Signal transduction	AMPK signaling pathway	9	121	0.4694902	0.8459545	ko04152	ENSG00000099194(SCD);ENSG00000082146(STRADB);ENSG00000109819(PPARGC1A);ENSG00000146592(CREB5);ENSG00000156475(PPP2R2B);ENSG00000169169(CPT1C);ENSG00000181856(SLC2A4);ENSG00000117461(PIK3R3);ENSG00000140992(PDPK1)	K00507+K17532+K07202+K09047+K04354+K19524+K07191+K02649+K06276
Human Diseases	Substance dependence	Morphine addiction	7	93	0.4730744	0.8459545	ko05032	ENSG00000127920(GNG11);ENSG00000142875(PRKACB);ENSG00000113448(PDE4D);ENSG00000166501(PRKCB);ENSG00000152270(PDE3B);ENSG00000205268(PDE7A);ENSG00000141837(CACNA1A)	K04546+K04345+K13293+K19662+K13296+K18436+K04344
Environmental Information Processing	Signal transduction	mTOR signaling pathway	11	150	0.475281	0.8459545	ko04150	ENSG00000177283(FZD8);ENSG00000213341(CHUK);ENSG00000071242(RPS6KA2);ENSG00000143882(ATP6V1C2);ENSG00000082146(STRADB);ENSG00000166501(PRKCB);ENSG00000119487(MAPKAP1);ENSG00000134245(WNT2B);ENSG00000117461(PIK3R3);ENSG00000085741(WNT11);ENSG00000140992(PDPK1)	K02375+K04467+K04373+K02148+K17532+K19662+K20410+K00182+K02649+K01384+K06276
Cellular Processes	Transport and catabolism	Mitophagy - animal	5	65	0.4770703	0.8459545	ko04137	ENSG00000158186(MRAS);ENSG00000126458(RRAS);ENSG00000109339(MAPK10);ENSG00000139112(GABARAPL1);ENSG00000112561(TFEB)	K07831+K07829+K04440+K08341+K15590
Organismal Systems	Endocrine system	Renin secretion	5	65	0.4770703	0.8459545	ko04924	ENSG00000142875(PRKACB);ENSG00000138814(PPP3CA);ENSG00000152270(PDE3B);ENSG00000144891(AGTR1);ENSG00000164116(GUCY1A1)	K04345+K04348+K13296+K04166+K12318
Metabolism	Glycan biosynthesis and metabolism	Mannose type O-glycan biosyntheis	2	23	0.4830037	0.8459545	ko00515	ENSG00000181027(FKRP);ENSG00000118600(RXYLT1)	K19873+K21052
Metabolism	Lipid metabolism	Biosynthesis of unsaturated fatty acids	2	23	0.4830037	0.8459545	ko01040	ENSG00000099194(SCD);ENSG00000197977(ELOVL2)	K00507+K10205
Genetic Information Processing	Folding, sorting and degradation	Protein export	2	23	0.4830037	0.8459545	ko03060	ENSG00000166562(SEC11C);ENSG00000044574(HSPA5)	K13280+K09490
Genetic Information Processing	Replication and repair	Mismatch repair	2	23	0.4830037	0.8459545	ko03430	ENSG00000119684(MLH3);ENSG00000122512(PMS2)	K08739+K10858
Organismal Systems	Immune system	Chemokine signaling pathway	13	183	0.5127643	0.8856316	ko04062	ENSG00000108691(CCL2);ENSG00000105639(JAK3);ENSG00000213341(CHUK);ENSG00000109320(NFKB1);ENSG00000172215(CXCR6);ENSG00000160683(CXCR5);ENSG00000127920(GNG11);ENSG00000148082(SHC3);ENSG00000134318(ROCK2);ENSG00000107562(CXCL12);ENSG00000142875(PRKACB);ENSG00000166501(PRKCB);ENSG00000117461(PIK3R3)	K14624+K11218+K04467+K02580+K04191+K04190+K04546+K17448+K17388+K10031+K04345+K19662+K02649
Cellular Processes	Cell motility	Regulation of actin cytoskeleton	15	212	0.514207	0.8856316	ko04810	ENSG00000113721(PDGFRB);ENSG00000160867(FGFR4);ENSG00000129675(ARHGEF6);ENSG00000164171(ITGA2);ENSG00000115266(APC2);ENSG00000134318(ROCK2);ENSG00000107562(CXCL12);ENSG00000158186(MRAS);ENSG00000107242(PIP5K1B);ENSG00000150867(PIP4K2A);ENSG00000105855(ITGB8);ENSG00000130669(PAK4);ENSG00000126458(RRAS);ENSG00000170962(PDGFD);ENSG00000117461(PIK3R3)	K05089+K05095+K05729+K06481+K02085+K17388+K10031+K07831+K00889+K00920+K06591+K05734+K07829+K05450+K02649
Metabolism	Lipid metabolism	Synthesis and degradation of ketone bodies	1	10	0.5144263	0.8856316	ko00072	ENSG00000112972(HMGCS1)	K01641
Environmental Information Processing	Signal transduction	cAMP signaling pathway	14	198	0.5174341	0.885777	ko04024	ENSG00000170345(FOS);ENSG00000109320(NFKB1);ENSG00000129244(ATP1B2);ENSG00000128271(ADORA2A);ENSG00000134318(ROCK2);ENSG00000142875(PRKACB);ENSG00000113448(PDE4D);ENSG00000146592(CREB5);ENSG00000075651(PLD1);ENSG00000183454(GRIN2A);ENSG00000152270(PDE3B);ENSG00000126458(RRAS);ENSG00000109339(MAPK10);ENSG00000117461(PIK3R3)	K04379+K02580+K01540+K04266+K17388+K04345+K13293+K09047+K01115+K05209+K13296+K07829+K04440+K02649
Organismal Systems	Nervous system	Cholinergic synapse	8	112	0.5239119	0.8918276	ko04725	ENSG00000170345(FOS);ENSG00000127920(GNG11);ENSG00000142875(PRKACB);ENSG00000185760(KCNQ5);ENSG00000146592(CREB5);ENSG00000166501(PRKCB);ENSG00000141837(CACNA1A);ENSG00000117461(PIK3R3)	K04379+K04546+K04345+K04930+K09047+K19662+K04344+K02649
Cellular Processes	Cellular community - eukaryotes	Tight junction	12	171	0.5331216	0.8947592	ko04530	ENSG00000268861(AC008878.3);ENSG00000183067(IGSF5);ENSG00000085733(CTTN);ENSG00000134318(ROCK2);ENSG00000142875(PRKACB);ENSG00000197822(OCLN);ENSG00000144821(MYH15);ENSG00000114019(AMOTL2);ENSG00000156475(PPP2R2B);ENSG00000109339(MAPK10);ENSG00000143375(CGN);ENSG00000112276(BVES)	K21066+K06786+K06106+K17388+K04345+K06088+K10352+K06104+K04354+K04440+K06102+K21108
Cellular Processes	Transport and catabolism	Endocytosis	17	244	0.5368429	0.8947592	ko04144	ENSG00000160867(FGFR4);ENSG00000164961(WASHC5);ENSG00000176428(VPS37D);ENSG00000119541(VPS4B);ENSG00000089006(SNX5);ENSG00000197081(IGF2R);ENSG00000130164(LDLR);ENSG00000140464(PML);ENSG00000107242(PIP5K1B);ENSG00000075651(PLD1);ENSG00000072274(TFRC);ENSG00000149182(ARFGAP2);ENSG00000151693(ASAP2);ENSG00000133104(SPART);ENSG00000196814(MVB12B);ENSG00000136051(WASHC4);ENSG00000136100(VPS36)	K05095+K18464+K12185+K12196+K17920+K06564+K12473+K10054+K00889+K01115+K06503+K12493+K12488+K19366+K12186+K18465+K12190
Human Diseases	Infectious diseases	Pathogenic Escherichia coli infection	4	55	0.5395235	0.8947592	ko05130	ENSG00000085733(CTTN);ENSG00000154589(LY96);ENSG00000134318(ROCK2);ENSG00000197822(OCLN)	K06106+K05400+K17388+K06088
Human Diseases	Infectious diseases	Legionellosis	4	55	0.5395235	0.8947592	ko05134	ENSG00000109320(NFKB1);ENSG00000064012(CASP8);ENSG00000172936(MYD88);ENSG00000013441(CLK1)	K02580+K04398+K04729+K08823
Organismal Systems	Sensory system	Inflammatory mediator regulation of TRP channels	7	99	0.5403991	0.8947592	ko04750	ENSG00000196639(HRH1);ENSG00000108984(MAP2K6);ENSG00000142875(PRKACB);ENSG00000166501(PRKCB);ENSG00000109339(MAPK10);ENSG00000117461(PIK3R3);ENSG00000144481(TRPM8)	K04149+K04433+K04345+K19662+K04440+K02649+K04983
Metabolism	Metabolism of cofactors and vitamins	Ubiquinone and other terpenoid-quinone biosynthesis	1	11	0.5482941	0.9028973	ko00130	ENSG00000173085(COQ2)	K06125
Environmental Information Processing	Signal transduction	HIF-1 signaling pathway	7	100	0.5512893	0.9029225	ko04066	ENSG00000109320(NFKB1);ENSG00000154188(ANGPT1);ENSG00000091879(ANGPT2);ENSG00000166501(PRKCB);ENSG00000072274(TFRC);ENSG00000111276(CDKN1B);ENSG00000117461(PIK3R3)	K02580+K05465+K05466+K19662+K06503+K06624+K02649
Organismal Systems	Digestive system	Bile secretion	5	71	0.5567152	0.9064211	ko04976	ENSG00000129244(ATP1B2);ENSG00000080493(SLC4A4);ENSG00000130164(LDLR);ENSG00000142875(PRKACB);ENSG00000144959(NCEH1)	K01540+K13575+K12473+K04345+K14349
Human Diseases	Immune diseases	Rheumatoid arthritis	6	86	0.5594084	0.9064211	ko05323	ENSG00000108691(CCL2);ENSG00000170345(FOS);ENSG00000143882(ATP6V1C2);ENSG00000154188(ANGPT1);ENSG00000107562(CXCL12);ENSG00000105329(TGFB1)	K14624+K04379+K02148+K05465+K10031+K13375
Human Diseases	Cancers	Melanoma	5	72	0.569409	0.9177177	ko05218	ENSG00000113721(PDGFRB);ENSG00000116717(GADD45A);ENSG00000170962(PDGFD);ENSG00000099860(GADD45B);ENSG00000117461(PIK3R3)	K05089+K04402+K05450+K04402+K02649
Cellular Processes	Cellular community - eukaryotes	Gap junction	6	88	0.5823497	0.9310259	ko04540	ENSG00000113721(PDGFRB);ENSG00000152822(GRM1);ENSG00000142875(PRKACB);ENSG00000166501(PRKCB);ENSG00000170962(PDGFD);ENSG00000164116(GUCY1A1)	K05089+K04603+K04345+K19662+K05450+K12318
Organismal Systems	Endocrine system	Thyroid hormone synthesis	5	74	0.594221	0.9310259	ko04918	ENSG00000129244(ATP1B2);ENSG00000142875(PRKACB);ENSG00000146592(CREB5);ENSG00000166501(PRKCB);ENSG00000044574(HSPA5)	K01540+K04345+K09047+K19662+K09490
Human Diseases	Infectious diseases	Human cytomegalovirus infection	15	223	0.59556	0.9310259	ko05163	ENSG00000108691(CCL2);ENSG00000213341(CHUK);ENSG00000137275(RIPK1);ENSG00000109320(NFKB1);ENSG00000127920(GNG11);ENSG00000064012(CASP8);ENSG00000134318(ROCK2);ENSG00000107562(CXCL12);ENSG00000108984(MAP2K6);ENSG00000142875(PRKACB);ENSG00000146592(CREB5);ENSG00000138814(PPP3CA);ENSG00000166501(PRKCB);ENSG00000117461(PIK3R3);ENSG00000132694(ARHGEF11)	K14624+K04467+K02861+K02580+K04546+K04398+K17388+K10031+K04433+K04345+K09047+K04348+K19662+K02649+K12331
Environmental Information Processing	Membrane transport	ABC transporters	3	44	0.6002686	0.9310259	ko02010	ENSG00000179869(ABCA13);ENSG00000117528(ABCD3);ENSG00000173208(ABCD2)	K05647+K05677+K05676
Organismal Systems	Digestive system	Carbohydrate digestion and absorption	3	44	0.6002686	0.9310259	ko04973	ENSG00000129244(ATP1B2);ENSG00000166501(PRKCB);ENSG00000117461(PIK3R3)	K01540+K19662+K02649
Metabolism	Lipid metabolism	Fatty acid biosynthesis	1	13	0.6091201	0.9310259	ko00061	ENSG00000151093(OXSM)	K09458
Genetic Information Processing	Replication and repair	Non-homologous end-joining	1	13	0.6091201	0.9310259	ko03450	ENSG00000152422(XRCC4)	K10886
Environmental Information Processing	Signal transduction	Hippo signaling pathway - multiple species	2	29	0.6097459	0.9310259	ko04392	ENSG00000068028(RASSF1);ENSG00000196159(FAT4)	K09850+K16669
Organismal Systems	Circulatory system	Vascular smooth muscle contraction	8	121	0.6133528	0.9310259	ko04270	ENSG00000128271(ADORA2A);ENSG00000134318(ROCK2);ENSG00000142875(PRKACB);ENSG00000166501(PRKCB);ENSG00000144891(AGTR1);ENSG00000064989(CALCRL);ENSG00000164116(GUCY1A1);ENSG00000132694(ARHGEF11)	K04266+K17388+K04345+K19662+K04166+K04577+K12318+K12331
Human Diseases	Cancers	Hepatocellular carcinoma	11	166	0.6136335	0.9310259	ko05225	ENSG00000177283(FZD8);ENSG00000115266(APC2);ENSG00000148082(SHC3);ENSG00000105329(TGFB1);ENSG00000166501(PRKCB);ENSG00000116717(GADD45A);ENSG00000099860(GADD45B);ENSG00000008394(MGST1);ENSG00000134245(WNT2B);ENSG00000117461(PIK3R3);ENSG00000085741(WNT11)	K02375+K02085+K17448+K13375+K19662+K04402+K04402+K00799+K00182+K02649+K01384
Genetic Information Processing	Replication and repair	Nucleotide excision repair	3	45	0.6157247	0.9310259	ko03420	ENSG00000049167(ERCC8);ENSG00000111358(GTF2H3);ENSG00000100479(POLE2)	K10570+K03143+K02325
Metabolism	Lipid metabolism	Glycerolipid metabolism	4	61	0.6227549	0.9310259	ko00561	ENSG00000198814(GK);ENSG00000186281(GPAT2);ENSG00000101670(LIPG);ENSG00000058866(DGKG)	K00864+K00629+K22284+K00901
Organismal Systems	Nervous system	Long-term depression	4	61	0.6227549	0.9310259	ko04730	ENSG00000152822(GRM1);ENSG00000166501(PRKCB);ENSG00000141837(CACNA1A);ENSG00000164116(GUCY1A1)	K04603+K19662+K04344+K12318
Metabolism	Carbohydrate metabolism	Pentose phosphate pathway	2	30	0.6284185	0.9310259	ko00030	ENSG00000109107(ALDOC);ENSG00000023697(DERA)	K01623+K01619
Metabolism	Lipid metabolism	Fatty acid elongation	2	30	0.6284185	0.9310259	ko00062	ENSG00000197977(ELOVL2);ENSG00000159445(THEM4)	K10205+K16339
Metabolism	Metabolism of cofactors and vitamins	Nicotinate and nicotinamide metabolism	2	30	0.6284185	0.9310259	ko00760	ENSG00000197594(ENPP1);ENSG00000135318(NT5E)	K01513+K19970
Genetic Information Processing	Translation	Ribosome biogenesis in eukaryotes	5	77	0.629902	0.9310259	ko03008	ENSG00000055044(NOP58);ENSG00000178718(RPP25);ENSG00000141101(NOB1);ENSG00000156697(UTP14A);ENSG00000253797(UTP14C)	K14565+K14525+K11883+K14567+K14567
Metabolism	Glycan biosynthesis and metabolism	Glycosaminoglycan biosynthesis - keratan sulfate	1	14	0.6363946	0.9360561	ko00533	ENSG00000175040(CHST2)	K04745
Environmental Information Processing	Signal transduction	Hedgehog signaling pathway	3	47	0.6454087	0.9427728	ko04340	ENSG00000166167(BTRC);ENSG00000142875(PRKACB);ENSG00000055130(CUL1)	K03362+K04345+K03347
Organismal Systems	Nervous system	Synaptic vesicle cycle	4	63	0.6482934	0.9427728	ko04721	ENSG00000105649(RAB3A);ENSG00000143882(ATP6V1C2);ENSG00000132639(SNAP25);ENSG00000141837(CACNA1A)	K07882+K02148+K18211+K04344
Human Diseases	Drug resistance	EGFR tyrosine kinase inhibitor resistance	5	79	0.6526042	0.9427728	ko01521	ENSG00000113721(PDGFRB);ENSG00000148082(SHC3);ENSG00000166501(PRKCB);ENSG00000170962(PDGFD);ENSG00000117461(PIK3R3)	K05089+K17448+K19662+K05450+K02649
Human Diseases	Infectious diseases	Amoebiasis	6	95	0.657498	0.9427728	ko05146	ENSG00000109320(NFKB1);ENSG00000142875(PRKACB);ENSG00000105329(TGFB1);ENSG00000108821(COL1A1);ENSG00000166501(PRKCB);ENSG00000117461(PIK3R3)	K02580+K04345+K13375+K06236+K19662+K02649
Metabolism	Carbohydrate metabolism	Amino sugar and nucleotide sugar metabolism	3	48	0.6596298	0.9427728	ko00520	ENSG00000102032(RENBP);ENSG00000162066(AMDHD2);ENSG00000135838(NPL)	K01787+K01443+K01639
Human Diseases	Infectious diseases	Malaria	3	48	0.6596298	0.9427728	ko05144	ENSG00000108691(CCL2);ENSG00000105329(TGFB1);ENSG00000172936(MYD88)	K14624+K13375+K04729
Genetic Information Processing	Transcription	RNA polymerase	2	32	0.6636654	0.9440874	ko03020	ENSG00000013503(POLR3B);ENSG00000186141(POLR3C)	K03021+K03023
Organismal Systems	Digestive system	Pancreatic secretion	6	96	0.6675232	0.945138	ko04972	ENSG00000162341(TPCN2);ENSG00000129244(ATP1B2);ENSG00000080493(SLC4A4);ENSG00000041353(RAB27B);ENSG00000144935(TRPC1);ENSG00000166501(PRKCB)	K14077+K01540+K13575+K07886+K04964+K19662
Organismal Systems	Endocrine system	Ovarian Steroidogenesis	3	49	0.6734349	0.9490734	ko04913	ENSG00000012779(ALOX5);ENSG00000130164(LDLR);ENSG00000142875(PRKACB)	K00461+K12473+K04345
Metabolism	Carbohydrate metabolism	Fructose and mannose metabolism	2	33	0.6802561	0.9508282	ko00051	ENSG00000109107(ALDOC);ENSG00000078237(TIGAR)	K01623+K14634
Organismal Systems	Nervous system	Serotonergic synapse	7	113	0.6809562	0.9508282	ko04726	ENSG00000012779(ALOX5);ENSG00000120129(DUSP1);ENSG00000127920(GNG11);ENSG00000142875(PRKACB);ENSG00000144935(TRPC1);ENSG00000166501(PRKCB);ENSG00000141837(CACNA1A)	K00461+K21278+K04546+K04345+K04964+K19662+K04344
Genetic Information Processing	Folding, sorting and degradation	SNARE interactions in vesicular transport	2	34	0.6961728	0.9618758	ko04130	ENSG00000168818(STX18);ENSG00000151532(VTI1A)	K08492+K08493
Human Diseases	Infectious diseases	African trypanosomiasis	2	34	0.6961728	0.9618758	ko05143	ENSG00000172936(MYD88);ENSG00000166501(PRKCB)	K04729+K19662
Human Diseases	Infectious diseases	Salmonella infection	5	84	0.7053658	0.9618758	ko05132	ENSG00000170345(FOS);ENSG00000109320(NFKB1);ENSG00000134318(ROCK2);ENSG00000172936(MYD88);ENSG00000109339(MAPK10)	K04379+K02580+K17388+K04729+K04440
Human Diseases	Cancers	Renal cell carcinoma	4	68	0.7069824	0.9618758	ko05211	ENSG00000172379(ARNT2);ENSG00000105329(TGFB1);ENSG00000130669(PAK4);ENSG00000117461(PIK3R3)	K15589+K13375+K05734+K02649
Metabolism	Lipid metabolism	Primary bile acid biosynthesis	1	17	0.7073395	0.9618758	ko00120	ENSG00000168306(ACOX2)	K10214
Environmental Information Processing	Signal transduction	cGMP - PKG signaling pathway	10	163	0.7079152	0.9618758	ko04022	ENSG00000129244(ATP1B2);ENSG00000134318(ROCK2);ENSG00000078668(VDAC3);ENSG00000146592(CREB5);ENSG00000138814(PPP3CA);ENSG00000152270(PDE3B);ENSG00000144891(AGTR1);ENSG00000164116(GUCY1A1);ENSG00000081189(MEF2C);ENSG00000116604(MEF2D)	K01540+K17388+K15041+K09047+K04348+K13296+K04166+K12318+K04454+K09262
Organismal Systems	Nervous system	Retrograde endocannabinoid signaling	9	148	0.7121469	0.9626116	ko04723	ENSG00000163686(ABHD6);ENSG00000152822(GRM1);ENSG00000127920(GNG11);ENSG00000142875(PRKACB);ENSG00000161048(NAPEPLD);ENSG00000166501(PRKCB);ENSG00000109339(MAPK10);ENSG00000141837(CACNA1A);ENSG00000185633(NDUFA4L2)	K13700+K04603+K04546+K04345+K13985+K19662+K04440+K04344+K03948
Organismal Systems	Endocrine system	Melanogenesis	6	101	0.7148106	0.9626116	ko04916	ENSG00000177283(FZD8);ENSG00000080166(DCT);ENSG00000142875(PRKACB);ENSG00000166501(PRKCB);ENSG00000134245(WNT2B);ENSG00000085741(WNT11)	K02375+K01827+K04345+K19662+K00182+K01384
Metabolism	Carbohydrate metabolism	Starch and sucrose metabolism	2	36	0.7260387	0.9689771	ko00500	ENSG00000197594(ENPP1);ENSG00000162688(AGL)	K01513+K01196
Genetic Information Processing	Replication and repair	DNA replication	2	36	0.7260387	0.9689771	ko03030	ENSG00000101868(POLA1);ENSG00000100479(POLE2)	K02320+K02325
Genetic Information Processing	Translation	RNA transport	10	166	0.7291313	0.9689771	ko03013	ENSG00000136243(NUP42);ENSG00000100664(EIF5);ENSG00000243056(EIF4EBP3);ENSG00000141642(ELAC1);ENSG00000136937(NCBP1);ENSG00000163002(NUP35);ENSG00000178718(RPP25);ENSG00000111196(MAGOHB);ENSG00000138750(NUP54);ENSG00000137574(TGS1)	K14321+K03262+K18645+K00784+K12882+K14313+K14525+K12877+K14308+K14292
Organismal Systems	Endocrine system	Glucagon signaling pathway	6	103	0.7323767	0.9690399	ko04922	ENSG00000109819(PPARGC1A);ENSG00000142875(PRKACB);ENSG00000146592(CREB5);ENSG00000138814(PPP3CA);ENSG00000152270(PDE3B);ENSG00000169169(CPT1C)	K07202+K04345+K09047+K04348+K13296+K19524
Human Diseases	Cancers	Thyroid cancer	2	37	0.7400183	0.9748937	ko05216	ENSG00000116717(GADD45A);ENSG00000099860(GADD45B)	K04402+K04402
Organismal Systems	Endocrine system	Regulation of lipolysis in adipocyte	3	55	0.747616	0.9806392	ko04923	ENSG00000142875(PRKACB);ENSG00000152270(PDE3B);ENSG00000117461(PIK3R3)	K04345+K13296+K02649
Human Diseases	Cardiovascular diseases	Dilated cardiomyopathy (DCM)	5	89	0.7522838	0.9825086	ko05414	ENSG00000140416(TPM1);ENSG00000164171(ITGA2);ENSG00000142875(PRKACB);ENSG00000105329(TGFB1);ENSG00000105855(ITGB8)	K10373+K06481+K04345+K13375+K06591
Metabolism	Metabolism of other amino acids	Glutathione metabolism	3	56	0.758573	0.9836071	ko00480	ENSG00000115758(ODC1);ENSG00000143942(CHAC2);ENSG00000008394(MGST1)	K01581+K07232+K00799
Organismal Systems	Immune system	Fc gamma R-mediated phagocytosis	5	90	0.7609669	0.9836071	ko04666	ENSG00000107242(PIP5K1B);ENSG00000075651(PLD1);ENSG00000166501(PRKCB);ENSG00000151693(ASAP2);ENSG00000117461(PIK3R3)	K00889+K01115+K19662+K12488+K02649
Cellular Processes	Transport and catabolism	Lysosome	7	123	0.7628636	0.9836071	ko04142	ENSG00000040531(CTNS);ENSG00000197081(IGF2R);ENSG00000134575(ACP2);ENSG00000135535(CD164);ENSG00000165102(HGSNAT);ENSG00000113273(ARSB);ENSG00000108784(NAGLU)	K12386+K06564+K14410+K06546+K10532+K01135+K01205
Organismal Systems	Aging	Longevity regulating pathway - mammal	5	91	0.7694194	0.9836881	ko04211	ENSG00000109320(NFKB1);ENSG00000109819(PPARGC1A);ENSG00000142875(PRKACB);ENSG00000146592(CREB5);ENSG00000117461(PIK3R3)	K02580+K07202+K04345+K09047+K02649
Organismal Systems	Digestive system	Salivary secretion	5	91	0.7694194	0.9836881	ko04970	ENSG00000129244(ATP1B2);ENSG00000142875(PRKACB);ENSG00000198838(RYR3);ENSG00000166501(PRKCB);ENSG00000164116(GUCY1A1)	K01540+K04345+K04963+K19662+K12318
Human Diseases	Substance dependence	Nicotine addiction	2	40	0.778346	0.9909195	ko05033	ENSG00000183454(GRIN2A);ENSG00000141837(CACNA1A)	K05209+K04344
Metabolism	Amino acid metabolism	Lysine degradation	3	59	0.7891501	0.993209	ko00310	ENSG00000129151(BBOX1);ENSG00000170364(SETMAR);ENSG00000113790(EHHADH)	K00471+K11433+K07514
Environmental Information Processing	Signal transduction	VEGF signaling pathway	3	59	0.7891501	0.993209	ko04370	ENSG00000138814(PPP3CA);ENSG00000166501(PRKCB);ENSG00000117461(PIK3R3)	K04348+K19662+K02649
Human Diseases	Cancers	Bladder cancer	2	41	0.7899781	0.993209	ko05219	ENSG00000196730(DAPK1);ENSG00000068028(RASSF1)	K08803+K09850
Metabolism	Metabolism of cofactors and vitamins	Porphyrin and chlorophyll metabolism	2	42	0.8010691	1	ko00860	ENSG00000066926(FECH);ENSG00000188690(UROS)	K01772+K01719
Organismal Systems	Endocrine system	Renin-angiotensin system	1	23	0.8104565	1	ko04614	ENSG00000144891(AGTR1)	K04166
Organismal Systems	Excretory system	Vasopressin-regulated water reabsorption	2	44	0.821703	1	ko04962	ENSG00000142875(PRKACB);ENSG00000146592(CREB5)	K04345+K09047
Human Diseases	Endocrine and metabolic diseases	Non-alcoholic fatty liver disease (NAFLD)	8	149	0.8244007	1	ko04932	ENSG00000245848(CEBPA);ENSG00000109320(NFKB1);ENSG00000064012(CASP8);ENSG00000105329(TGFB1);ENSG00000175197(DDIT3);ENSG00000109339(MAPK10);ENSG00000117461(PIK3R3);ENSG00000185633(NDUFA4L2)	K09055+K02580+K04398+K13375+K04452+K04440+K02649+K03948
Genetic Information Processing	Transcription	Spliceosome	7	133	0.8284073	1	ko03040	ENSG00000099783(HNRNPM);ENSG00000077312(SNRPA);ENSG00000136937(NCBP1);ENSG00000163714(U2SURP);ENSG00000111196(MAGOHB);ENSG00000108654(DDX5);ENSG00000116752(BCAS2)	K12887+K11091+K12882+K12842+K12877+K12823+K12861
Metabolism	Amino acid metabolism	Cysteine and methionine metabolism	2	45	0.8312834	1	ko00270	ENSG00000116761(CTH);ENSG00000139410(SDSL)	K01758+K17989
Organismal Systems	Sensory system	Taste transduction	4	82	0.8326333	1	ko04742	ENSG00000152822(GRM1);ENSG00000142875(PRKACB);ENSG00000136531(SCN2A);ENSG00000141837(CACNA1A)	K04603+K04345+K04834+K04344
Organismal Systems	Aging	Longevity regulating pathway - multiple species	3	64	0.8329295	1	ko04213	ENSG00000142875(PRKACB);ENSG00000109846(CRYAB);ENSG00000117461(PIK3R3)	K04345+K09542+K02649
Human Diseases	Cardiovascular diseases	Hypertrophic cardiomyopathy (HCM)	4	83	0.839588	1	ko05410	ENSG00000140416(TPM1);ENSG00000164171(ITGA2);ENSG00000105329(TGFB1);ENSG00000105855(ITGB8)	K10373+K06481+K13375+K06591
Organismal Systems	Immune system	Intestinal immune network for IgA production	2	46	0.8403976	1	ko04672	ENSG00000107562(CXCL12);ENSG00000105329(TGFB1)	K10031+K13375
Organismal Systems	Endocrine system	Oxytocin signaling pathway	8	152	0.8404708	1	ko04921	ENSG00000170345(FOS);ENSG00000134318(ROCK2);ENSG00000142875(PRKACB);ENSG00000198838(RYR3);ENSG00000138814(PPP3CA);ENSG00000166501(PRKCB);ENSG00000164116(GUCY1A1);ENSG00000081189(MEF2C)	K04379+K17388+K04345+K04963+K04348+K19662+K12318+K04454
Human Diseases	Cancers	Central carbon metabolism in cancer	3	65	0.8406844	1	ko05230	ENSG00000113721(PDGFRB);ENSG00000078237(TIGAR);ENSG00000117461(PIK3R3)	K05089+K14634+K02649
Human Diseases	Neurodegenerative diseases	Alzheimer disease	9	171	0.8515551	1	ko05010	ENSG00000138613(APH1B);ENSG00000064012(CASP8);ENSG00000182240(BACE2);ENSG00000198838(RYR3);ENSG00000138814(PPP3CA);ENSG00000183454(GRIN2A);ENSG00000130203(APOE);ENSG00000185633(NDUFA4L2);ENSG00000143801(PSEN2)	K06172+K04398+K07747+K04963+K04348+K05209+K04524+K03948+K04522
Organismal Systems	Excretory system	Collecting duct acid secretion	1	27	0.8581439	1	ko04966	ENSG00000143882(ATP6V1C2)	K02148
Organismal Systems	Immune system	Platelet activation	6	123	0.8668658	1	ko04611	ENSG00000164171(ITGA2);ENSG00000134318(ROCK2);ENSG00000142875(PRKACB);ENSG00000108821(COL1A1);ENSG00000164116(GUCY1A1);ENSG00000117461(PIK3R3)	K06481+K17388+K04345+K06236+K12318+K02649
Organismal Systems	Immune system	Antigen processing and presentation	3	69	0.868667	1	ko04612	ENSG00000010610(CD4);ENSG00000044574(HSPA5);ENSG00000131467(PSME3)	K06454+K09490+K06698
Human Diseases	Infectious diseases	Tuberculosis	9	175	0.8692362	1	ko05152	ENSG00000109320(NFKB1);ENSG00000150455(TIRAP);ENSG00000064012(CASP8);ENSG00000105329(TGFB1);ENSG00000138814(PPP3CA);ENSG00000172936(MYD88);ENSG00000198001(IRAK4);ENSG00000109339(MAPK10);ENSG00000173846(PLK3)	K02580+K05403+K04398+K13375+K04348+K04729+K04733+K04440+K08862
Human Diseases	Infectious diseases	Vibrio cholerae infection	2	50	0.8725532	1	ko05110	ENSG00000143882(ATP6V1C2);ENSG00000142875(PRKACB)	K02148+K04345
Genetic Information Processing	Translation	mRNA surveillance pathway	4	91	0.8869329	1	ko03015	ENSG00000189369(GSPT2);ENSG00000136937(NCBP1);ENSG00000156475(PPP2R2B);ENSG00000111196(MAGOHB)	K03267+K12882+K04354+K12877
Metabolism	Global and overview maps	Biosynthesis of amino acids	3	74	0.8974922	1	ko01230	ENSG00000109107(ALDOC);ENSG00000116761(CTH);ENSG00000139410(SDSL)	K01623+K01758+K17989
Human Diseases	Infectious diseases	Bacterial invasion of epithelial cells	3	74	0.8974922	1	ko05100	ENSG00000085733(CTTN);ENSG00000148082(SHC3);ENSG00000117461(PIK3R3)	K06106+K17448+K02649
Human Diseases	Immune diseases	Systemic lupus erythematosus	6	130	0.8982051	1	ko05322	ENSG00000180573(HIST1H2AC);ENSG00000183454(GRIN2A);ENSG00000203814(HIST2H2BF);ENSG00000272196(HIST2H2AA4);ENSG00000184678(HIST2H2BE);ENSG00000181218(HIST3H2A)	K11251+K05209+K11252+K11251+K11252+K11251
Organismal Systems	Immune system	Leukocyte transendothelial migration	5	112	0.898694	1	ko04670	ENSG00000134318(ROCK2);ENSG00000107562(CXCL12);ENSG00000197822(OCLN);ENSG00000166501(PRKCB);ENSG00000117461(PIK3R3)	K17388+K10031+K06088+K19662+K02649
Organismal Systems	Immune system	Hematopoietic cell lineage	4	94	0.9012659	1	ko04640	ENSG00000026508(CD44);ENSG00000164171(ITGA2);ENSG00000010610(CD4);ENSG00000072274(TFRC)	K06256+K06481+K06454+K06503
Organismal Systems	Digestive system	Gastric acid secretion	3	75	0.9025256	1	ko04971	ENSG00000129244(ATP1B2);ENSG00000142875(PRKACB);ENSG00000166501(PRKCB)	K01540+K04345+K19662
Metabolism	Lipid metabolism	Glycerophospholipid metabolism	4	97	0.9139731	1	ko00564	ENSG00000186281(GPAT2);ENSG00000075651(PLD1);ENSG00000163624(CDS1);ENSG00000058866(DGKG)	K00629+K01115+K00981+K00901
Metabolism	Carbohydrate metabolism	Pentose and glucuronate interconversions	1	34	0.9146083	1	ko00040	ENSG00000093217(XYLB)	K00854
Organismal Systems	Endocrine system	Estrogen signaling pathway	6	136	0.9198291	1	ko04915	ENSG00000170345(FOS);ENSG00000152822(GRM1);ENSG00000148082(SHC3);ENSG00000142875(PRKACB);ENSG00000146592(CREB5);ENSG00000117461(PIK3R3)	K04379+K04603+K17448+K04345+K09047+K02649
Metabolism	Amino acid metabolism	Alanine, aspartate and glutamate metabolism	1	35	0.9205842	1	ko00250	ENSG00000128683(GAD1)	K01580
Metabolism	Lipid metabolism	Steroid hormone biosynthesis	2	59	0.9242857	1	ko00140	ENSG00000128039(SRD5A3);ENSG00000101846(STS)	K12345+K01131
Human Diseases	Neurodegenerative diseases	Parkinson disease	6	142	0.9373335	1	ko05012	ENSG00000128271(ADORA2A);ENSG00000078668(VDAC3);ENSG00000142875(PRKACB);ENSG00000064692(SNCAIP);ENSG00000160087(UBE2J2);ENSG00000185633(NDUFA4L2)	K04266+K15041+K04345+K04558+K04554+K03948
Human Diseases	Immune diseases	Inflammatiory bowel disease (IBD)	2	63	0.9402581	1	ko05321	ENSG00000109320(NFKB1);ENSG00000105329(TGFB1)	K02580+K13375
Environmental Information Processing	Signal transduction	Jak-STAT signaling pathway	7	162	0.9410134	1	ko04630	ENSG00000172458(IL17D);ENSG00000113721(PDGFRB);ENSG00000105639(JAK3);ENSG00000114737(CISH);ENSG00000112964(GHR);ENSG00000137193(PIM1);ENSG00000117461(PIK3R3)	K05492+K05089+K11218+K04701+K05080+K04702+K02649
Organismal Systems	Circulatory system	Adrenergic signaling in cardiomyocytes	6	144	0.9423654	1	ko04261	ENSG00000140416(TPM1);ENSG00000129244(ATP1B2);ENSG00000142875(PRKACB);ENSG00000146592(CREB5);ENSG00000156475(PPP2R2B);ENSG00000144891(AGTR1)	K10373+K01540+K04345+K09047+K04354+K04166
Metabolism	Lipid metabolism	Arachidonic acid metabolism	2	64	0.9437203	1	ko00590	ENSG00000012779(ALOX5);ENSG00000155016(CYP2U1)	K00461+K07422
Organismal Systems	Immune system	Natural killer cell mediated cytotoxicity	5	126	0.9448652	1	ko04650	ENSG00000148082(SHC3);ENSG00000138814(PPP3CA);ENSG00000121858(TNFSF10);ENSG00000166501(PRKCB);ENSG00000117461(PIK3R3)	K17448+K04348+K04721+K19662+K02649
Metabolism	Amino acid metabolism	Tryptophan metabolism	1	41	0.9486241	1	ko00380	ENSG00000113790(EHHADH)	K07514
Human Diseases	Endocrine and metabolic diseases	Type I diabetes mellitus	1	41	0.9486241	1	ko04940	ENSG00000128683(GAD1)	K01580
Organismal Systems	Digestive system	Fat digestion and absorption	1	41	0.9486241	1	ko04975	ENSG00000167114(SLC27A4)	K08745
Genetic Information Processing	Folding, sorting and degradation	Proteasome	1	45	0.9615789	1	ko03050	ENSG00000131467(PSME3)	K06698
Metabolism	Global and overview maps	Carbon metabolism	4	115	0.9638863	1	ko01200	ENSG00000109107(ALDOC);ENSG00000139410(SDSL);ENSG00000117054(ACADM);ENSG00000113790(EHHADH)	K01623+K17989+K00249+K07514
Cellular Processes	Cellular community - eukaryotes	Adherens junction	2	72	0.9653022	1	ko04520	ENSG00000136153(LMO7);ENSG00000124216(SNAI1)	K06084+K05707
Human Diseases	Cardiovascular diseases	Arrhythmogenic right ventricular cardiomyopathy (ARVC)	2	72	0.9653022	1	ko05412	ENSG00000164171(ITGA2);ENSG00000105855(ITGB8)	K06481+K06591
Human Diseases	Neurodegenerative diseases	Huntington disease	8	195	0.9669232	1	ko05016	ENSG00000064012(CASP8);ENSG00000132535(DLG4);ENSG00000109819(PPARGC1A);ENSG00000105327(BBC3);ENSG00000078668(VDAC3);ENSG00000146592(CREB5);ENSG00000197653(DNAH10);ENSG00000185633(NDUFA4L2)	K04398+K11828+K07202+K10132+K15041+K09047+K10408+K03948
Environmental Information Processing	Signaling molecules and interaction	Cytokine-cytokine receptor interaction	13	292	0.9733412	1	ko04060	ENSG00000108691(CCL2);ENSG00000172458(IL17D);ENSG00000172215(CXCR6);ENSG00000160683(CXCR5);ENSG00000127863(TNFRSF19);ENSG00000107562(CXCL12);ENSG00000112964(GHR);ENSG00000105329(TGFB1);ENSG00000129048(ACKR4);ENSG00000121858(TNFSF10);ENSG00000010610(CD4);ENSG00000112175(BMP5);ENSG00000130283(GDF1)	K14624+K05492+K04191+K04190+K05155+K10031+K05080+K13375+K04186+K04721+K06454+K04663+K05495
Environmental Information Processing	Signaling molecules and interaction	Cell adhesion molecules (CAMs)	5	142	0.9737651	1	ko04514	ENSG00000110076(NRXN2);ENSG00000197822(OCLN);ENSG00000105855(ITGB8);ENSG00000010610(CD4);ENSG00000163531(NFASC)	K07377+K06088+K06591+K06454+K06757
Organismal Systems	Circulatory system	Cardiac muscle contraction	2	78	0.9760105	1	ko04260	ENSG00000140416(TPM1);ENSG00000129244(ATP1B2)	K10373+K01540
Human Diseases	Infectious diseases	Staphylococcus aureus infection	1	52	0.9769027	1	ko05150	ENSG00000009724(MASP2)	K03993
Genetic Information Processing	Folding, sorting and degradation	RNA degradation	2	79	0.9774523	1	ko03018	ENSG00000138035(PNPT1);ENSG00000135698(MPHOSPH6)	K00962+K12593
Organismal Systems	Immune system	Complement and coagulation cascades	2	79	0.9774523	1	ko04610	ENSG00000009724(MASP2);ENSG00000185010(F8)	K03993+K03899
Cellular Processes	Transport and catabolism	Phagosome	5	148	0.9803662	1	ko04145	ENSG00000143882(ATP6V1C2);ENSG00000164171(ITGA2);ENSG00000118004(COLEC11);ENSG00000168818(STX18);ENSG00000072274(TFRC)	K02148+K06481+K10066+K08492+K06503
Human Diseases	Cancers	Chemical carcinogenesis	2	82	0.9812924	1	ko05204	ENSG00000171428(NAT1);ENSG00000008394(MGST1)	K00622+K00799
Human Diseases	Cardiovascular diseases	Viral myocarditis	1	56	0.9827348	1	ko05416	ENSG00000064012(CASP8)	K04398
Metabolism	Metabolism of cofactors and vitamins	Retinol metabolism	1	66	0.9916657	1	ko00830	ENSG00000121039(RDH10)	K11151
Metabolism	Carbohydrate metabolism	Glycolysis / Gluconeogenesis	1	68	0.9927963	1	ko00010	ENSG00000109107(ALDOC)	K01623
Metabolism	Xenobiotics biodegradation and metabolism	Drug metabolism - cytochrome P450	1	69	0.9933028	1	ko00982	ENSG00000008394(MGST1)	K00799
Environmental Information Processing	Signaling molecules and interaction	Neuroactive ligand-receptor interaction	10	278	0.9948831	1	ko04080	ENSG00000174343(CHRNA9);ENSG00000114812(VIPR1);ENSG00000196639(HRH1);ENSG00000152822(GRM1);ENSG00000128271(ADORA2A);ENSG00000112964(GHR);ENSG00000183454(GRIN2A);ENSG00000144891(AGTR1);ENSG00000064989(CALCRL);ENSG00000089041(P2RX7)	K04810+K04589+K04149+K04603+K04266+K05080+K05209+K04166+K04577+K05220
Metabolism	Xenobiotics biodegradation and metabolism	Metabolism of xenobiotics by cytochrome P450	1	73	0.9949975	1	ko00980	ENSG00000008394(MGST1)	K00799
Metabolism	Energy metabolism	Oxidative phosphorylation	3	133	0.9961645	1	ko00190	ENSG00000143882(ATP6V1C2);ENSG00000075673(ATP12A);ENSG00000185633(NDUFA4L2)	K02148+K01544+K03948
Organismal Systems	Environmental adaptation	Thermogenesis	7	229	0.99709	1	ko04714	ENSG00000071242(RPS6KA2);ENSG00000109819(PPARGC1A);ENSG00000157184(CPT2);ENSG00000142875(PRKACB);ENSG00000146592(CREB5);ENSG00000169169(CPT1C);ENSG00000185633(NDUFA4L2)	K04373+K07202+K08766+K04345+K09047+K19524+K03948
Genetic Information Processing	Translation	Ribosome	2	134	0.9993568	1	ko03010	ENSG00000169288(MRPL1);ENSG00000137547(MRPL15)	K02863+K02876
Organismal Systems	Sensory system	Olfactory transduction	2	413	1	1	ko04740	ENSG00000104490(NCALD);ENSG00000142875(PRKACB)	K19695+K04345
